# Supplementary material for: Untargeted Metabolomics Reveals the Function of GPRC6A in Amino Acid and Lipid Metabolism in Mice
Source: Metabolites. 2022 Aug 23;12(9):776. doi: 10.3390/metabo12090776 (PMC9502419; doi:10.3390/metabo12090776)
Supplement: Supplementary file 1 [file metabolites-12-00776-s001.zip]

Archive with 3 entries (3 files):
- NEG raw data and QC.csv
- POS raw data and QC.csv
- Table S1 and Table S2.pdf
