# Supplementary material for: Untargeted Metabolomics Reveals the Function of GPRC6A in Amino Acid and Lipid Metabolism in Mice
Source: Metabolites. 2022 Aug 23;12(9):776. doi: 10.3390/metabo12090776 (PMC9502419; doi:10.3390/metabo12090776)
Supplement: Supplementary file 1 [file metabolites-12-00776-s001.zip › NEG raw data and QC.csv]

Compound	KO-NP1	KO-NP2	KO-NP3	KO-NP4	KO-NP5	KO-NP6	KO-NP7	KO-NP8	KO-NP9	KO-NP10	KO-LP1	KO-LP2	KO-LP3	KO-LP4	KO-LP5	KO-LP6	KO-LP7	KO-LP8	KO-LP9	WT-NP1	WT-NP2	WT-NP3	WT-NP4	WT-NP5	WT-NP6	WT-NP7	WT-NP8	WT-NP9	WT-NP10	WT-NP11	WT-LP1	WT-LP2	WT-LP3	WT-LP4	WT-LP5	WT-LP6	WT-LP7	WT-LP8	WT-LP9	WT-LP10	QC1	QC2	QC3	QC4	QC5
Label	KO-NP	KO-NP	KO-NP	KO-NP	KO-NP	KO-NP	KO-NP	KO-NP	KO-NP	KO-NP	KO-LP	KO-LP	KO-LP	KO-LP	KO-LP	KO-LP	KO-LP	KO-LP	KO-LP	WT-NP	WT-NP	WT-NP	WT-NP	WT-NP	WT-NP	WT-NP	WT-NP	WT-NP	WT-NP	WT-NP	WT-LP	WT-LP	WT-LP	WT-LP	WT-LP	WT-LP	WT-LP	WT-LP	WT-LP	WT-LP	QC	QC	QC	QC	QC
Hydrogen phosphate	11762994.5	13611919.03	11169633.33	11945323.84	12982034.88	13713594.51	11808416.34	12367868.01	12275212.59	10953548.58	10287810.4	11654788.2	13324057.38	11802684.35	10623735.26	10710497.72	11508265.86	10953839.1	10866700.43	10554473.53	13750752.38	13549492.1	10366129.47	11432626.26	11826218.13	9954861.816	7444269.876	11336516.5	13287148.76	12567285.99	12082436.95	10322934.89	12713597.23	12467348.78	11549290.61	11491689.11	12107245.13	12791278.2	10580662.38	13242433.31	5682778.576	6975009.962	7389052.162	7684317.626	8831287.814
Ketoleucine	4182346707	9943113426	5967549743	6432165068	7064281165	9010124590	4755529136	6928836922	6497969521	9355278958	5730824735	6610227581	7803471323	8904924522	9799589691	13787610547	7683989223	5217106975	6260761082	3568115443	6846527133	8464261694	7284411022	3846070224	7026821500	6323880113	9618699004	7349305455	6976885602	4072131633	6184606408	7636960972	8204425023	7793174996	9099466308	8462326439	5215101703	6108803834	6812714105	7491867207	6927990891	6989304558	7022971329	7146855317	7342485278
Pyruvic acid	4601289919	7330153569	5651561488	11557771601	7443246310	4843097142	5035737456	6564678613	4367842284	5735831934	6522766022	3704108988	8081214216	7440694204	7963341180	6856491234	6102330618	5042606922	4454819220	3733583046	5305163533	5972078645	7121957461	2674628805	3567322783	4140455939	7825095018	4621900985	6020898032	2629774834	8946938478	6290076278	7820039277	5434257903	4229331552	5957674396	4744170620	6518766445	4694489067	4850766026	6731502303	6182435365	6875902471	6907640294	6964216209
16-Methylheptadecanoic acid	1481275155	1714810163	1551563420	1405138575	1586989853	1266212971	1683569545	1751304221	1560532562	1913538464	1805952172	1473289211	1812030720	1458127121	1515905491	2154819668	1870962934	1504593100	1721073432	1406792275	1833196631	1846951555	2117063469	1601981224	1664156310	2043870449	2124794241	1579889320	1594286946	1553428527	1804059864	1515493447	1615755278	1554320048	1718936703	1724034929	1560627883	1648922754	1082313946	1717198183	1685424820	1684896936	1745194003	1809441337	1799214536
1H-Indole-3-carboxaldehyde	78474923.03	78661031.56	79519269.16	74196982.56	78984793.4	78194744.15	79527960.35	73446767.22	77005331.73	82784135.07	85588279.75	66935682.8	84129574.32	84213722.36	87391589.59	76859385.43	78484545.12	87189900.73	74461735.72	78700454.67	83151733.7	73477965.56	75971982.59	75356179.74	72765036.09	82245700.24	77776172.9	84461227.94	65459463.99	75467750.8	84558061.57	83499126.03	100532246.3	77176421.25	79806964.08	77892630.52	87866797.16	75141507.13	88236569.6	77660409.96	82990715.21	90520230.42	91738070.16	97871519.6	100451700.1
Oleic acid	4897724305	6139777247	11167543556	5191719187	6690922134	3528332671	6192663228	6985741546	4836714470	8288877569	9933545347	10051781966	5707700711	6071896740	6133027593	9825049038	8410646334	5716841447	10626029375	7231580721	7692707215	6898774805	11173125199	8691550605	8725008582	9520761677	14007698011	5959564415	7897290459	5733624276	7704710911	6634853493	5180353405	6738879204	5465996149	7216530388	4717339489	6659760566	3297204122	6865462781	6627836546	6770727995	7268235056	7466706939	7671137968
Eicosadienoic acid	79354371.94	98217625.63	88179145.36	66261961.11	81976243.36	51984800.36	83921897.54	104169163.2	67869578.5	92345117.57	120331552.7	115399209.5	74311663.94	68905298.3	71586270.95	119904366.5	96973011.65	72690494.8	123053150.9	98608843.75	100031145.2	96749046.96	230164760.3	116283564.6	93416707.11	111091729.4	101015641.2	80344099.3	111721666.3	71844780.51	97028527.11	70813974.82	70176528.36	73432411.74	60904574.23	79916542.34	65139971.62	85136433.02	39296498.56	87915353.83	87371902.09	85284795.85	90431335.62	88976880.94	80322668.5
Alpha-Linolenic acid	870890125.2	1187466674	1068220051	1010657032	1102349148	609957213.5	1019242184	1231640872	918419942.3	1297883799	1456590559	1569263911	1005625417	1029835158	1028079057	1301664497	1268378849	817173612.8	1339750628	1321089128	2146109916	1297522798	1729023550	1455691242	1405234086	1596867211	1386449115	1245218341	1487942676	1081299641	1595605876	1079924481	805953155.8	1051610454	779924327.5	1090261174	735719522.1	1134705726	523024871.6	1120179231	1138538523	1133413456	1180054914	1194241408	1176516475
10E,12Z-Octadecadienoic acid	74640348.87	95161388.67	99237248	80121505.21	80113556.86	48004927.49	84515858.12	117018974.4	81990895.34	101625439.3	126175313.7	141646741.8	441407608.7	75535787.53	81017284.04	743732487.5	106015359	493506623.5	196148415.8	111966170.8	94743543.61	113803729.3	101704300.4	162700604.6	145595710.7	216132421.9	120841008.3	95442271.18	574379192.6	86348194.13	94159116.29	87781683.4	235428300.4	75093049.33	65807316.9	74770673.21	60405194.67	86820412.79	40989298.43	84431186.26	88160062.25	103188389	85676037.91	92506528.85	104366630.2
Linoleic acid	26484201.5	23975314.84	39447355.76	23347958.26	22227672.14	18655718.99	21593261.13	26451885.81	23511683.88	32470715.39	23507237.71	34998027.96	21763332.6	21147758.53	29410044.62	21446727.77	24659120.39	38680650.2	37299616.83	28201386.47	26928353.26	27991970.76	27317369.19	33200716.29	28722922.06	38841861.91	34233986.4	25145726.22	26325213.18	30590486.54	28827427.45	33272307.83	17737321.01	26085154.25	28027584.68	24420965.75	28443448.68	26338155.37	24372273.9	26040379.13	44448132.64	29409092.39	23250448.55	24900021.62	23272511.32
Cholic acid	14540465.31	4053478.589	6819739.333	3419553.395	3655229.736	7233293.225	1188745.662	2607653.528	2551613.008	2983538.773	225772730.4	830230.9271	4297678.617	5826868.329	2604767.752	13772975.77	4527706.102	3755317.38	3346278.202	2572984.34	2473355.189	2029266.982	92906116.36	12933374.69	3974149.054	2502025.387	5947488.337	2509728.242	2666808.171	190390.4105	3858199.528	3498954.189	518136597.5	3886020.271	1348634.091	6370751.815	1921048.605	1037172.156	2504076.208	6992205.203	27403789.62	25510864.18	26467060.61	26394200.68	24715119.41
Allocholic acid	2629391.149	1625211.606	1823337.482	871733.3184	826494.4746	2700690.724	379798.7572	805044.6866	717267.6922	891119.4834	77559065.68	64802.02922	1203503.046	1635342.353	813208.8095	4076262.899	1236389.303	670509.4715	480938.7245	412644.067	351740.5209	618462.1109	13106540.45	3359646.57	1283179.208	415006.3219	1706061.82	1125436.567	401256.4381	0	1093946.569	1539531	126321927.4	1161054.991	232566.4347	2168438.524	226317.2012	0	342211.5263	2293947.179	6127542.466	6681918.92	6717327.351	6106602.828	6032873.349
L-Norleucine	543027376.2	833501377.3	494094682.6	489644379.7	674611884.3	1019897634	618700618.3	662607750.5	637654864.3	733509102.7	528369668.9	684631818.4	650571664.5	718534648	759096046.4	1071777374	730947682.2	756246131.1	882790268.4	596921069.9	672237562.9	696819564.9	633882914.7	758620120.7	658747347.7	839265475.8	798325847	896584738	735898248	660888764.2	571906413.9	686575585.5	480387618.6	665289098.7	659589124.8	604376462.4	707391147.9	547832499.1	721666475	656984636.7	702200838.6	645235563.8	665345734.1	672755393.7	667476999.3
Adrenic acid	44557742.83	62306196.57	52859200.97	58445002.9	51334249.22	27918002.22	45634173.57	60521017.98	35598340.65	62419429.6	81661295.15	56391141.19	47597801.74	47627114.62	43618219.26	68763791.44	54813703.87	37337357.16	56107268.26	50185766.05	53890623.8	63418389.88	116348118.3	54978517.96	59899320.42	62904022.76	54295239.7	51356685.17	65723134.4	43184081.79	42977833.01	44219730.37	62484818.49	42036984.05	35598060.64	49600489.93	33898030.53	51053250.13	24274101.33	47404705.03	51949510.02	52636766.61	56354516.3	51146480.05	58676908.19
Tauroursodeoxycholic acid	4877048.782	9712136.652	6191358.935	4567674.63	3241758.953	16202815.71	5276983.311	3005471.656	2093163.724	5722013.034	210980215.3	2400822.608	4606809.638	16104221.33	12879134.49	7121036.578	2883953.367	4062234.05	4175396.091	3987702.183	7165354.201	5735287.448	128666400.5	7362743.884	2785435.825	2834671.624	2771847.733	5799173.807	4445996.271	3971578.657	4602143.383	2144602.05	172685787.9	3482567.891	1447698.711	2891512.83	2712369.828	3896736.86	1604779.966	2478427.073	19295545.27	12715632.64	21876312.03	16318611.61	15247979.46
Dodecanoic acid	33708685.39	53494942.47	47245807.8	54359470.79	43421778.65	19707838.07	49138890.35	61700985.31	42259834.43	55250589.1	99874506.03	64422018.89	48811265.18	41529696.7	44798662.34	62781905.1	50936604.59	45331493.06	69116640.14	56777573.77	48125694.47	46775539.13	108513170.5	60112293.47	53808318.61	69110619.06	55726492.83	49426399.62	65463256.48	38233192.05	55045256.86	51324231.72	48936315.06	43764207.51	42430212.04	213674442.1	34479598.33	50011115.78	27216699.74	53761642.06	56161315.01	54168400.79	47498614.27	203407948.7	49773510.05
Uracil	1140063570	1717049217	1557268182	1672484666	1289073944	1777854212	1647615827	1675189779	1543594898	1415900580	1842710125	1200181851	1271171340	1549979546	1770695829	1518598829	1488056815	1243567103	1747224949	1420448614	1702627998	1684402151	1707118352	1609011820	1309746848	1786607636	1873621577	1892645992	1943852280	1334642320	955225628.3	1481652678	1302019902	1329726803	2976519877	1690206554	1610100014	1324154593	1727629865	1515712931	1503436537	1436510083	1516514925	1513988127	1488200889
16-Hydroxy hexadecanoic acid	122339224.2	125079619.6	112183027.3	108367588.4	95661418.1	71381748.02	125278342.4	118362183	89997713.35	131136640.2	200081844.5	122291181.9	131419508.2	89298791.76	98939926.81	114650891.7	111538031.3	86071861.04	116135154.4	93742258.83	111802136.3	128204784.5	218487115.5	109283701.3	120681854.9	129495033.8	135156599.4	119990999.2	145176366.8	77998747.65	88203992.9	99612520.35	145413151.4	83272910	91082530.27	112380562.5	87285741.29	93523719.23	58022550.24	92107664.42	109688277.2	111356444.4	110411533.3	108197933.3	109235805.1
Ethyl dodecanoate	671464334.3	1022101401	832879292	866774531.7	872241458.4	368682205.7	851234184.7	1133214795	756693156.5	1120681350	2280800655	1486920112	980252000.4	854441282.8	926422914	1245332152	1126418938	763072846.8	1381557956	1062567007	1021887449	1021058162	2152934273	1114670592	1178651424	1476639928	1244299868	923079202.9	1273626513	746841775.2	1233261374	980109271.8	947878898	1074292006	761431715.5	1060147402	660898230.4	968232033.6	454136837.7	1178853180	1007888521	1071743291	1048546224	1062455005	1079138483
L-Proline	276443160.5	249091985.3	214939278.1	186159757.9	368444298.7	570645259.1	216924076.8	188832548	188482698.8	210734161.3	258829064.6	184210388.5	233222998.4	206657234.6	226170825.5	249862354.6	198931019.7	229216191.9	198163880.3	144870893.2	196318656.5	195342815.9	221316349.9	133313813.4	136389096	180687142.4	209610969.3	190036994	162644022.7	167769330	183134792.7	221637947.8	238011023.1	185650104.5	231952274.6	195973843	206101783.2	184984331.3	204691563.2	218813969.5	218814875.8	204955992.5	211835637.1	211987385.5	208752633.6
9-Decenoic acid	209594737.4	255939903.3	295247683.8	263358909.6	367935223.9	165707610.5	225038904.6	402699445.9	158319794.8	247527992.9	264420229.2	302686818.7	262041120.1	230468770.8	275068880	252596641.5	195965286.8	152283013.1	289190046.9	261905222.9	209751787.7	244766902.6	276244873.2	177616225.9	202486851.3	229499766.5	316644604.4	246612321.3	251533378.8	132510482.6	200514744.9	246421882.8	206845742.5	230382970.1	172621744.9	260474722	143578789.3	261512738.6	148432939.4	248578667.9	235675612.1	232201198.3	233414888.5	232794180.1	236777967.5
Bovinic acid	43617630.41	71103622.95	71741538.65	60137316.19	66017329.02	36520636.93	60030701.87	86801385.02	55667545.3	85896737.74	95157094.17	105873175.6	56918742.49	58239950.03	60561463.23	105191744.4	71764368.34	56705472.5	100282966.9	84049943.95	75041670.82	65135771.96	97589951.91	108098558.5	79101798.42	132325446.7	92110068.23	69684129.46	87921371.05	61086740.29	61577525.18	67231491.4	33287502.42	55057572.79	52096976.84	54794446.74	37215670.7	58713509.75	31150416.63	61647477.44	81588248.28	72412263.46	85308195.84	67473009.1	63437866.87
Hypogeic acid	69872228.44	88534475.03	113702081.1	105194007.9	85129700.74	37553598.12	79481517.55	124046302.3	67660112.6	109380843.1	263581404.4	204627637.9	88314360.48	114486165.5	102594659.9	148334341.3	140742724.8	80480207.3	163732110.7	121718481.1	107484869	108675976.5	257774456.9	136477516.3	141451752.5	191641679.9	132771480.3	106237445.6	131392261.4	79698352.86	115264276	115959939.8	81838761.01	105298847.4	76194869.48	108925174.1	62807644.5	101605689.6	49911551.06	146275436.5	116999547.9	111807510.9	99796954.74	103802636.6	107845616.9
Eicosapentaenoic acid	163229460.1	134410728.5	121563524.9	136135397.3	106308497.4	68832844.13	92325599.79	128125576.5	98498161.11	105615605	59712990.46	112695551	113937174.7	127913296.8	121211730.3	120398207.1	132261323.1	88378819.82	122649887.6	131187829.7	133276141.6	154542549.9	103996003.9	130610660.9	135558918.8	147433419.5	145083491.8	154173093.2	142874781.8	104000864.6	147360967.3	114651200.7	50790050.07	135842225.2	103714417.2	139049385.8	121570155.5	135492076.7	89388259.06	127385030	117349377.5	122185698.5	118574206.1	116684295.2	120210473.4
3-Hydroxyglutaric acid	4116701.473	5096650.135	5914256.407	3839213.979	7453825.668	2410096.066	4459968.587	4806201.993	4159601.268	4182807.401	5231886.741	6163141.717	2657939.542	4926159.838	3771674.837	7458922.132	4214140.551	4604458.531	4069342.726	6442766.204	3610275.573	3707326.2	3406011.811	3895344.699	3790178.988	4259204.656	4601874.208	4880732.035	4698906.056	2311043.195	1243683.221	2379633.329	556855.952	3631559.636	4220060.77	3802539.552	3735568.963	4588259.531	3388144.215	2560267.942	4129426.189	4114352.401	4964126.919	4142457.968	5136982.723
Deoxycholic acid	9694364.406	10985212.26	6405529.044	8681870.086	3486747.64	9540012.32	3582657.217	6866096.165	5238665.17	6788519.967	34797739.82	2080522.791	13557444.5	26063824.57	5602609.191	21107395.84	8630139.381	9581034.654	8347549.632	6880988.97	7503529.207	6261719.481	49884095.72	13017614.6	4043090.223	4589479.173	8092087.359	6957764.28	5820344.734	4698042.359	9374094.653	3508046.462	146273340.3	6084888.944	2854803.243	6585270.487	2661563.999	1785418.056	5475476.707	6059182.499	10270683.65	10638278.13	11794021.67	10914914.07	13954044.42
Arachidonic acid	1027438965	1148913656	1213944156	1284791422	1074830082	881490504.4	970803622.7	1122655193	857973672.2	1130711364	1097198074	1049231399	941551357.8	1053331294	1057252651	1362055396	1243947437	944721042.6	1145820350	1109729541	1180559876	1247503195	1395736524	1099007079	1197954855	1128425482	1071667116	1117085244	1133512998	1050014285	988200997.3	912344456.6	822427080.5	957092594.5	1074739441	1061162451	834914656.6	937265262.9	631915473.2	970852963.5	1049510265	1070913116	1095561162	1114273006	1104888460
Myristoleic acid	92793642.53	179593933.6	136494515.9	141961357.7	110972273.7	50706039.33	132555478.2	203042646.9	103671911.8	197656094	273416203.5	249624896.2	155314595.4	125467692.7	145922329.3	175271797.8	166420066.7	100956800.7	224709798.6	139196208.9	166320250.2	182486835.9	346682059.3	148847879.8	192394348.3	193096746.8	198983379.2	129364384.6	208727244.8	93053125.22	170598585.6	180604028.7	150128967.2	167961917.2	122726540.5	160668403.6	94882716.4	186329420.3	63951074.47	208498921.9	179250894.8	179062135.6	161294639.5	167382352.9	158806221.2
Linoelaidic acid	22526354.73	35482602.79	39253385.39	34992927.01	26341369.16	21147154.95	27092808.56	43886669.96	33464549.67	43179235.78	37735774.19	30807808.43	25486792.43	31661778.43	46994381.23	35326736.63	27348340.62	46507091.26	48816257.06	28381811.43	36778311.01	34226154.27	53751400.39	32628492.02	30194326.98	46366008.66	41718662.45	39346927.17	37998907.89	37262350.19	28441027.76	38842083.74	18443490.62	30867297.17	39621401.98	32796058.65	20548390.08	27367221.9	28073392.33	33258462.14	64465633.31	36290583.06	37310259.56	34569183.5	29422264.29
Heptanoic acid	8617635.709	8576539.486	7510312.048	9078453.247	8677043.379	8894621.052	8834943.348	9477433.397	8603807.731	9039393.938	8643256.907	10346707.12	8513425.867	8622496.767	8978749.669	8900993.598	8492323.969	8754558.59	9128495.482	8811100.341	8742358.722	7519782.244	7563467.703	9128731.303	8408734.714	9099298.622	9125692.119	10312218.89	8824641.544	7952610.813	8353744.467	8943672.573	8384139.655	8802776.359	8765606.187	8785867.071	9587227.736	8612126.69	9653511.149	8911605.683	9058864.963	9532919.208	6955053.604	8548449.604	8831960.285
3-Hydroxybutyric acid	11843040.82	18090642.15	12445423.43	19753305.53	14899719.57	13530978.38	21088711.09	15560083.33	16006619.16	28129665.58	18722495.85	32866276.11	15069084.9	25221224.88	25409616.4	34948736.27	30731788.28	13520703.85	53809663.74	23309652.61	31513992.04	18556395.04	17954705.5	41446814.25	26366200.16	42947634.86	28169437.03	23433817.4	35822915.87	18438847.96	14986720.08	29100612.54	17600225.47	17165910.72	13803258.98	19595338.62	17975628.05	30519681.97	15538649.9	14639647.03	19569382.46	31766073.5	24769131.82	21055723.38	22905342.93
L-Valine	644081452.2	749584257.1	539665481	520461945.6	690435831.5	1019418442	620519704.4	639283318.6	641559280.8	722153763	576966564.7	675348342.4	559126634.6	673000233.8	739251762.2	930991093	691429679.2	649962328.4	801814450.3	583330901.3	664362944.9	696196737.5	639588672.9	729476333.7	608737630.7	830883915.7	720232230.7	824393283.4	756636077.2	665924002.6	540557392.5	657302152.6	419876249.8	623891615.9	642808320.4	555925244.7	656663484.4	577106188	674429398.5	622348217.6	675343986.7	654540239.5	678070554.3	633106065.4	659432250.1
11Z-Eicosenoic acid	153241871.7	257988318.3	183141251.4	179845426.2	199299065.3	138690869.6	218869489	296432942.3	159752871.1	267072138	207516035.3	318659550.6	189006594.3	167227675	148322572.1	236057932.1	219096344.6	138489115.8	366533214.2	214336679.1	256990210.1	228373426.9	249608999.6	258939755.2	298305079.4	301306819.5	272649560.6	181206362.9	262926618.8	152946716.8	342422524.9	141706808.7	109410801.6	188931746.2	108883511.7	166923611.9	301671498	235517238	179417728.3	227080788.9	451780788.2	230662036.7	219636295.2	213522546.4	217565485.1
Alpha-dimorphecolic acid	110788419.1	147298237.5	93991809.75	88599759.61	107018220.3	75441199.36	110460411.4	144539738.9	66900592.32	133100091	176752244.6	120468914.6	92675365.94	61291739.78	89206294.34	89608350.14	82025588.66	58632323.29	142120952.4	80967823.15	109748350.7	125336708.3	200956981.3	110274642	144320313.5	135280122.5	132026783.6	84898505.07	134659379	69953721.54	73257332.3	71979064.07	81938754.76	71873060.35	42102724.03	94990032.61	55555306.45	84422292.95	36650067.77	87117550.22	93250389.52	87530534.29	92316843.02	109349893.3	112464968.4
Taurocholic acid	41264963.56	13081249.26	13966845.9	14833750.74	15622353.75	70974755.27	22566493.67	7748793.474	9937625.274	15556180.07	3123912075	11181134.92	9261076.064	41585192.89	28238340.67	42797774.79	8647533.344	17143893.56	8943069.124	16021540.16	14442993.94	9145105.52	1254664642	32169452.19	13317942.52	6545730.808	12876353.16	19521360.59	14170265.71	7154094.057	7417933.518	9371926.995	2428222223	9227573.025	4946058.874	13418510.44	7536999.729	12497212.22	3818628.145	12715146.92	198047128.6	178746187.9	187642831.3	185907375.2	193314899.1
Pyroglutamic acid	607142165.7	810178344.1	581207419.6	820099440.3	857754231.5	876599463.8	644343398.3	701654962	764381794.7	667531707.1	793922969.2	567683247.2	955786695.5	696794549.6	718685478	630389363.5	719591958	854918973.3	675487855.9	528656360.1	659129332.1	725498950.7	802867359.9	470244232.3	541741254.3	582834905.4	857807704.4	656238177	680270596.2	584346672.9	780478600.2	832263904.2	678230779.7	724052721.6	902928624.5	708931287.4	693268433	625959684.1	774318535.4	755883823.8	455471468.6	455005572.4	460876478	458535708.1	494619443.6
2-Keto-3-deoxy-D-gluconic acid	32135923.3	29137321.89	25220395.45	30839624.15	30384758.44	35507217.65	33263229.87	35759198.19	34659468.28	25117298.72	3367281.903	46717538.32	30561100.99	30194987.25	30786400.91	35098002.76	54332823.25	98176716.29	79309657.72	61978962.01	60539276.38	40733380.69	29357676.13	56715558.65	78446806.9	93685677.63	53283133.97	47285322.23	25237988.14	32465409.43	26905415.3	53705196.33	19149798.09	31289552.7	53185742.53	39063744.93	36195289.76	32165503.68	52671572.86	65166930.84	38024341.31	22142006.99	20580318.87	23384408.73	25086886.39
Indoleacetaldehyde	59025740.72	48800090	52000868.59	53753604.92	43952345.51	51915421.27	50895469.85	43445671.04	51949597.7	45460907.07	50987949.79	43759202.04	64450238.62	57910923.61	62327815.26	59570402.12	56358812.27	66833252.55	53535033.75	52796223.5	49383191.5	50634971.43	44196629.27	49840947.43	45185864.7	44348954.77	50644993.44	53631195.96	40534873.32	49921077.74	59835779.84	55273083.01	63906624.56	57879614	57096067.27	53910808.82	60668000.69	51037718.39	57367782	47240476.43	53775094.5	51690868.24	49064215.82	54690218.94	52511375.47
Threonic acid	17656206.03	18873645.32	15871130.6	13545093.51	16977144.1	24289319.64	18879485.05	20799401.14	22134623.78	14076210.61	17348635.04	13351765.77	17065631.23	18104436.99	18393800.76	20348646.42	14308275.78	15484521.94	18508033.47	10202287.09	12136946.39	13241315.28	9459484.02	10404021.01	14464474.56	18845975.45	15554631.46	15926115.91	16085056.54	13192056.7	13227504.85	39781715.93	21863345.66	15898337.43	27491346.93	30219585.08	13916282.42	11909619.05	21848112.54	11849593.73	7466009.933	9915092.656	10050938.89	10590875.57	11541617.55
Pelargonic acid	560172413.7	461353926	561575043	548237028.9	452220168.5	388345722.7	571607354.3	524631476.5	555382343	439040557.3	473392287.4	390256966.5	433775890.2	467314411.2	500935295.2	535167550.7	490840476	565889515.7	543806760	510666799.1	530194916.5	552608425.1	453746481.3	494809517.9	558046061.3	699048346.1	482058565.1	505928832.2	336849766.4	382581453.2	445715852.3	366492304.5	608756803.1	469819475.5	528132726.3	467979395.9	504495609.6	464818196.1	425744054	442026645.8	297036126.8	300248277.1	327097106.7	307833190.5	321707977.9
Ricinoleic acid	4988389.639	5687355.408	11890343.86	5467851.716	7868930.641	5700719.391	5520929.05	5190669.285	5949744.164	5091030.665	15556707.73	5733091.802	4782364.744	5684648.802	4356726.015	6307386.868	5248306.593	4345887.75	3893635.34	5990334.575	5353673.711	5670926.64	12391351.52	5367227.189	5675714.806	5100723.031	11632949.92	4941827.285	5208031.274	4557451.506	5475458.548	5083209.722	6263977.907	6266367.796	4905903.26	5737920.929	5706594.363	5495389.693	4262195.29	5808678.381	4888238.352	5944207.714	4585053.172	5471915.162	3863045.445
Thymidine	605743596.4	688404699.8	811353048.1	736990825.9	911701332.8	556812768.6	886293718.4	988211893.7	815692850.9	693521752.9	1355665903	539114770.1	1014831870	442136130	507606227.3	533221790.5	557325052.4	1026429832	628846329.5	677962851.8	758013588.9	717809369	1148806356	754802828.1	680349421.2	710381827.7	919615366.4	659229158.3	781966829.2	641697555.7	745519695.2	596715289.8	1118644523	585643523.8	617015656.6	533127526.2	740492999.4	798445456.5	670607555.8	562674821	730112365.3	745058648.8	734563093.3	728089482.5	723791638.9
Stearidonic acid	40623037.48	64565570.53	59134782.92	44900086.75	59071600.32	25271473.31	52510088.33	45154493.74	44535176.55	57936872.46	38617495.04	94016517.08	52836290.22	67379656.9	65153137.15	71134160.58	83599236.35	37744402.65	78731907.57	83630127.44	78301159.55	79527610.9	65973983.84	98787995.06	92893362.93	133563629.2	109055513.1	98410135.8	112992562	75454220.61	28934357.52	59644146.13	31785738.27	34021338.48	33367702.15	47816876.48	41735803.54	75588458.03	24744994.99	54266879.4	67694095.85	65705077.33	63272977.14	70370604.32	70356038.23
Benzoic acid	57250515.39	54523541.95	59027722.9	57621178.22	48259432.3	53775176.41	91395447.74	52761504.54	53734774.89	53743495.57	75402366.06	52123874.67	47023860.32	65756999.07	45904630.93	62036219.81	37121588.5	62389134.29	46464684.83	43158920.93	46952904.62	49105916.35	55473006.5	42899584.76	58001207.07	67964803.41	46647173.14	59478907.23	31975962.38	56817003.6	62226073.94	44021490.97	51661791.65	45247045.23	48994585.53	45584438.49	41519996.54	47747511.75	72355734.22	65120670.24	53904058.39	56331861.29	43549811.12	45431561.73	54869931.5
Leucinic acid	1366017568	1444830551	1433618991	615115595.9	1676515511	1727914276	1027427886	1672051411	1732454043	1993097793	1007795148	552403659	1658313294	1454003235	924640689	1853660376	724164640.1	1910245438	1203666410	859420521.5	1097971530	1506878941	1445353639	679795708.6	1497797854	1001196409	1020984927	1013527205	1654994600	1018520235	764290909.6	1126945283	1453288877	1315429059	1466957571	1220251385	1076484018	1097887144	1287947066	1243077722	1415018601	1325600537	1455601903	1471073524	1441676218
27-Hydroxycholesterol	674931.4698	1841473.266	1129031.935	1406614.69	823678.269	1254008.505	2000355.161	2197877.589	2186832.788	2472982.585	523114.8627	571499.0226	2514978.224	940877.5274	1740886.567	3019327.098	1319055.488	1439030.779	1709683.635	2161278.673	2434873.817	2654980.848	2674746.216	1936581.748	1384184.519	1248104.809	1862504.44	650956.8226	1244399.129	2487370.759	1969007.67	660519.5226	1457190.656	1478496.552	1138691.281	892580.4363	890223.9087	462279.1113	1846972.614	1185613.806	1534508.754	2176612.23	1464712.179	1697050.373	1407621.018
Urocanic acid	5969345.035	5766108.666	4878195.994	5928356.4	4539710.607	6833778.088	5882639.31	5367773.598	5434135.161	5927374.51	11659778.2	3879995.701	3938909.077	7059179.939	4994938.904	9075271.246	7921409.349	4282542.605	7129695.774	4127595.836	8059555.048	5808922.613	4149779.316	5686055.243	7052305.524	8885136.017	7819191.957	6443687.947	7803144.563	5144118.177	7418808.34	5211665.932	4175357.106	6223137.312	7626118.806	6675751.618	5007044.027	6408849.859	8435280.046	5874118.657	6545863.81	6085819.775	6277575.672	6501668.976	6246462.783
9,10-epoxyoctadecanoic acid	96346996.72	115260556.6	93568228.17	88541705.37	83207206.1	56794671.33	94073502.98	104342672.7	70868592.47	120879983.9	192392933.5	119747827.9	99055713.15	77076049.34	81903866.37	111815543.5	105918213.5	59749661.86	110682983.9	77684728.5	105226280.1	102890230.1	204668395.4	85974112.68	116194265.8	122911642.5	106794280.4	91717828.55	111763462.6	64409775.11	77767902.85	94484087.42	117406315.6	94504587.2	62011458.03	102250167.3	57901894.69	85730497.36	41186533.23	110691828.2	115946028.6	102140917.3	110956488.1	94915341.5	96670705.49
Nonadecanoic acid	17887817.23	27517768.48	20219063.49	9625379.741	19803013.78	20125256.37	17157271.21	31781447.12	11107633.5	21229766.98	10996615.59	16500773.58	14983428.5	10852444.53	12221048.43	13460422.3	20027690.44	11541915.59	15475719.23	23356610.83	23339106.53	27420612.59	15549624.01	18553686.03	23059996.06	20586573.45	15880867.26	27571745.33	31109037.16	5793741.295	19434807.6	5046170.156	11240219.3	9197503.826	17673674.54	10172289.24	3295310.83	12602608.89	5314869.62	6657176.307	10528790.27	14592334.79	12056252.47	16075706.85	15847558.59
Docosahexaenoic acid	634816663.9	1068752500	902038613.8	1109800532	946628697.7	586847092.7	1030565384	1147470259	920892947.6	1066996942	941103393.8	997285381.6	978038951.7	958044998.9	918405787.9	1248282685	1103078984	1015548737	1185432220	1252706420	930812641.9	1116954287	1589996357	1265654768	1134558845	1302523000	1199332606	1263121782	1214027893	999713664.4	1028890016	854990362.2	832900475.1	943942583.5	883869417.1	933472434.2	897190253.6	1065245568	730285322.8	911148275.5	1197968017	1088994841	1014822928	1066102876	992050911.5
4-Dodecylbenzenesulfonic Acid	232569832.9	475659248	414052958.9	190310035.8	262468844.5	160733390.5	106638172.6	249911818.1	251818102.1	98788005.79	178149956.8	243378484.5	300116900.4	244823178.5	343551711.5	466813421.8	248546443.1	392339924.1	106894024.9	234819164.4	492030586.2	587696238.3	288973813.3	170525805.9	189875428.9	390523679.6	495120150.8	289953593.1	84871451.78	449727131.6	523314634.4	248847354.1	168995045.6	417004097.8	479335392.1	377399025	464894004.9	353388938.6	147595215.5	346631424.7	937320606	1008642418	1055426158	1045508695	1013911231
Isolithocholic acid	794832.031	990265.9304	908310.7748	888115.543	66748.99026	856979.4769	499444.9959	1280910.022	462449.1818	1096867.437	2422235.317	170670.0805	307110.7029	1907275.264	1272447.245	659210.9704	1163649.257	763821.6494	1447996.201	431106.6988	1949561.559	749077.798	4049389.724	937622.5906	0	86688.71275	1531440.567	1149525.498	661768.5462	322343.773	2284943.84	396914.83	3470336.654	635619.0146	93226.39865	664096.9882	411799.2146	259274.9942	505797.9748	365109.0123	705923.0257	591444.3873	825532.766	734159.7336	806555.9534
Xanthine	566180395.9	631119897.8	538352497.7	747983232.5	671204004.3	704820748.7	740027460.1	732962743.8	538323008.7	709216339.7	909707788.7	534754860.8	643012506.6	713756556.6	751555102.4	662769083.9	683045193	622600876.4	735759789.2	450215944	490180960.8	493334989.5	655117295.2	358704646.1	505320711.1	447818430.4	688628494.7	545990263	453299157.5	318001023	529198706.4	464288482.6	462392281.9	387612191.9	450327192	481765122.9	239805408.8	396010401.2	467538363.2	430597602.3	512988817.3	545420587.3	561316544	549010147	548648496.7
5-Methylcytidine	1833933.061	1444769.549	1809369.39	1876221.191	1329142.627	2032928.648	3630748.618	1999509.21	1623557.774	1895235.108	4717460.479	968470.3439	1800637.099	1047997.877	1366285.773	1181766.587	1405464.985	900555.073	1101196.349	581174.874	379136.564	475314.6415	2263224.203	1012270.739	2132526.27	1448630.815	368779.8617	1701509.278	2412470.996	344397.1021	355678.1902	335063.2671	3633484.925	1007095.815	963722.4655	1149380.938	1209403.111	935102.5741	505894.8119	502427.428	2445065.481	1990135.725	2862341.95	2404821.988	2984684.171
L-Erythrulose	80534397.1	87076462.53	31902956.24	68174771.87	58176834.02	95074618.46	102207577.1	97902572.94	63559999.06	96363584.46	95958147.26	97036585.83	183882940.3	78484055.59	66196310.89	103432307.3	132753852.6	97361154.76	94580265.81	101119973.9	97633641.19	102279255.1	98597925.66	113132314.7	95817359.45	101391032.8	93049976.52	72503290.04	108141306.7	68199027.93	103870912.1	121143738.8	105992793.6	79114025.63	73039446.43	95811168.08	104697592.1	115949723.8	88526735.63	104288483.5	97080640.17	97273481.7	94908236.65	101696686.7	76306396.23
2-Oxovaleric acid	7760420.018	8047149.252	7873640.841	7884199.785	8312075.122	8606884.478	8319609.196	8300696.624	8258645.926	7760148.6	7954625.241	8243027.146	8439171.414	8528849.155	7986325.843	8508843.167	8302257.832	7835833.481	8108345.765	8621823.157	8305344.451	6639949.632	7040475.808	8147493.506	8530746.834	9154366.058	8156951.636	8284869.101	8947677.042	7007078.967	8276894.952	8047153.207	8370632.189	8389528.059	7537332.15	8319112.146	7884053.222	8264524.933	7810171.151	8150234.657	7473362.843	6958809.931	7888298.434	8437221.286	6050464.352
Adenine	1986860.993	2376804.619	4054539.66	2805580.938	1988105.626	1730798.62	2329248.633	2744178.236	2317631.35	2865024.407	3000615.041	2900397.54	2189004.279	2167090.367	3101381.827	2558595.214	2797527.555	3055968.971	3785408.197	2500999.581	2069245.57	3226527.27	2852930.32	2703824.235	1340045.274	2048781.859	3426448.374	2860200.455	2773031.429	3077909.591	2019912.7	2707446.954	2321199.821	2614750.349	3039819.377	2950505.929	2846608.518	2817573.209	3193753.311	1338477.449	4528150.914	2697389.8	9293331.437	7327467.355	2271687.521
(2E)-Decenoyl-ACP	9229530.952	10754028.16	8740392.758	8863932.144	13066177.42	10120800.55	8644730.725	7226144.169	8602674.581	10197195.57	1972434.502	6191794.192	7623526.908	9014127.744	7529708.249	6641472.603	7007398.284	8529657.784	8032251.904	8128513.812	10333210.45	8879491.306	3816994.439	6267271.562	6912191.394	7415267.13	9020476.97	74519007.51	39409275.93	10426047.88	6684799.212	5363019.171	5577878.575	7656488.18	8171366.285	8073147.001	4724968.824	4755246.884	5348784.134	5776341.286	10810193.16	8844917.796	10843553.9	9189903.545	10477481.74
Fumaric acid	23563395.55	26604732.9	20567532.3	22308272.94	21479321.7	45409717.47	13787316.79	19817966.89	16664408.12	12387093.88	18945860.77	13214922.43	23154626.42	21448889.38	19822481.8	20690712.77	16340578.77	11051902.6	8066153.208	6604922.155	12431170.08	15639696.51	15808539.24	6068798.686	12481343.93	11986031.89	18053932.44	13497530.11	10816411.65	7446716.448	11215300.42	13611126.79	21515194.93	12942445.83	24242972.34	15553429.18	8001225.73	7136550.646	17100287.37	13317217.59	14897345.64	15411173.45	16218327.09	17067813.4	14881122.34
Tetradecanedioic acid	433411617.6	414846005.5	899961553.9	568576634.8	1611522335	282382632.6	632190676.8	940987397.2	233426001.2	327742069.1	118747101.6	575126625.2	326014629.5	284037459.8	265943776.5	267108707.3	184151193.7	138735653.9	541185581.4	825275457.2	210045257.7	326479852.4	189935444.2	1298514757	398337996.5	700682915.5	527626640.3	796129033.9	1151034853	257486067.7	80475300.92	172012033.4	58779902	261753349.1	153390459.6	320624432.5	178335195.2	295037981.3	88854720.1	203998219	468281564.4	459786587.6	439929311.3	449411000	444935870.2
Citrulline	1833007.422	1215939.182	2837389.982	1511196.403	1957547.232	4331766.954	1901124.471	1797222.043	1946194.595	2050762.356	2448259.337	858425.5248	1769198.856	3427877.87	2084409.863	6164061.167	3203708.272	3098079.164	1676370.175	655824.305	4837372.014	1255728.959	3361155.329	853598.3035	563524.8793	1594610.106	2037128.585	900069.9357	1304041.127	1729021.982	1759190.441	2035156.441	1743280.018	1526831.78	1497605.759	1649023.106	1873534.396	1540473.264	2349504.732	4126932.946	1477052.074	1876687.376	2208768.196	1984048.778	3192490.05
Diacetone alcohol	16903209.17	5965743.662	18913910.5	15484839.63	15110096.81	4678197.983	18325517.89	16142365.96	5968050.114	16955612.11	6549261.438	15667338.46	14995460.42	5912133.207	15977430.33	17230674.87	4342834.971	17112281.34	16699493.49	15088878.78	6138403.932	14433983.14	15380397.37	15219492.21	5947734.637	16693391.52	14741503.51	15893115.36	15270336.22	17087041.92	9545572.701	3964263.442	15325352	4926620.923	5999034.973	15536159.17	6340663.62	16252037.28	17770483.67	15666482.2	14543749	16155331.5	15750085.31	5388115.368	4198251.904
2-Hydroxystearic acid	36729880.1	24619181.7	23035636.23	21233929.52	19248295.15	13839927.29	22376232	22563108.23	20945231.94	28150568.56	66036036.16	26484059	26823002.17	23077638.38	23204008.13	36633440.89	30540605.72	19802029.03	26151978.96	18695596.4	24030058.07	24217224.31	74525596.52	22272431.39	23511255.93	24622418.12	28021347.88	22026650.62	23500551.56	18929259.89	25672331.32	26813249.6	50774561.58	25639311.82	21703923.8	29340075.45	18833333.61	23106357.81	14724573.32	24676602.42	26610028.31	26608108.95	26681787.3	26187988.11	26292756.37
Uridine	125381000.7	168807333	152473771.5	103777131.8	143310847.6	125525279.7	74684662.32	196719538.6	132665068.9	156510808.3	31853112.89	196216979.9	136966141	160783802.3	148653228	109425925	127123791.6	100635634	156692927.8	98965402.21	72923263.46	135066465	95884757.31	141260299.8	182388335	112919651.8	165351887.1	195001368.7	134904340	125269842.3	169966445.6	235178741.5	63939636.22	147749545.5	70403969.67	137915742.1	116421701.6	152246956.7	85378033.36	130709173.3	124743752.6	127092514.9	129710483.4	123878978.1	127315182.7
15-Keto-13,14-dihydroprostaglandin A2	1594066.417	2434110.91	1933504.952	2311068.174	1363657.601	1731694.929	1418783.51	1905796.756	1483486.736	1285882.906	5096117.985	1876091.403	2728396.015	1513638.393	1977811.204	4035288.7	2523913.815	1529203.097	2879084.68	924514.7319	1480028.585	1503083.904	5001797.962	2800428.792	2448191.133	2149937.505	2370292.317	2133552.772	1842479.325	1136455.705	1178008.754	1636942.4	7928771.868	1595342.628	1465469.447	1614281.282	855157.3555	1379316.33	1169510.625	1225881.442	1845160.855	2229827.242	1867209.135	2007897.044	2168333.517
Sciadonic acid	81835000.01	136660407.4	122130475.1	258706821.8	120330704.6	171944842.2	218265572.4	258168797.9	188418885.5	260191512.1	96453259.35	269163417	103606685.2	112294485.8	200626991.1	138053267.4	265267692	198687711.6	295426681	248395078.2	127410927.7	140360826.8	322758538.4	268159894.1	130632672.3	141657416.7	118132477.9	134256842.4	138481839.3	215960205.7	170272276	221225821.9	73524984.12	223755438.2	208731637.4	116046081.4	104551529.3	258436069.6	156797582.6	242723091.4	144384263.4	242520080.1	123283954	128907740	123596630.8
Fructose-1P	422201174	586364552	432200713.2	766152044.9	568040221.4	748141658.2	384941240.8	431954688	498881645.5	1416671357	246603020.6	404773345.3	676803754	1448921121	578939107.2	343409430.4	1399465595	581183956.6	446939573	1020157692	458647534.5	568885662.5	1191924141	294405839.1	1263946517	361378906.9	613469641.1	469162292	1402641981	1168332802	647082878.5	706709726.1	380617263	594168527.8	595049811.8	575814749.6	594423994.3	1387755097	499736600.8	652235927.1	1351755541	518299942.2	1345991279	483134040.2	472975075
Terephthalic acid	77099941.48	75125559.25	76518982.87	72153490.61	76273045.34	75847682.5	71549758.02	73112019.18	71836140.71	72507375.34	76573999.95	76712171.66	77815662.83	77097675.89	71921600.68	73688794.14	86199819.1	73773463.73	70245174.74	77477924.54	82780831.42	74577610.13	75807513.91	76123206.8	76136392.96	77009011.29	73514002.02	80347140.72	75870659.63	85776145.74	83422104.54	74499330.13	71277887.58	78350631.33	69877479.17	90033122.43	77766135.27	78038999.98	76599564.36	75706212.92	75057209.71	78599454.3	79090625.47	96403484.06	78314489.69
(9xi,10xi,12xi)-9,10-Dihydroxy-12-octadecenoic acid	17481116.85	17792445.73	16290197.5	14488351.8	13633662.4	10404838.95	15155604.72	17037130.94	11534191.25	17115315.8	22533637.09	16244928.15	11287565.81	8308444.527	10875499.71	11262485.78	12463100.9	6852292.813	13765863.05	9089776.859	15639991.27	14547183.98	24524137.53	11898161.87	16536269.08	17003000.99	16686163.25	12091265.77	16094647.03	8177346.229	9215146.336	11330333.95	12887159	8430859.297	7275404.642	13554465.29	7102610.756	10706720.9	3977624.009	9801589.158	11286049.22	11641252.43	12156848.54	12276479.8	12199382.14
Caprylic acid	34440928.38	53382307	49291588.25	49680600.66	39916928.62	32610335.54	41824764.4	49596736.66	36740772.76	47785016.68	38846273.7	37250480.8	47000235.67	36917699.81	47456707.09	49002038.83	43986655.87	38167984.02	39343754.01	36883061.76	43139222.78	45867022.78	40189179.72	29273654.81	41116256.64	42662944.04	53357632.61	46404008.82	36687574.67	26144654.45	30197662.92	51100285.81	31640869.41	47867588.12	40464743.76	46988371.6	32303124.48	42461051.31	32258267.92	52296596.16	50392246.15	55310689.3	52458788.07	49166690.08	34277672.7
Indoxyl sulfate	9421050104	9253816866	8503029764	6702646764	10018146077	12958358328	4423553408	5650284421	10899546748	9466658752	5007459144	3802348208	9807101528	6565768863	5496868931	7664225751	4877973622	7238630184	5071102857	5112500077	5433915998	6297689191	4884529200	5333979408	4382931102	6542562833	7126379352	4253752368	3327781010	5083880703	3674352360	4908947781	6134092383	7302044050	6755374044	5260961096	5148775792	2661384159	7331129231	6587956052	5984591856	6211627269	6209718180	6372671567	6283180040
Phosphocreatine	748645.7942	1392604.595	1117279.216	785565.7656	663922.1998	1301367.569	918760.3618	1351242.556	1624628.665	514083.0164	618468.4916	764503.168	863444.766	852235.6038	579460.616	581990.118	556095.3437	500439.3881	595727.1692	652328.8663	661316.3065	581993.9742	507040.9766	493403.5466	933776.2347	960702.7634	987877.5358	605493.3398	1025103.687	624397.2974	891133.9163	910449.6083	557345.0569	846213.4545	507076.8625	613667.1625	874801.5563	928891.9036	1605587.255	1001519.367	814096.5269	875622.7613	825427.735	729484.467	772534.735
Taurine	5426751163	6476131993	5543526097	7379658184	6184974877	7507431187	5413983780	5977518136	6609505398	5612741231	3751555460	5045057737	6291230827	5914321553	6339332447	4665120805	5533854988	5598918192	5863747638	4583460045	5137591614	6135206044	5067948740	4384500739	5154984637	5263266140	6851560164	5701711597	6141854976	4921184684	6104386749	6504575362	4396487584	5978369325	7481101812	6006411299	5548708409	5219309925	6158934511	6386461206	5476839031	5889651578	5758865806	5583819534	5867635168
2-Hydroxyethanesulfonate	1649439059	1912926640	2064563860	1860687783	1910357468	2815125155	2609525826	2092190479	1923095634	2127251323	903804806.1	1669696053	1445141880	1893337605	1792800618	1121216209	1342242435	1505484594	1430172147	1975960157	1832577590	2173424560	1709970424	1724314948	2135803876	2463879004	1969920392	1910067486	3049401037	1949615463	1745169877	1664156277	1269823100	1745457830	1763204791	1648347998	1515476303	1618548593	1691449080	1533195113	1761207685	1793406155	1782046270	1788302687	1858756253
Hexadecanedioic acid	12046053.96	7141481.308	13615965.97	13266506.2	23852617.15	6677331.139	12314178.17	18417841.81	7913525.202	6449526.107	22048610.35	14598285.48	8497922.002	8776893.079	4137599.507	8979053.656	3341893.686	5597266.899	17302530.65	21978057.46	9560025.584	5273824.401	10447718.18	21401514.72	6350995.418	9817467.014	12764090.87	21789343.52	15868592.97	5662100.321	5126266.623	7300437.957	8120300.307	6946323.329	5703310.533	9743131.825	5285029.21	10098124.07	6484746.759	7903165.037	11510378.39	10348250.09	10425172.42	11144885.39	13989597.92
12-Methyltridecanoic acid	2315873.085	2334598.166	4112397.927	3183713.005	2103874.002	1809693.389	2983125.722	4232747.076	2155786.029	2458363.905	3647094.899	3487201.519	2169180.647	2310465.125	2333694.899	6948748.476	2688673.631	2019077.495	2850466.292	3437068.907	2825127.602	2422614.312	3679314.633	2679330.123	2527715.943	3067820.871	2579386.791	2960190.652	2858294.5	1997954.057	2453823.901	2402488.529	2373785.62	2447290.29	2147791.058	2398422.181	3388173.286	2412402.81	1973124.661	2523033.496	2301447.745	2896710.883	2997078.093	2480150.951	2560673.408
Methyl jasmonate	309427.4136	345927.5121	931319.6439	443363.3702	877650.161	406643.8396	278056.0919	629543.2465	127204.5249	170160.8574	178191.4529	630349.017	748459.8092	289820.9526	236834.261	248160.7757	458272.2279	648921.6443	392519.2547	316556.1093	458519.7805	756544.1457	1254947.906	188222.5536	622123.549	572152.738	1216613.024	598352.1452	1097256.766	436416.7587	495331.897	862945.3306	410554.4485	700081.7645	156403.6639	437536.2483	333042.8663	1357855.909	857863.666	365191.0266	16260913.59	14096873.1	14091598.06	17453377.13	17641423.06
4-Hydroxycinnamic acid	23756118.79	28595099.11	23261093.07	23485027.5	23236064.49	31990380.27	25320648.66	26711695.92	22491406.79	26184292.6	24758690.22	28382713.05	24216166.3	31533934.78	26668900.09	30556226.18	26504036.13	22529808.69	29052632.57	23640101.93	31184512.21	25561915.88	29701107.8	61899157.29	21623471.29	34837451.69	35520797.64	37509640.72	28937063.27	27864589.09	27251702.14	25745642.18	29399485.92	22836399.52	23988048.61	23735321.13	26448942.68	27174915.12	20449035.42	26614173.71	25957973.1	26889971.38	24128132.3	29348760.93	24606786.87
(10E,12Z)-(9S)-9-Hydroperoxyoctadeca-10,12-dienoic acid	2208297.148	2354170.342	1527685.91	2084851.345	1851446.072	2644000.303	2075074.821	3740819.061	3120452.198	1827742.471	4198545.504	2932035.353	2310862.671	2098485.934	1541924.382	2857574.474	3280714.727	1156584.846	2680564.605	2303214.421	2176354.065	2397787.164	3369403.821	2892677.387	2094547.784	2343935.355	1875642.734	1945608.276	2516456.253	1680819.473	2407001.831	1573468.434	5250740.546	1996524.926	1339600.09	2135636.227	2514831.082	1896328.769	1670753.692	2875267.176	1572737.519	1868843.618	1992953.896	2275058.588	2052521.86
L-Glutamic acid	55104469.46	63298966.88	46322142.89	61257914.08	62804486.54	69013909.72	60768563.03	55038344.85	63998776.53	51483368.55	42082401	45766023.32	67173241.12	59551475.89	55622282.24	66347686.13	60179147.79	72042505.28	61166942.24	40234680.12	52334071.22	54033763.57	49624792.52	39786764.13	47884020.69	49677781.89	67693014.13	60654592.92	56662895.63	47248146.56	43729317.5	56534373.12	51023718.47	53172700.41	68005025.98	51997582.25	56665790.18	53909485.46	55535395.87	52686153.32	46162189.86	46255634.6	49413815.53	51143478.4	54270112.02
Citric acid	17878199.42	14657612.32	14145929.75	14317210.24	33024395.4	32036782.81	15721226.51	31950983.16	14101980.2	15785643.56	24357934.2	14885789.55	19620190.26	19698808.05	9418144.786	16473069.03	16459110.99	14640930.58	28669055.09	13670277.31	18645028.21	27487810.49	16147860.96	12138706.41	12798144.4	18770265.17	12796444.8	15303394.25	15508347.43	11137855.68	14108212.28	13137398.86	14633120.92	14331676.86	38774662.83	10039363.37	12858441.06	29032181.97	15172359.04	9099815.758	11930601.57	12957253.27	31163018.69	14994158.72	25702846.51
4-Hydroxybenzaldehyde	46151223.58	45495816.44	48157331.28	42728065.87	51888492.51	65376396.01	44865844.43	45496942.34	27920755.22	24842563.51	48727844.42	41401274.96	40304204.87	39791437.28	40758852.7	43789832.82	39352248.22	34123660.15	43053911.07	32164841.58	37323234.1	39072836.85	50318497.17	22614493.2	33098203.17	40244657.21	41487492.23	39082329.91	33131285.99	37074514.96	40872489.56	38333322.82	56939845.24	32630631.85	34278366.27	18215442.87	33429995.22	22184789.42	36061480.64	42371060.03	39039545.61	41004023.2	42258887.19	41206168.92	43749735.75
Cortisol	0	509087.6859	259110.3335	507356.7583	448739.5169	329982.0132	234300.6518	414752.9653	358303.6624	491637.984	4668006.665	289012.6463	923536.477	542169.6347	845945.5191	643826.1553	460633.2537	309755.4282	357242.934	171227.8276	22963.06233	96193.12956	892757.4831	390946.8729	141755.8042	75791.22008	377154.8876	213937.7562	420448.2289	221598.9151	655440.5794	87496.62652	2178329.199	0	399055.7382	129892.8457	38210.81544	386690.1745	0	126877.2272	0	630400.6697	548980.0781	247941.172	558044.452
Gingerol	27324944.16	48795966.02	30886803.41	15727645.65	36415519.76	10110761.82	9757573.275	10022267.87	25301344.08	6704848.622	22185121.4	17616896.14	57995791.85	13691518.51	27212267.58	32288605.25	14883484.42	26582762.19	9752487.504	13511497.09	41061450.01	19443639.48	30729224.32	19636177.26	15298360.89	19674481.67	63773290.6	14949778.29	13566585.48	37247487.95	75505861.03	18127599.64	2689670736	13283283.47	47001068.48	33504585.18	52062172.77	33546946.12	49600201.74	41989863.12	111561118.3	112437506.8	123617503.7	115595334.1	164562674.4
15-Methylpalmitate	41144215.53	51093828.98	29076561.83	15975214.27	35190534.96	44818125.14	41664764.62	40454848.71	33010507.16	38573374.56	17707505.84	24635044.34	29585651.45	37551081.94	17805802.28	10577105.66	32442722.78	37183847.89	32665301	66538832.23	31584330.13	65101685.97	25925240.71	55197531.08	39821860.66	61013208.27	28758914.56	51777584.39	56596951.5	31052964.1	39256882.37	10643087.72	19134038.58	23420017.61	37808848.15	31808912.29	26445779.27	53998905.83	23553282.17	20215951.7	33852547.69	20386974.26	24250464.46	24549563.13	22524455.78
Adipic acid	6229931.088	5675196.929	6108837.375	5444659.941	5813398.073	5508185.222	6009331.896	6032375.977	5413778.684	5640310.771	5039034.257	6048623.276	5434500.741	5914330.824	5713795.393	6494225.263	6016685.688	5600378.442	5843420.503	5810606.311	5754737.714	5345504.232	5581953.281	5690810.44	5582138.7	6084127.307	5834970.482	6672264.07	5740836.334	5926410.715	5087913.159	5455925.143	4872157.037	5283233.321	4350520.548	5105298.475	5882095.822	5731129.827	5017618.932	5337140.184	5747075.985	5657995.671	5642184.516	6120214.253	5449995.349
L-Tyrosine	255470.1298	1874214.094	1334544.759	1806758.745	1553442.661	1600247.912	1571819.084	1438783.985	1969585.13	1491384.194	320333.8444	1621064.018	2026259.714	1928009.655	1844204.293	1172453.861	2020955.749	1898154.611	1822201.876	1864553.444	1882767.749	2169360.368	184605.1377	1412684.878	1924278.682	1683204.342	2330460.453	1799205.608	2081839.071	1827805.804	1941645.511	2271703.527	1268579.745	2284275.798	2329741.654	2186955.088	2424038.332	2118233.103	2038421.732	2232525.092	1744328.085	248996.1418	1805474.737	1724872.513	1586626.791
L-Isoleucine	941676963	1359006972	1365186908	1362570526	1164730226	1813386668	1095968107	1126577115	1106710300	2110515566	916066586.3	1235679025	998544170.1	1277039386	2091450355	1872997812	1256625602	2012963603	1516638553	1718067441	1868272639	1312540764	1047889061	1405441430	1188931836	1572958405	1310039828	1573408817	1334850135	1275748795	1002609328	1253629294	711133836.4	1164055100	1997536989	1091438311	1267951172	1642755856	1270298828	1143929198	1198769929	1876112378	1174123284	1160395634	1171351729
D-2,3-Dihydroxypropanoic acid	24893617.3	21677229.37	33946231.4	24107977.92	23725254.1	21595699.82	34949008.79	34957696.8	33320430.92	23049373.81	13512304.69	13374972.66	24072540.4	13410699.63	16960347.16	19470754.68	13456182.98	20086728.35	22772442.46	19807389.68	22484832.86	34283368.71	19049259.95	19556940.44	31722971.93	20365835.45	24216670.98	18032000.07	30841582.77	24186321.6	18979461.39	22850573.82	18580872.45	20716408.84	32933295.1	19627065.63	32787669.63	30643331.11	22685079.51	22373781.13	35140561.69	33910630.71	28705812.54	30297513.68	22096305.97
D-Tryptophan	143539464.8	198934579.7	144829433.2	175997997.4	160787418	259938588.4	147293781.8	151002021.1	163072419.9	174188976.4	179923565.6	105900684.4	212754507.6	203031738.7	233259730.4	194552870.7	148021951.5	142072401.5	121251993.2	93022032.02	121908138.1	139850893.8	132891646.1	85868881.41	97115417.87	127647751.1	154417575.1	162647477	108529087.5	103933600.4	152788519.1	176796085.7	246714570.4	141230226.7	173517602.3	133558610	161369991.9	120130050.4	198055923.3	147334558.3	133770053.2	145401574.7	143331572.7	142779776.1	146230782.7
N-Acetyl-L-methionine	42189030.81	44559318.24	33670572.99	37400738.2	48794892.49	84211617.07	39990993.09	45293700.67	46855753.92	42839236.98	37897821.56	35082461.12	33999436.98	37082720.42	31744056.72	36043508.42	29335334.61	31828958.07	33366370.07	24857375.31	42353695.55	51666411.2	47715334.53	24647837.06	34532674.71	33256224.77	46891852.14	34533650.23	31001490.75	34908326.99	31547051.38	40566370.11	655050.833	32812448	35911047.85	30944703.6	31957517.57	32260735.62	39945982.57	32095330.09	36159881.58	35786062.11	36116788.94	35665139.42	37036155.89
Inosine	753347764.3	499734600.9	870378831.5	1010338620	916936875.3	577175022	823043363.8	747482022.9	386785559.8	1426599151	372770165.5	1270667052	630418062.7	968448671.2	1209515650	692728193.6	1041976142	655385033.8	1019796058	590304194.7	365771742.5	512442010.2	816043814.5	347642183.8	833725419.5	284116993.8	747268331	765973891.6	271610166.5	168979702.3	826840841.5	545461888	408779393.8	257041906.7	89089932.88	588992940.1	184469352.8	657330688.3	199310201.5	423813222.1	631322152.1	631091808.2	645248678	651748125.7	626513147.1
D-Malic acid	4518095.426	4321911.399	3461796.939	3994037.175	5414046.474	5823346.402	3597181.47	3759095.168	3413351.565	3966615.821	2884716.827	3638037.835	4189259.978	4690465.528	2989055.674	4918669.005	4894682.478	4878446.404	3892103.473	3120895.611	3942675.425	4737336.005	2941746.428	2998152.182	3779664.484	3419016.394	3515048.604	3514585.386	3390627.291	4201146.019	3880128.969	3114831.941	3286553.202	4074699.939	3505830.506	3027466.168	4409485.02	3262610.94	3505195.933	3092569.537	3256063.422	3365392.989	3422868.54	3468237.908	4738026.508
4-Hydroxyproline	24026143.11	26507542.36	18126729.42	17817909.87	31368392.01	40662949.55	33668551.27	28233354.42	29103739.89	23956690.22	28060791.64	27925056.18	30923006.13	25118539.16	26561372.16	24461566.96	30328388.68	23905805.25	29778819.91	17700775.08	26591466.8	34887756.87	17315762.31	16826145.34	18430314.24	22544799.74	28105389.49	22100170.46	25211698.47	26581786.75	28073627.7	44595547.53	25087836.76	29341053.95	33231483.95	37073694.67	34603287.14	32745589.28	34272881.17	49063117.84	20242714.67	25797060.3	29331091.53	27074397.49	30100727.88
Xanthosine	3685942.029	5782325.461	4092095.235	7536414.002	4992423.844	5995999.966	5473982.559	5425259.765	3996583.749	4794962.038	6031014.675	3563385.854	5699579.535	4332426.681	5499785.43	5128896.512	4380207.835	4105849.835	3038906.572	1950075.264	2334460.659	2036198.472	3693883.777	1192749.596	2726599.007	3207722.191	4766352.084	3072974.898	3836721.901	1232001.772	2428103.813	2609360.388	2573127.435	1265691.451	4471332.029	2184831.654	1396841.009	1656737.944	2228908.4	2019022.725	3393150.23	3458289.669	3798269.295	3639097.13	3207537.957
Glutaric acid	42737174.49	35580392.63	35196295.85	35297865.15	35220708.3	44804273.67	34154005.18	31378257.14	29786125.63	29699794.91	39870162.13	35013602.4	34973287.07	41515401.21	31738231.63	51155533.7	31531113.2	38943309.56	29313941.96	28924555.54	32041883.65	28625224.63	38407806.94	31174497.68	37528624.6	39750194.31	36633361.63	36136228.9	25844870.5	27753950.26	26781837.33	32632438.27	27002928.88	26458139.06	33277068.26	27762021.44	30796505.52	38096632.35	25153312.93	26263235.85	41026186.66	30335620.49	29428861.71	29356908.26	39686442.89
Maslinic acid	1823655.52	1898771.385	1312667.449	1093039.573	1138753.552	1876711.961	1665806.841	1655890.891	1888746.375	1378935.344	1032254.143	1159331.913	1274893.258	1110563.365	764367.8976	1300726.53	1081218.954	3555035.896	1410733.998	1334640.592	1914959.594	1370699.435	1839483.535	1233733.74	1305835.02	1650403.527	1366960.109	3511113.223	1043597.095	1382894.205	838683.8472	798590.7535	2078948.355	819969.8975	1152334.379	1286813.6	1130111.472	935272.4901	761270.9799	720763.4614	1109206.43	1361364.633	1431436.636	1259246.52	1270486.173
Imidazoleacetic acid	39975656.86	49584550.11	50552480.1	51234934.46	63453835.01	43044750.62	62977703.86	61588044.7	50310308.61	46917065.52	73776100.39	40308001.98	74177461.73	34335113.07	35572670.7	42116298.4	42598538.26	66392436.04	42884149.84	51096218.64	56428300.95	55419879.15	66867912.7	49003990.43	45648874.75	46577535.16	56817875.7	46971154.65	58300875.78	42783485.19	50275707.96	41134404.64	68752483.19	42140803.44	42080772.68	39141433.57	53219913.65	58773895.03	45710627.83	43500548.34	53417016.95	50881991.23	56255193.84	58001162.98	53614382.85
N-Acetyl-L-aspartic acid	18866346.65	22113252.33	16540680.87	23318519.79	23515800.23	41275249.41	21861838.57	20253219.77	24291816.24	24790238.84	19244594.58	17461209.79	21056171.29	20486155.33	20523706.05	18665242.21	16922987.04	17634539.7	16742531.94	13595010.67	21287062.12	23871679	17902107.35	15663070.48	15498987.47	18770262.2	21348794.7	19813316.01	20939283.4	21085899.84	19144237.18	23969041.22	19175245.35	21101002.64	107441729.1	22670450.23	16855275.9	14637662.52	27500205.76	22513764.84	20278489.37	22591828.05	22459721.38	21954056.69	22509293.44
L-Gulonolactone	167513724.6	333392916.8	143538732.3	340939598.8	316720573.1	322337223	159706810.4	147054091.2	310520994.6	302619652.8	99564288.74	311654597.6	314431360.3	121116888.8	293040289.1	127293271.9	361436449.4	200097653.3	323811991.7	274683622	297346753.1	179484458.5	346125105	293466955.4	390141448.7	277303741.7	377638009.9	163525346.2	180522179.3	332863404.8	343384564.3	357660690.9	216949640.2	336417583.3	334668957.3	349412470	364072582.8	328174825.9	328113460.2	418676697.2	171577857.8	182689169.9	183403035.6	313081686.3	179933895.4
Hydroxypyruvic acid	114101290.3	134132601	107805626.4	84754925.74	128972890.6	119781663.8	108415883.4	103260256.2	85844706.17	80706809.15	61180523.14	77601469.84	130681818.7	119580750.5	104454819.3	93489456.75	102977738.2	105909490.1	49275177.13	72621132.02	83614192.57	87237349.13	96968756.17	50845321.82	77938148.01	58202189.27	89597152.15	103548419.2	62532867.68	78757350.94	58431296.19	71920265.49	78628664.03	72002440.34	171254523.7	81192562.38	78142070.17	76716643.5	111263221.5	78322271.26	71712716.12	77667268.84	86781773.32	91960085.59	89427930.52
Cysteine-S-sulfate	31110591.63	29445024.47	19807608.44	26991883.04	31312002.31	55786370.57	18738529.26	24174329.24	32157962.94	26503677.56	92839226.48	27563955.78	26417313.1	36025276.61	41684457.28	42010961.13	29609303.48	26472484.08	24404472.23	22625126.79	25003917.92	24614528.53	71504287.94	20105621.88	25598864.3	17411529.78	21562801.64	13870479.98	12827628.43	40431729.58	20249009.96	45444014.21	92669306.67	25363016.3	45517351.72	31423231.93	47657798.04	32855756.34	70116303.55	46070221.3	29152633.02	33462385.26	36611610.71	35752792.84	39816148.06
Ornithine	13361288.73	18075837.07	14182505.26	13096941.47	27308392.16	38778386.94	18039441.4	17567089.64	17186237.38	15915928.87	29890582.19	14814991.13	24094823.56	20484549.4	22236954.22	20039890	19741805.79	21983034.23	31249632.73	22001635.54	24805145.63	18494310.06	26310978.23	22968927.51	13996038.96	17184737.94	16506648.06	26801624.06	15126912.35	16920955.06	18852694.13	20874214.99	17486637.23	18642480.89	22014546.41	17242964.35	20198481.8	20930263.74	20231771.21	22424510.06	18179306.09	18016399.12	18115580.48	18927985.62	18603763.06
Indolelactic acid	69183677.8	62123285.09	55939912.14	52350823.13	78007216.56	119062396.1	90182751.44	67500406.19	61942091.67	74477604.34	74460961.64	50671815.63	36021736.59	46383144.53	45464345.33	52047261.14	28985645.5	38363857.64	41987427.49	48651001.08	71073222.12	56880081.22	36216231.32	42634851.05	52099321.91	93513984.68	49284780.27	74800584.17	72733969	43184088.11	28162817.28	36265862.29	53627463.9	31851228.14	33714197.68	44224514.49	30604905.3	41024012.62	33021403.25	27851713.83	42990818.98	58570087.34	62788766.4	64515998.54	61058500.87
Indole-3-propionic acid	133617701.6	107933800.6	173853970.9	119042603.8	152171514.6	152064793.7	36441591.03	56312214.62	125821051.5	39772474.64	19234709.36	72239354.94	102872204	79141173.97	78574156.74	326438743.6	123792473.9	119424486.6	123094357.7	60424831.9	103866142	58219862.92	59261207.02	74866912.41	48569357.15	52255167.19	81546680.28	62886542.96	61537434.83	62601360.11	49314841.61	83261813.56	214322700.8	64550631.54	89843605.94	55949398.1	64751841.99	40150054.65	112226650.1	77436823.33	86417872.2	83380994.85	90311752.86	86896762.63	90155691.16
N-Acetyl-L-phenylalanine	30126836.12	29985425.17	28400947.17	28471294.95	28906157.66	56462131.02	28240928.62	31499956.88	29659071.95	29040392.06	34464565.73	22730644.6	21727811.45	26736734.43	18792775.74	30834119.33	21471814.34	25904089.24	24292021.72	23012177.68	24432003.91	25181171.59	40318261.32	29916311.35	27606127.18	26956760.19	25623714.09	36475397.25	20546332.06	21475718.64	18123823.47	19759492.56	27777661.41	23125316.65	21151307.91	19127912.7	22436708.93	24199731.87	26611796.41	17944015.35	24398952.76	24554323.35	25976019.24	25007642.76	26190755.74
D-Glucose	135743179.8	169752822.8	138848244	147940722.6	134035737	206852192.3	142160773.7	151794372.4	162588487.3	103214547.5	96721004.33	117452109.9	136490921	129478214.3	152752474.2	127747860	103912960.4	94833429.95	107136760.1	104648026.9	108316703	133648085.5	111335316.2	100781349.1	105757531	111922996.2	115288005.3	112015445	113124200.4	97051708.65	116663490.3	115839695.9	116106662.9	113667427.1	138574212.1	113427829.5	114038262.4	116934435.7	124767982.1	122448212.8	128098403.2	117040717.1	113136415.5	115326249.6	118045066.4
24-Epibrassinolide	2035250.129	1961551.602	2011960.121	2102158.883	1403569.663	1893204.675	1766912.335	2443532.935	2005790.253	2109517.814	1813889.536	802952.7005	2224741.589	1363281.133	2229235.379	1888648.344	1265674.243	1599740.718	1489381.87	1854926.261	2686346.235	2281446.362	3087263.474	1805627.362	1409547.208	1357514.031	2177815.601	1065003.823	1280334.94	1608840.102	2549045.683	1297592.184	3010814.912	1570625.105	1488010.15	1832231.723	1206009.665	725095.5209	1202423.464	1775106.067	1744265.526	1619901.45	1707305.928	1844781.579	1735953.965
7-Methylguanosine	370960.2273	407849.2259	615329.1112	497416.6695	489362.741	383509.1379	498186.2066	312708.8495	318978.6698	316361.7537	1323558.152	487196.561	257260.3282	363636.9824	404617.4678	393701.5375	435281.1892	1027901.831	639343.2549	413679.9807	657047.3073	418220.6263	1097317.215	742880.4939	556206.2534	1178971.459	467480.7721	446468.9253	252330.5534	364633.913	235890.0441	623708.4443	685114.1794	507534.8053	568980.4551	492341.8302	702194.8611	213178.5562	606756.553	274012.8627	425090.9024	732207.4271	345743.1708	434662.0564	692135.3029
12-Hydroxydodecanoic acid	12263063.7	31223559.97	14469582.9	15758297.5	10988367.21	6208786.51	10613684.66	15790002.31	9243685.386	25303741.13	23727800.54	18269846.23	14585050.62	12481068.01	13330851.99	28503774.81	13650724.33	6884997.844	13586872.52	8476174.451	12500911.95	17283588.46	28484466.19	9251236.639	20860575.66	12464642.47	15636273.88	11372704.15	13352581.55	7093421.598	13483508.39	28300485.92	18982822.74	15005362.74	10037465.05	16377508.86	7056627.246	13214952.9	6172424.609	15089595.73	13647780.19	13053277.01	12187978.88	12634519.13	13035473.44
Guanosine	17937645.56	12185074.21	14798715.78	14078424.2	20175430.08	9936129.315	8840523.489	14959135.5	5522779.937	18616014.16	93146.48897	17288354.77	8831786.626	17495435.49	24613651.88	7162976.81	17792102.11	15709409.86	21948174.56	11260908.61	10128096.81	22104986.67	8249498.389	10803170.33	16173400.43	4102827.328	18646981.65	23493852.53	3890306.822	6229090.76	21169390.17	16224159.84	810547.6375	9195922.775	1474730.206	15787967.04	7929587.909	15510058.78	5595413.84	17779313.66	11906486.61	12872547.42	11802901.34	12024479.08	12351296.63
Hexylresorcinol	180471714	157508420.9	207102642	153373963.6	163478731.7	135258082.8	134576287.1	179029519	119553894	152639824.7	163112247.3	134271666	241633825.1	139531217.2	186816441.6	136947969.8	150132341.5	150434107	158805587.6	130633750.2	139798093.6	138299711.8	140586502.5	99656111.23	116216369.7	115640371.8	140897529.6	131766922.5	118103413.4	92599206.87	132411115.5	143384612.7	219115225.6	133022560.9	151674361.9	151910220.8	128025870	139690241.7	87232599.26	128769926.7	151348379.5	142205348.9	149233108.4	146318350.2	147169724.1
L-Phenylalanine	394412247.6	548627281.7	367911502.6	426177873.3	485554377.5	675102387.6	438417166.1	445605580.6	439461179.4	498339943.3	483655885	456668693.1	424870623.2	476303162.3	472750619.6	639079580.3	436164519.6	437423296	492555394.7	382525463.1	454751269.9	495451000.5	512814829.5	460283105.7	428489570.6	531375956	497603470.4	565561660.4	464029788.4	455203988.3	395981592.3	438736596.8	435237163.6	419600722.5	466788444	398881985.6	451760035.6	403384270.6	485841343.7	409829004.5	434967427.7	453905289.6	450735925.6	452933148.7	447287873.3
Hydroxyphenyllactic acid	91908298.71	104624432.8	77603502.62	81418292.14	111763533.3	156570691.1	127675872.8	95904461.62	106359375	71848745.61	155656460.3	74032896.59	68768053.27	68576021.9	62304286.77	78438938.16	53099728.19	49121787.66	55084850.93	43951973.6	64128247.84	66941474.56	91859584.08	49866500.15	48306405.11	68963967.71	58217161.7	80205801.59	51032232.96	52432587.42	35968426.1	44690421.01	124355669.8	35055154.61	42838488.97	36998336.79	34349255.31	34743379.82	44444698.3	38526472.46	55325268.07	60410906.11	66719590.72	69292660.59	68300028.95
Pantothenic acid	26744065.81	41283631.31	23899895.8	33803892.85	33190568.64	74375108.1	34754453.22	37592318.2	40027650.23	32354589.79	31682302.62	20772204.91	26886427.56	37753603.6	37743127.55	29927797.12	21178304.8	31589396.78	28931340.67	21234499.7	38850794.07	43546233.38	32032179.52	19334345.08	26522527.66	31935634.12	34581232.71	36507637.85	24535585.67	41728718.66	38016138.94	35692782.84	46812975.44	34710479.28	38465702.84	25696034.78	41487420.47	36988356.8	50989973.87	38193489.3	30832719.56	32896718.8	33003926.03	33387298.68	32825171.94
Myristic acid	1688046.343	0	2228459.492	6842983.56	9115670.391	268009.486	12844787.91	12709814.52	3559317.814	12091907.52	34902041.22	22692863.69	574256.6591	9594246.068	8685366.151	17146232.6	12593457.3	7884368.53	30385640.38	12313413.02	8734628.952	9188673.884	30718310.17	62799740.81	15915621.53	86872066.28	15989736.64	14175022.47	15947956.01	4095842.565	16530731.19	12169787.56	5900571.924	11197569.95	0	6702425.825	7276744.147	11571411.51	2532424.131	10151880.38	14092131.17	12589761.72	15057322.29	6923588.918	9196615.526
L-Malic acid	12354323.54	26038623.63	8748659.188	9070168.751	10206744.42	8744351.735	7192915.78	11479876.99	9066996.826	20208412.25	6378204.793	19413377.23	10373421.29	11940146.25	12173305.47	11221875.88	5670381.845	9904894.39	6359660.941	6934335.085	11229276.63	8065650.818	7641901.783	5614229.151	6862256.338	7998742.741	12366015.89	5615998.357	5073841.55	7272672.192	5911343.771	7928288.04	9265577.46	6613828.889	14251132.57	5971376.809	5728347.586	5217206.227	7450412.333	6920283.795	7705221.03	5003492.52	6501041.077	6543349.104	8442007.75
(10E,12Z)-9-HODE	5980863.701	6031083.359	6039674.358	4152246.11	6683016.553	5226805.044	9266174.81	6001558.46	5200228.789	4499405.507	5292964.812	4361883.768	6935331.148	6991684.145	5523205.267	5624322.792	5550361.685	3696369.568	7211286.278	4688126.519	6820035.191	6530644.451	7105741.873	6829137.909	6578856.781	3880194.363	7811244.276	6433037.342	4822197.573	8120304.792	8285408.042	6632150.538	4966981.367	5968620.688	5520503.617	6700334.71	6906264.331	4160014.406	6486202.404	6000928.412	12675878.39	5105097.395	5529725.882	6135445.978	7857352.118
N-Acetylglutamine	43934001.36	51118261.09	37312109.3	46087463.24	55078385.9	53975284.21	36546281.7	36401520.79	48797087.94	47005436.79	34350677.6	47012993.92	57974612.95	56331807.5	54913810.07	75030756.97	58550543.31	75061275.34	51686917.99	35864636.61	43233181.81	56450912.52	44798393.18	32177907.15	52211538.44	45872105.98	67870190.56	52648330.64	49305494.94	41297739.88	43663927.15	73338862.39	41627645.14	61844164.7	68805087.14	61215508.86	54746832.36	55876096.19	62724143.94	66244432.92	46813127.57	46133006.22	46493380.67	50542835.93	47826011.57
12-HETE	316607073.6	499345263.7	374345851.5	446343589.9	288445467.2	244237617.8	465348531.4	453981197.4	246440098.1	330233592.7	292251671.1	317640867	169750333	332465672.9	393433934.8	533788142.7	416183914.8	241326466.6	469195417.8	445926017.3	330311076.5	469333250.2	816102576.4	519490523.5	394871857.1	517956549.8	371485479.5	482201107.9	658985050.4	307324601.8	162531835.8	198853570.9	158720564.6	163666982.5	260008751.8	172991462.2	122878440	144019330.2	92416183.93	151951567.5	339607939.2	357992352.6	336994323.8	334332282.1	347459757.5
D-Glutamine	621392430.9	926661735	632832176	716017857.3	830404848.3	1023055200	669510487.5	646155479.6	872921938.3	863294211.1	993853471.4	729724433.1	919714247.8	767351130.3	864488411.4	787177067	769030379.1	683570500.7	739209470.8	624664553.8	846887106.4	954505192.2	900177285.5	689494364.3	703825674.4	770363356.4	855345227.9	825721733.6	785884440.3	802698035.8	816960125.9	1059734655	1051106313	949226158.7	1048777502	890781127.7	918190776.7	796053234.1	965205133.8	1040091510	708608629.8	751442265.5	786403978.4	773445131	838329682.8
N-Acetylglutamic acid	12085341.79	7601223.874	9030272.892	10211214.52	13122268.41	11418547.28	7439577.706	6379999.556	8591903.652	6631822.1	10428326.18	8516469.966	7963723.358	10726763.47	11641543.97	27077904.1	12702342.22	14039028.36	9956959.129	5718098.288	7226528.591	7848131.289	5483772.427	6029621.427	7222588.907	7608717.7	9011715.131	10079920.67	7094201.636	6199315.946	5126766.308	8719554.5	5796385.696	6985010.412	11925955.27	7752683.649	7691858.692	5552948.4	10329249.39	7107923.177	9019249.463	9214040.966	9050467.757	9061516.638	8937144.842
L-Lysine	23547664.56	27641193.53	22480808.85	22067863	3453273.49	28824522.49	23442552.84	22147761.83	26576494.33	21735165.12	5537797.431	23644555.71	3397575.283	21037019.87	27489865.25	22802350.35	22058659.15	25133756.65	3836627.213	19133227.2	23948136.57	21976086.61	20958438.41	21380339.91	18852029.04	24694969.11	6651333.415	23400861.05	19103529.05	35668658.66	25549019.86	27694563.56	20986893.83	2885447.711	42517425.78	24702722.76	27571577.94	25253860.24	1606505.724	26784027.46	3230092.073	24290437.4	22861315.73	22985827.28	1187103.701
D-Xylitol	4058835.704	3968054.759	4129198.735	3262811.322	4657227.498	3886646.396	4866791.668	3108414.039	4930910.507	2562393.181	2684137.835	3954280.921	3683849.192	3415422.549	3249863.391	6429521.915	2817368.451	4754734.73	4186081.371	3857042.876	3646793.268	3730564.555	3257570.741	4978101.173	3523316.805	4785923.246	3592104.321	4440896.638	4518058.607	5534280.097	2893952.621	4940651.016	4515012.665	4682238.24	6221409.376	4603004.992	7774552.869	4319301.145	5050697.584	5004496.844	5069822.926	5256939.529	4937591.557	4253913.986	5047160.836
L-Iditol	6619015.503	10536243.56	7624952.553	13079529.23	15409203.01	27193090.37	9569071.602	6815264.732	11330154.08	9318312.189	14066372.24	6556260.859	11959909.47	14349921.05	9804211.22	6020610.362	8382680.858	11522392.73	8831852.497	7038951.442	7696122.466	10829248.76	8715665.546	5356054.109	3898043.018	6844670.411	7128788.345	5564385.375	9816767.921	7711602.708	12138159.11	12092711.34	14471968.47	11320393.96	12084757.65	10600254.04	11710691.31	4828449.16	9957560.5	10920585.57	4885793.212	8909712.917	6945262.512	7973156.963	9270611.817
Pseudouridine	48512495.76	55549247.41	50856327.55	45473873.67	54253350.5	48189448.56	64518606.94	56598968.62	58593246.22	56125104.56	56255254.79	47423867.05	56703688.12	58665428.13	52623583.85	58331633.24	53659826.45	61403810.38	56201960.78	49125124.83	52672928.83	55236920.73	56131643.47	55610990.77	55590681.2	66745855.19	71645066.02	71826413.91	55985652.87	54620696.76	40744211.81	57118408.81	57205984.78	55510108.42	63176480.28	54744614.37	54618190.53	50870697.05	55380704.58	57783528.17	51962002.21	50857979.99	53144658.45	52316977.38	54626531.46
12-HEPE	24869873.05	35359305.92	29571285.44	38496708.87	25217080.98	12763988.41	35611157.83	39383383.75	19861619.03	26241064.3	12803157.89	35780014.81	14827504.79	26210492.59	31092856.71	39733691.05	36321107.57	15622373.83	31107806.93	45519596.4	31717973.99	46006077.89	31532467.79	51536059.35	45180117.96	56630044.98	41640867.26	51244731.97	74924600.22	23885877.77	16787644.77	16430234.66	5977213.423	16979035.12	14185886.72	17025709.55	10027980.33	17129766.27	6123421.335	13698276.53	31150348.39	30566565.87	29289623.94	32242213.88	32330701.91
3-(3,4-Dimethoxyphenyl)-2-propenoic acid	16948481.05	19659547.9	36920749.58	48696830.17	44950759.61	24748256.19	34389158.65	34697802.01	14169607.75	15231439.17	9177443.852	34167255.7	18987820.03	27384409.36	36791888.9	23145680.42	13662541.17	12343858.29	23956760.33	38045381.75	5876009.303	11227739.34	23931611.16	32176630.23	12152730.42	16288834.46	18314608	27315012.46	22741763.99	15697918.88	12998960.71	11512892.98	8864544.658	16272356.97	11057232.57	13956492.54	12572033.43	20957242.96	9382716.973	13543197.97	21310140.34	21433207.35	22801733.23	21766904.29	21929693.23
Ribitol	103186.2174	851398.6642	873401.5587	603857.6431	1145688.755	414139.3656	626870.6516	1135283.526	278180.7315	836480.7972	879920.4916	585797.2097	1069807.681	710520.6821	840625.009	735705.0723	415578.2842	884959.8026	658752.672	520202.419	475037.722	711152.9459	900965.8813	686972.4803	749899.0678	615528.1898	685856.3227	964858.9442	637968.466	1019137.49	736396.2048	535441.0734	811716.1357	994294.9287	906648.0824	517082.1645	660824.985	568403.7175	677166.7798	644909.0109	553617.69	467043.5972	530629.444	625886.4355	827877.8028
Azelaic acid	4595413.775	6232618.85	8004778.43	8095410.639	14533999.02	8414058.476	9898811.962	9269324.419	5710575.628	6517515.855	5332585.732	10885972.37	4436179.702	7832573.863	6491928.378	8312549.292	4669554.156	4517302.11	7481658.791	9656040.559	4570790.793	6133017.999	5541411.028	10732889.26	6702839.333	14567520.39	8786877.753	9603438.352	9454556.58	8051025.981	2999945.893	5289420.33	3451780.85	5860828.887	4775534.27	5490828.356	4294341.04	5928252.398	5984889.042	6822165.516	7487226.528	7558524.931	7550640.526	7885484.989	7657707.388
Deoxycytidine	3269558.817	2949156.256	3212184.989	3683502.151	3574257.044	2901265.835	4260016.987	3880909.281	3162184.727	3386411.154	3521505.469	2314501.906	4313766.929	2619261.203	3098948.799	2609840.766	2938515.032	3788037.449	3054842.949	3281516.207	3884147.855	3200691.376	4233188.879	3347294.627	3844537.573	3533014.881	3729311.03	3794246.358	3963960.738	3066115.659	2980274.188	3171168.606	4637891.495	3117774.385	2852424.251	2791612.742	4069174.716	3108329.251	3660460.484	2851895.211	3755252.484	2807064.452	3079968.285	3658927.207	3338789.08
Deoxyribose 5-phosphate	32926297.32	22798582.12	31242188.59	30664618.83	24963806.06	27104129.31	22384025.92	20131847.27	26868394.02	22494591.12	16062671.62	29824980.22	25546830.94	26616727.97	26951877.26	15817387	28474707.13	33771168.51	26488233.58	28395220.7	29641799.47	26083577.16	36456478.31	27698932.13	32536501.02	24386248.32	32010877.67	17402261.62	30214179.8	33171565.71	37186059.53	35346868.51	25843672.76	32566273.19	31200699.42	43196563.62	40051384.24	32652235.72	26935937.78	32152365.41	27238884.83	25462594.48	30378981.98	26665929.57	29537156.94
Deoxyinosine	92931.85455	166096.7633	142254.3285	218665.7778	167228.9238	307986.0011	161046.3457	151498.0585	389431.3367	210431.3945	83373.10223	397021.9116	457035.9246	514263.5113	507496.138	222208.5421	618215.4323	278327.4406	219061.3393	210081.5865	74287.06187	77071.94647	70116.35672	69512.93975	172713.4731	337428.7643	359255.9304	0	120860.8318	0	595436.2228	551376.721	145731.1105	0	236020.9511	636249.6656	63704.5014	715203.9705	0	623171.445	210536.5186	439312.9032	0	60320.69727	208984.8098
1H-Indole-2,3-dione	39944560.12	40750784.51	51646768.36	31124540.66	45485350.03	56320772.41	41733673.81	33135303.27	36228949.81	42363329	118643944.7	35809425.6	33975192.65	36498550.81	39473403.78	51899491.98	32310272.06	37880048.45	33067966.82	29372434.07	35972260.71	31506912.61	72056962.48	30822209.72	26014105.83	34011975.61	33736419.9	27227891.56	27364139.85	35834721.52	34525239	36349483.18	63437026.25	30566362.15	35296723.92	31952576.1	30729416.61	28509357.18	36192140.57	32125620.84	65150952.52	58792302.87	54331337.14	38747526.42	38803702.41
Phenyllactic acid	61547912.1	62192130.02	56872222.74	57124546.45	72940830.65	84365559.64	76250524.35	75936750.91	55299558.61	58594736.85	43392282.28	46112187.65	37955674.59	45008977.46	40782871.99	45531254.71	37467117.58	44422677.82	48764451.35	55627290.92	52906724.24	69151516.1	44177884.41	50306511.86	51160940.05	63939732.3	59774334.66	83370607.2	44658827.42	50234105.48	29285022.22	36503386.22	40989767.43	30422759.98	30316339.02	31665453.29	43496569.27	38898880.42	44115158.77	31117099.9	44818952.27	45229693.15	47916806.63	48683883.8	50753772.57
8,9-DiHETrE	1868915.327	1811588.169	1626240.765	1264417.867	1016387.472	1307299.712	2551027.085	2319370.172	2127029.141	2896931.596	1366684.187	1354687.162	1796738.976	1507630.573	1374810.993	1298425.552	1642751.063	1383422.456	1931537.042	1842747.766	2234377.356	1433460.972	1857703.898	2190595.497	851044.793	1276972.171	2012245.148	1524789.574	1773262.124	2265913.435	1280746.714	1202208.234	1947885.15	1980770.688	985428.2344	908927.8146	1033703.452	999731.102	1562724.616	1489179.742	1241196.458	896038.4896	1743803.665	1357031.393	1801808.016
Citraconic acid	63090566.32	5142686.013	63189631.76	106724205.5	69112866.15	34612183.15	52718734.52	64950321.03	138902146.4	84223535.21	0	77930122.95	98213245.11	59644780.18	109279366.1	0	0	0	0	0	0	14553225.57	0	0	0	0	0	27561491.43	33183433.68	49899106.8	61974739.02	86795654.7	23976799.08	133052962.7	82768593.98	42767278.63	54540393.33	52778148.56	26400520.16	20696667.51	41820754.84	4025123.852	41373788.81	0	0
Deoxyuridine	586600079.9	581218288.6	714893121.7	606508903.7	722976067.9	532937747.8	783213796.8	789856058.1	742913377.8	665307167	1030772003	548447521.5	863327982.2	512562045.1	526202117.2	555871254.4	601296405	915976147.2	641233673.5	688616317.7	665223104.1	604231968.9	907641967.4	789078328	693970745.3	737733921.5	807959658.4	726637425	787455329.3	640842299.9	658793754.9	546072751.6	929615704.3	571642230.3	654680243.2	549686394.2	713551436.7	794071696.1	622018923	578491550.6	682251032.2	682503220.5	683574093.1	686001444.9	669768758.8
Acetylglycine	20310466.68	26081655.6	20243242.91	21761891.79	21763000.24	24169945.74	23441007.18	22224187.36	21811851.48	21682737.24	15121344.97	18753662.16	22424390.63	23794364.99	23605355.42	22636056.51	25334518.35	21644382.19	24053239.39	19449523.98	21265952.74	21927823.19	19325064.06	18135409.7	21744456.4	22556295.39	23682449.27	24834058.63	23236804.24	20133799.3	14434438.62	20588983.09	15651889.46	19894825.54	23701440.61	19474190.38	19731480.94	20244350.72	20281281.87	19501442.56	20913452.74	19722174.01	20685257.81	23142528.09	20557600.01
20-Hydroxyeicosatetraenoic acid	221065221.5	434408097.5	313516101.4	388596655.5	253055654.8	205915516.4	403169351.8	405860766.2	224970052.1	286563775.1	195455079.6	453929036.6	148968691.9	306253186.3	352381053.9	454113177.8	366395410.9	203396970.1	396568569.2	405468594.7	275938145.2	376145659.9	678076409.5	464307284.9	335291008.5	451238097.8	314200536.8	428759069.9	594228382.9	274442587.7	150067991.2	164749602.1	112188129.7	135678001.6	229320298.5	134617650.2	97916296.63	126489531.4	80293097.81	191835039.6	316052993.5	320990758	288134191.7	312778779.1	287053562.1
Phenylacetylglycine	97568007.98	99523514.74	122505513.7	105464184.8	105179325.3	143292955.4	59028499.02	75529195.67	138232571	89762394.06	25000538.51	62479024.83	68135649.58	95004941.59	46270349.13	80805644.21	55950319.43	52899798.52	44972433.81	62867587.31	65727877.32	86097051.48	35414503.59	53541375.79	56428612.01	95208739.19	69239094.08	35975676.5	33466915.5	52987691.95	46438170.35	47832580.62	14485364.93	62945811.09	48349835.92	39031259.09	57175358.08	17637790.5	45579565.59	64765325.25	57894216.64	63183542	61513509.37	60839666.62	61995588.86
Methylsuccinic acid	49529525.91	61889379.73	53031381.04	78304904.19	41377434.18	73183007.07	47049419.36	30598559.97	39734689.27	58881496.55	33536474.08	50238406.72	70797947.28	38357993.43	60477337.49	39325385.4	38288801.01	63078307.03	37009840.2	44480553.11	50018476.38	42703521.8	34088396.24	36388157.03	35318375.62	30071369.2	48960556.4	33220926.65	38301525.09	33090871.81	47645180.55	72568543.76	42017161.23	43608609.87	62975230.44	44031348.97	62230042.43	57052240.61	40773438.24	66428793.08	36913878.4	56870192.78	37678475.3	37253299.12	38757731.54
Uric acid	10527498.64	15765202.76	8782854.128	12401290.97	12266717.4	16481647.32	14254989.23	13832091.22	8235834.8	13140512.32	18556252.91	17583028.4	10743149.46	21277770.58	11610874.92	13090496.68	22887710.45	12066717.91	15294119.7	10015907.59	9583151.439	9086229.575	20466939.15	7705062.476	10987632.33	13197508.29	13518034.08	10636474.97	14823428.24	5073881.053	11122162.59	8183728.304	6778941.668	6637350.315	7400393.035	9361249.6	3179921.475	7166708.947	11871307.3	7642673.047	8118474.467	15876797.33	16171678.86	16122503.66	15743232.9
1,2,3-Trihydroxybenzene	3432243.973	3429630.357	5648329.163	3261487.085	2745599.389	3652749.096	5531977.006	3657899.01	3298502.554	3759971.293	2809442.697	3713842.944	4046645.422	3065901.86	3162429.888	4875794.401	3133251.845	2914278.536	4291138.55	5375594.746	3745303.718	2183865.955	2395100.258	6631080.566	2773612.11	10469102.84	3365523.831	6103238.869	3260131.041	1904705.931	3973106.395	3845314.317	3463432.118	3219556.132	3627139.778	3297198.453	3176317.528	3322830.607	3170578.377	3069324.943	3411365.431	3269841.653	3055520.393	2600230.854	2402330.957
Sucrose	1591469.31	913288.1069	555143.2492	636488.4087	3301571.912	3392936.856	775685.8816	833068.1702	1119633.992	637841.371	5729955.81	193167.6696	219456.5379	384206.357	883222.9788	318823.4003	485412.0786	658052.6249	365443.3637	326042.7567	730563.8129	333827.961	231621.2641	305925.2771	666209.3522	390544.0454	335647.409	420147.2702	258627.7848	714181.9605	269224.0285	445438.7374	188004.0784	230004.495	442996.9982	380479.8206	329738.8667	460936.4568	693279.6012	1043340.478	709835.297	861061.0975	844437.605	737336.9589	684581.5253
Perillic acid	246569307.7	145683940.8	269919244.7	133397979.9	136375149.1	141981768.4	135634224.2	146300001.2	154806453.7	158568440.5	151723390.5	95497666.92	230588466.4	120542990.6	156335454.8	94620242.05	120511857.7	144901957.7	119308585.9	121722884.4	125861357.3	119289681.2	140928480	161774716.7	98500515.06	83544339.59	119048477.6	133148720.6	91456092.38	119447075	150842615.8	133969176.9	309957038.2	151590364.1	274438820.1	242886252.9	133539298.3	213662127	250117667.8	127770980.3	243358231.1	155890186.2	129124193	137056915.7	127380237.6
alpha-Tocopherol	87300224.2	82995629.74	76739446.21	100700973.3	79288666.44	72024685.95	90044025.01	101644358.3	91444966.12	94062330.74	18343542.06	99205644.42	113297749.3	81945971.91	93871717.94	87834595.54	97452098.76	77389400.67	83821062.07	83703403.53	92270365.66	91227634.55	57847384.75	77909516.71	83496516.12	79746521.09	84904338.52	95286430.71	97663918.1	64907852.11	106888728.3	85361901.43	60204352.62	119330578.1	111800360.9	108337272.5	105082127.2	118267758.3	110638713	113911122.5	65854832.5	56243713.2	65184876.73	60751439.77	62887738.43
2-Pyrocatechuic acid	17282466.48	5523014.89	11477563.3	10935052.35	17871114.45	27983887.31	12966591.79	4914984.585	9909338.133	9672445.772	381635.7321	2619183.661	256815.033	3069995.584	2054500.975	8105107.017	3591862.013	5605672.14	4758189.733	5753122.962	11343832.75	5842930.457	2344985.845	621530.5172	826984.1516	2632933.435	4461190.83	9343078.607	3210061.371	9341614.182	181116.104	1154142.273	0	2776552.476	927088.8311	866591.607	757878.7513	1142360.016	2896828.732	1828602.597	5018322.127	4893658.306	4810779.052	5521637.899	5779812.089
Isokobusone	57771527.4	100160899.3	72043672.32	82337296	63465471.79	39614963.2	64076528.76	106626309.3	50844870.57	98956150.89	126345962.2	105482500.4	108859899.2	68683196.88	80471187.81	91449806.21	97498153.86	41889219.22	81832820.3	69669912.36	88084007.04	107685224.8	132673037.4	72709043.01	95324874.12	96718342.52	100190658.4	78597748.69	92097467.12	46646004.76	56592368.62	91327338.08	104924272.3	72638968.12	50385013.15	86952581.84	40870980.62	96641457.68	28210718.62	79824947.52	88484184.09	71901298.13	77714817.03	76157128.8	78779687.99
Creatinine	10733750.35	8971306.704	9865247.287	9325842.12	9867369.107	12908808.76	8870751.126	10773671.71	10899491.42	9281865.167	10186564.99	7896594.525	10010950.32	10133450.58	9910538.362	10197370.91	8204576.207	9106481.403	9657800.45	6798659.965	7216884.141	8172732.013	10297230.5	9481060.041	8842797.734	8637074.03	8410672.976	10427020.96	7881061.475	10152338.79	7481367.057	10472817.37	8625333.797	10344479.57	13476570.47	8842268.841	7661683.612	7665023.344	10424623.88	10425896.93	14025740.27	9686476.738	8595088.927	9060142.046	8891144.242
Hippuric acid	12846486.82	21137226.46	34326015.37	29203434.73	37802575.73	99018233.51	30883478.95	30248767.36	26805588.62	16632111.07	3602716.893	5362847.182	7202424.471	23689553.32	11342989.54	34972765.79	28741683.08	4682366.147	27042391.18	23370298.83	33245496.14	22141747.53	2869623.71	6522452.022	7777058.228	7258552.075	24850276.89	19487302.52	2790538.433	29819221.76	7193245.939	11225257.57	1774470.314	19847918.8	4982292.919	9438600.926	13905250.8	13796909.3	17376150.18	14427387.69	18369240	18573760.51	18294112.23	19040940.1	19300045.82
Oxoadipic acid	3109960.657	658922.1792	1737576.746	2479920.092	0	1360975.992	3547785.795	1158000.399	4150334.99	1699102.026	0	1405223.296	3021670.534	3969753.753	4471557.642	0	3997153.79	6874294.498	3638991.763	3701612.961	3672409.935	2973418.482	1828977.855	4280378.475	3453950.822	2448539.746	2794374.445	4214969.58	5147566.417	5105030.811	5434085.807	3735183.182	1757104.063	5482293.497	6676604.902	5349352.311	7689355.616	4569241.04	7268936.363	4764411.742	3756558.887	4757624.664	6631771.36	3426406.435	5571658.973
Succinic acid	86614847.41	106133944.9	88843302.07	125238662.7	94534953.7	128280457.6	104800186.7	100267439.3	97654474.46	96176193.74	78201845.4	88907467.82	97254924.9	79970220.24	102535151.8	90262340.77	96056009.24	94012900.57	98364180.03	93174447.03	99680063.87	99349544.76	64604833.42	83374463.38	95391172.98	108195181.3	96660729.91	101505093.5	99879239.98	98618896.39	78820175.94	100061348.6	61756818.88	104156865	142006733.6	86004331.83	98032460.24	87772818.24	88798523.27	111729166.2	104415074.9	93307814.55	105498146.8	106930731.3	105992415.2
3-Hydroxycapric acid	134634671.5	340563720.1	205076566.8	227818883.2	154103571.6	108987736.9	156954698.4	258029235.4	124884376.6	244172340.1	221967420.8	276357396.6	220880214	174408200.4	189832368	233291028.4	176111306.5	85414851.65	190567584.4	116343520.6	189024354.2	276062871.9	254779055.9	104126566.1	220242971	188644352.7	263269098.7	149124958.4	217533011.3	86027415.95	109654847.7	253206353.3	124711000.2	170934868	122815658.4	211418721.3	74151815.31	179898792.6	70846536.07	190404405.1	176438683.2	174423147.1	161842125	166422324.1	172908781.2
Dihydrojasmonic acid	18052988.43	14265703.79	14091286.89	10714561.29	14329584.9	10025098.03	3055170.502	14292553.97	9530429.698	11511808.91	22710708.68	11957283.58	15345072.68	12242399.74	13426838.64	9647221.945	11139471.09	7877225.197	12166666.12	9853686.907	9337412.724	12278349.74	22361424.42	9549535.47	10410581.33	10767891.87	12171556.53	11612667.59	10017022.27	8154280.338	11803743.38	11066557.92	10184669.94	9891369.736	11671700.43	9410086.925	8061360.111	9893259.307	10013420.07	8375735.903	9989790.435	10457717.76	16536919.77	9819766.263	9627400.024
D-2-(1-Methylpropyl)-4,6-dinitrophenol	455043.7489	867790.4196	667843.8828	732366.0847	840924.0945	925377.2028	664929.9231	945674.2955	878164.6754	970462.6478	809592.6838	892825.0413	919226.5335	768837.7704	1128865.542	1123119.552	745249.6944	681838.7795	767595.9371	841414.1812	800618.6235	1040788.955	702528.6521	678392.5994	6973015.709	1096006.297	928171.043	879668.248	718406.6143	3582029.936	1135732.664	874468.6029	951898.4225	1156297.67	871545.1576	6657111.109	3450549.56	1048949.896	3188478.859	3085350.572	836575.8327	829699.9755	703721.8461	660182.294	654336.0584
Acetaminophen	7678552.044	10340262.49	6432314.485	2766260.381	10462466.01	13075549.96	8882188.256	8089177.77	6626015.084	6668241.891	27009514.98	7795698.668	5019911.165	5627522.551	4920517.202	9056082.739	3865181.903	918535.9907	4645977.484	2855126.683	7171300.381	3863696.475	10343373.5	5515165.259	3679048.67	10603036.96	1920747.552	6264389.098	3210169.832	2505296.686	448754.7566	2895518.152	23650794.92	8527554.567	781938.2316	2458859.549	0	1315774.407	5643089.205	1204247.036	7543699.016	8040621.599	5920395.334	12145234.89	10506654.38
myo-Inositol	38757629.16	67670318.34	53481210.73	63496879.13	50597329.85	65621989.88	65494363.12	54195416.58	60070094.56	48649072.77	38468588.19	36971199.05	50080123.21	45183248.7	57358229.08	33284717.95	36293948.02	52242812.69	41288430.04	31044090.15	40574617.74	47705733.69	40202062.64	41791895.39	32256409.99	53272522.83	42065563.36	51976137.82	53152152.03	50747303.04	36541683.65	57530866.78	43092980.53	46867531.51	76328313.82	48130822.27	45670175.41	41208644.76	60923627.58	45232393.34	52732990.18	55408944.77	44902059.87	56237894.25	44307501.81
Glycocholic acid	0	0	0	0	0	0	0	0	0	0	5108775.995	0	0	21553.37744	0	0	0	0	0	0	0	0	502043.6148	0	0	0	0	0	0	0	0	0	2209029.095	0	0	0	0	0	0	0	218382.4131	115277.0807	194168.9724	137019.474	181539.6489
Racemethionine	137598831.2	174318787.3	105119026.6	117733173.3	193793470.8	295137577.9	157060092.7	140939064.9	147238854.9	142966861.8	117258433.1	130366817.6	152742694.1	138518070.3	139613389.4	150404262.2	121479739	131271623.2	137163950.4	94173652.97	175284596.1	161308265.2	105526557.8	85630789.32	104396902.9	121269020.2	129004411.7	122554836	120180598.4	125466468.7	124409848.2	153062410.3	138383864.6	122416327.2	135009124.8	127699190.1	127714750.5	122319829	146062299	147118854	129871866.3	125678049.2	134145420.6	137781621.1	143760903.4
m-Coumaric acid	35996774.78	60890576.62	31826014.59	42655308.68	56464996.44	95407577.91	35162261.94	35158034.32	40096415.66	30447578.13	43806482.67	61632974.04	34768595.6	42414381.8	39611697.88	44737291.43	20846191.66	29965277.39	18038539.09	16110208.42	26856206.82	41068067.75	45561678.65	54114465.43	18467696.9	20617538.24	26192374.92	35968770.16	40604941.47	27160315.67	24383580.37	36351401.14	41119371.43	29206834.32	26030772.33	32025499.99	31137310.96	20992172.47	36112123.69	26139813.49	33968675.6	36872474.3	35657925.19	39376658.01	36063804.36
Pyrrolidonecarboxylic acid	7706736.472	9321046.139	9251238.35	9038775.496	8018209.606	9759801.65	7264904.88	8072127.321	8854382.387	8882483.496	9487644.088	8553002.759	8418893.484	8291043.756	9207184.967	8427817.907	8501764.074	8905696.896	8551151.717	7179759.942	8214094.768	8962520.525	8790397.98	8020797.533	8158162.028	9440783.861	8970408.745	8999864.779	8612569.97	9476027.522	9196272.14	10324801.29	9560496.768	9144802.455	11182208.84	9065499.848	8217808.844	7812556.626	10357953.74	9657686.678	10266974.28	8693579.478	8784788.022	7541899.42	8629998.062
L-Arginine	49687611.53	61175984.36	52739535.77	49985352.82	75285136.2	88595818.57	59236192.15	60225166.9	62192885	58067020.86	49873817.6	57547085.45	74539647.35	61298528.81	70696885.29	57387890.12	60681444.29	63784427.95	67936174.05	47967377.26	59169469.45	53530335.67	42708650.66	52893500.92	50572545.79	55606229.75	64121845.21	50782353.2	50243137.47	57254165.43	68410108.66	76308546.94	47073198.46	64465363.78	70631980.61	61091821.14	67961511.57	72241608.08	71466737.33	70537767.44	62324719.89	62646346.74	59555780.6	63525072.54	59710949.98
3-Methyl-2-oxovaleric acid	311449366.1	97869616.46	162828596.6	323750006.2	150592495.4	143514255.3	121264629.3	119432704.5	141860138.7	176564855.8	112537294.5	164214683.1	133786887.8	154596554.8	67640850.65	249568746.3	136728234.2	135897550.3	179742250	122185521.9	138748148.6	83502454.49	127358000.1	556431553	145728594.8	157848957.1	162337874.5	160593948.3	82665905.28	65955225.89	119773890.6	127729010.2	110994181.2	123745304	132697409.3	73564234.97	126044429.8	426097096.7	136628297.8	123374804.4	148973108.3	134639238.5	152283631.6	132091928	133949001.5
Beta-Guanidinopropionic acid	88051835.5	90399024.63	84123995.36	94878223.81	93326885.18	117017484.2	90387709.38	100325221.1	102833622.7	81030106.12	109715313	72379420.06	86001990.1	81302264.52	95354446.43	83224739.38	77060490.97	85995350.7	93446947.9	61839971.49	69261980.47	82876231.48	86404051.15	73222416.72	65210616.65	79756646.52	80840209	98515981.26	79676538.13	63024989.05	68006449.33	98223048.07	83075510.12	77359319.69	145205947.8	85541621.98	77711747.29	78264702.46	94335814.26	86649863.83	85200348.35	84993932.48	83358567.11	85344029.1	83621195.58
N-Acetylleucine	351741347.9	416801333.2	461719820.4	396647457.9	261615829.4	202229702.1	480562455.1	397079727.1	359603046.5	384781064.3	76355399.12	595351933.8	269354631.4	470319654.2	397618204.4	440215929.7	505015596.9	236835296	360344083.7	284760799.1	365900796.7	330990039	244683963.3	373959968.6	419482278.1	730187034.9	345006794.1	403618058.5	490862628.3	205872957.2	127349722	321724332.5	54059049.26	233441418.3	232214985.2	338767245.7	183159992.5	296103177	156677911.1	209464284.2	335818753.3	324479785.5	341191924.9	335122837.6	349224464.7
(-)-Matairesinol	3331870.525	2964446.097	1782086.965	1113744.304	1707746.295	5751543.703	4352417.698	3873105.151	4372647.205	5841733.844	3112800.348	3207175.438	3249780.198	2361670.325	1708504.401	1307760.962	1951798.273	2141960.589	4404067.446	3136583.049	3644764.289	3484000.482	3135230.964	2386218.556	2861257.827	2396062.011	4132859.801	2404039.704	3704937.77	3784778.564	1910084.21	5726450.473	2663201.937	4157387.405	2019756.444	4722318.072	3838686.539	2855056.783	4221390.713	4764026.979	3232587.663	2143284.651	3228392.969	2960499.207	2956228.153
9,10-DHOME	4152922.795	4494952.144	4624231.886	4627545.903	4222125.34	3099462.013	4593412.485	4386788.603	3409875.389	4380851.047	7719674.747	2325080.813	2532247.652	3028705.296	3790087.759	2763665.277	3800516.163	3134239.813	4188614.365	3231243.054	5055586.478	4179720.003	2871891.115	3895501.698	4133282.159	4354031.843	4439813.936	4038680.94	4299842.856	3076358.842	3412556.517	3995368.001	7328545.298	2977788.797	2975267.835	3649617.447	2824987.602	3280072.441	2463009.327	3514081.342	3686750.225	3912570.914	4721363.599	2961506.065	3815117.222
12-Oxo-2,3-dinor-10,15-phytodienoic acid	2201670.935	2112647.305	1853549.558	1652024.17	2987661.369	1008142.734	2174634.955	2708736.314	2096032.599	2248350.956	3412541.773	3327914.266	2286222.988	1047688.324	1323338.771	2846152.343	1702226.114	1651399.355	3474385.644	2878258.876	3470629.38	1887252.028	2510147.083	4199755.689	1801435.22	3532401.023	2257433.868	2758574.496	3204856.962	950571.8658	232825.0119	1097657.152	7248853.632	621747.5347	199231.6954	424758.899	375073.0795	891003.3343	97503.75284	1258526.39	2144640.672	1520188.609	1934031.344	1793702.379	1697564.587
2-(3,4-dihydroxyphenyl)-3,5,7-trihydroxy-3,4-dihydro-2H-1-benzopyran-4-one	19631062.63	18867037.69	27175932.44	29107567.29	37791295.23	28945330.88	34447708.43	26717791.64	20728141.04	7060172.641	0	12025637.44	16978885.74	8327741.668	13129871.41	13930818.14	1014539.683	0	0	5912577.962	1407824.001	17523657.21	2588833.164	9929001.799	0	0	4550940.733	18757049.65	31144808.43	9472168.211	0	7782953.735	3097422.6	5562821.74	12943592.4	18572251.02	4779723.846	9137958.066	8804081.192	4016626.78	16573447.45	22394261.22	30803896.31	36893606.54	36161325.28
N-Acetylhistidine	10312283.11	10821073.53	7600203.186	11982700.71	11889305.38	12810883.63	9274823.921	8763235.193	10450062.28	9051048.148	9872334.497	10454680.39	10356565.41	14541057.65	13748857.32	19582360.21	13310997.23	17673952.09	15295749.55	9323558.328	9139541.669	12147651	9025526.905	7666006.627	11415631.89	11899471.22	12174002.82	14242433.6	10934634.17	10741588.31	7915410.781	12032026.5	11075720.64	12391896.75	14988376.03	11125525.9	12887381.42	13580106.52	13852997.29	11127399.39	9742357.902	10020876.57	11034266.94	11153428.9	11107158.29
Anserine	1936436.304	2720087.605	2194908.358	2516303.093	1762352.478	2894684.681	2285513.711	2905787.037	3254321.87	1582762.758	2113590.502	1855164.13	2257787.418	2154933.429	2750394.665	1995869.47	1988692.207	1678768.691	2376613.687	1462278.59	1506418.562	2118189.971	1346151.703	1441423.869	1397477.324	2213027.902	2110215.568	2489155.431	2042697.468	1697488.965	1582733.128	2210806.499	1594527.301	1956746.932	4023518.369	2023334.201	1654181.739	1621377.972	2592904.178	2593096.234	2012777.687	2158315.814	2155568.079	2047726.598	2051645.155
N-Acetyl-L-alanine	16770071.28	18751078.34	15655563.74	14415593.95	15597689.19	15659819.08	19805702.41	18957613.14	19526219.62	18517438.47	18868465.75	15928097.16	19119511.37	16770041.98	17616207.97	21638383.61	17206247.77	18613010.38	20333611.13	13697623.07	16957640.24	18341554	16618750.31	3773609.625	17656971.39	18504543.35	21121018.3	4322513.281	17497912.72	16324775.21	12963272.24	16492772.29	17682483.17	14938131.31	19541686.33	15824554.42	17613346.42	17373629.1	18324122.19	16594910.74	15677152.91	16900680.77	16383465.16	19603506.98	17483984.38
D-Ribose	63366413.2	85541199.86	56670895.2	72587524.1	87635388.37	89663201.12	52592965.9	71473915.7	102256597.3	82697990.64	62063599.67	103084919.8	89327859.17	89358676.08	96062220.02	62303703.9	66623261.34	99591252.82	83990944.25	91968933.38	84340527.03	92883989.13	90434709.47	70849616.66	96473165.85	77364190.62	92185860.67	56266995.76	93442872.66	90041370.73	101892642.5	100285237.7	54202021.94	101675927.5	92896690.15	71730869.23	84951313.94	95900485.52	62931363.16	152804654.1	82054527.12	84223166.38	86199969.12	89037016.43	74095356.31
3-Hydroxymethylglutaric acid	100772409.1	146815182.8	111157318	116496062.2	129254131.1	107497460.1	114078257.5	124506414.2	133483852.4	127764232.1	64800393.48	156537274.1	139207687.1	140441812.3	145284733.9	180751413.9	152240671.8	105007188	126859486.4	94228981.36	114039407.5	142167285.8	94642395.94	104430503.8	114407376.7	161558838.8	142486895.7	147671419.9	146830469.1	103149295.3	73665276.01	114433697	76446381.69	91202960.46	131112592.3	102155648.7	93552176.83	102035879.8	99779098.1	95129316.7	129847454.7	108734547.3	119652682.3	111695797.3	140053263.5
Phenylalanylproline	276743.0893	231634.8124	220752.1943	214684.0234	270450.3448	428254.8276	139503.5082	237728.5497	260855.0648	250280.1449	148405.9146	426105.368	164668.8038	204357.8337	352328.9784	115028.5097	173866.7093	179744.1644	219459.6697	162169.8884	193033.4421	260394.999	188907.0154	181595.8075	253208.0455	187385.0561	180526.7642	112480.1491	256887.2538	163273.3405	256663.3249	280891.6774	103681.2063	251025.7371	226248.2947	370029.1221	159965.4941	191118.0046	193928.0271	269124.4699	276755.5809	218743.2386	218957.4453	207819.8951	173217.8414
Carnosine	1548427.889	1734980.879	1011089.112	1583323.669	1001098.173	2399315.037	1669273.523	1751501.304	2099812.679	692628.4987	1667380.767	882283.9875	1625192.322	1218956.714	2006362.422	1227671.811	1223945.273	1087516.946	1644062.954	918385.6518	1064588.913	1834865.222	1130406.821	1039592.339	528241.3217	1241761.287	1562846.096	1888628.379	1323804.589	1084662.064	671688.6813	1340184.227	1206573.543	1068374.828	2908902.486	1402372.984	1310328.483	1231684.108	1455777.715	1680615.31	1111827.583	1267626.854	1491023.81	1377495.176	1188734.692
alpha-Ketoisovaleric acid	3287217052	5049406649	2764057978	3158702500	4280440482	3033404029	3606776204	4491930245	3995623833	5507462280	4596895094	2954666532	4757376578	5178768738	5167892847	5939538069	3293484168	3138791175	2791173090	1998601853	3945047413	4440998587	5415753787	3135871153	4272501480	2806739900	4125104305	3370068305	3271329180	1937575865	4292029188	4633571057	5344047091	3003617027	3667459364	3227755650	2501091557	2979927829	3842942603	4440078203	2908025517	2914161657	3046387566	4221215612	4328274668
Epicatechin	1865858.682	1759376.504	1418323.545	2110280.504	2075102.185	2197495.178	1711965.209	1742148.818	1334719.804	1915128.872	626934.9856	3245875.171	1736951.66	3675832.406	3608741.388	5272147.74	4331752.308	2626717.681	2700677.386	1707421.8	1840159.998	1614818.411	2489572.728	1938334.652	2609400.148	2022640.115	1339388.794	2494293.996	2384293.446	1464994.547	1393286.901	1772386.539	936424.8139	1728900.438	2566501.525	1938293.113	1947899.715	2205757.53	1531745.4	1505437.757	2122634.918	2081107.47	2360167.505	2051445.991	2527668.313
N4-Acetylcytidine	1359032.038	1666461.384	1893998.243	1175263.202	1541086.57	1398086.026	2264274.685	1779270.742	1852364.03	1871826.952	2019958.142	1258869.985	1221640.175	1332001.1	989674.9669	1090694.395	1369811.282	1353791.119	1616508.817	1449484.606	1750823.891	1745731.347	1547913.431	2142115.245	1911860.701	2709578.529	2040791.031	2619027.379	1729409.25	1412366.307	838700.3675	1661697.764	1729376.412	1193932.052	1382075.148	1461014.466	1490478.204	1364957.999	1411025.036	1437513.955	1821268.224	1506169.514	1757587.696	1397035.674	2011171.778
Jasmonic acid	7954692.283	8561768.962	10666092.48	7091332.734	9516733.583	6879844.601	7494511.444	10236507.88	6423830.294	7184312.497	8538217.968	6859607.232	10131771.75	5731148.545	7708645.779	4556877.288	6294835.982	4905285.813	5669980.276	5443380.33	6783689.561	6495985.355	7682636.334	11205897.61	5603772.864	5515306.199	6546893.427	5772757.581	6338595.829	6935699.682	5582344.08	6600209.177	8542284.364	6094087.469	5566121.494	7666389.17	6519738.778	6659048.506	5400753.428	6131775.684	7098254.124	10274322.63	6924238.697	7057056.626	6870688.457
D-Xylose	151500034.3	149147838.3	133807918.3	212214836.3	170378148.7	131719402.2	112617656	110136152	166088861.8	169688799.7	83331346.37	152848957.2	170004206.7	193506832	151297607.2	125122305.4	184349330.4	151222742.4	153787209.5	158371524.7	147489438.5	199197388.3	158712430.5	118152124.7	142085667.4	138126621.6	167671710.6	129897590.2	174273236	157010398.4	222995950.9	166044808.5	134878712.7	166194849.8	132057690.4	152180130.7	199839096.9	184047184	125907674.1	200552668.1	157063629.3	187523573.8	169852114.9	193099545.5	174673000.5
Phenobarbital	19936029.92	15733142.73	18335207.41	16158145.67	16362634.16	10269958.15	18316173.22	17774887.81	17556202.06	15961047.09	12415865.52	17878774.52	14849366.27	17868570.89	18931377.53	17404649	17709763.46	19983242.16	19190295.36	21415943.2	18991584.41	22160829.72	18363511.51	23631741.27	20080640.44	17603077.07	18765156.96	22859667.2	22153001.36	21223776.93	18387614.78	20514285.78	13639110.82	20239184.84	13712641.56	20057241.37	18488264.3	19827826.79	18894826.99	20133563.02	18096740.13	17542931.26	16963216.06	17731028.45	17046958.27
5Z-Dodecenoic acid	719991.8792	1112624.568	2223367.638	2917343.965	3250938.716	1866878.422	1600232.001	2344586.452	374442.436	450197.7186	409824.2445	1659245.8	556708.2304	1547617.451	1843748.453	1430130.404	562402.3744	160317.892	1235032.664	2395314.066	0	496731.9119	159714.2951	2554475.985	519047.3932	2479198.205	1127992.795	1933341.787	1493144.019	783975.7651	147017.4362	360634.6544	0	591692.6752	424976.294	737688.7854	306497.1536	892861.9061	184007.4603	658802.774	1591439.121	1818153.48	1590191.663	1880926.035	1760883.811
7-Ketocholesterol	296909.1054	332466.5361	357814.2764	815705.6771	252181.8511	749412.6141	152769.148	451855.1289	736191.8806	642712.2745	99260.0674	333496.1566	703539.814	431689.9331	623336.0137	711669.0194	576756.3087	515377.3812	487207.4412	528448.6046	1232680.014	661359.8969	948364.2988	623215.5114	668929.1052	682708.464	664684.3916	170206.6023	244160.1282	869870.4371	748625.3223	189257.9481	992383.9055	317293.6781	422504.396	342909.2647	430503.513	183067.3705	597276.9058	308229.2379	607546.6746	909217.6087	851134.4101	535362.5167	506366.3815
2-Hydroxyvaleric acid	995236265.2	1347723230	853470289.4	961851139.7	1093894634	1307577992	1161923039	1322749322	1239525719	1330647844	912444151	935167219.7	1269098688	1262999246	1030090179	1523762750	1174474359	1414278022	1060583950	1027887717	1055253763	1080809008	1196476840	932065039.2	1011982978	1134020084	1246734105	1265177894	1270142437	1028678105	997833494.9	1076189849	1012685828	900862733.3	1094819377	964324773	926483074.5	940571847.2	882247016.2	959830376.8	1045820831	939237178.8	1084381656	1070867515	1096334681
Methylmalonic acid	601172240	1050702754	795193277.9	891574154.2	771945606.9	1120815277	542609581.6	774520884.6	691762455.4	561703294	678815728.3	538525418.2	844639829.8	765684389.1	878583797.4	722003457	606106392.6	503197474.7	488698356.3	334718776	517429687.2	721381238.9	706918322.3	331184904.1	490488502.5	575173378.8	664740971.7	579133936.5	479145005.6	423820816.2	545050763.5	760379745.8	683202641	620409718.7	974104165.6	649646058.5	435883989.2	448961250.5	679451623	589206347.6	656589802.7	655812147.4	622140550.2	629102432.1	637925512.2
D-Glucuronic acid	8656378.201	10266909.99	8813929.762	10142733.01	9801807.459	12472732.19	10948877.68	10339174.53	11142724.92	8986526.946	12175989.67	9318641.019	11118281.23	10041713.37	9883164.823	12062978.1	8561048.776	9729542.252	9024732.922	7649298.233	7945335.124	8093721.029	7246991.638	7536401.237	8384433.551	10412432.88	10816560.35	9980356.602	8554033.431	8121152.592	6595535.057	9573156.588	11720303.91	8227236.98	11165914.12	8211686.52	6936051.038	8213535.015	10158497.54	9658100.471	7311266.022	7433518.031	7659648.712	7238863.18	7793009.331
Ribothymidine	3764911.717	3543221.718	5182745.865	5077945.387	5146725.548	3741537.94	3672843.942	5371541.257	5565931.615	5843710.907	5800305.837	4255151.094	7340210.275	4450685.588	5197908.265	2480788.644	5153510.58	5982113.005	4512734.026	3072844.432	3654091.422	2865045.289	4795207.786	1640727.237	6165252.853	4427831.263	9114041.116	5567201.555	4853785.759	4639528.977	6543177.922	6399239.537	4667807.241	4718275.606	3998582.847	4642445.795	4798159.712	5185668.355	5099016.064	4361687.752	4544820.815	4179695.146	5207808.283	4459458.544	4938498.401
N-Formyl-L-methionine	17701097.94	19312183.03	15698079.43	14546296.61	985380.6238	1025228.69	18135011.2	17087841.78	18273762.26	16406582.71	16788216.82	17785155.3	17764118.17	19625207.9	17909558.51	20435920.55	22172104.22	40471279.91	31008239.75	19488905.1	26340696.87	18833137.58	18271706.67	16046470.02	39085526.44	37578129.5	24977286.44	19969280.79	14722361.26	14670991.13	13196223.15	19120393.5	12864228.41	15276666.93	19643432.02	17065058.49	16609893.67	17680349.82	18949564.97	20705371.54	802976.1773	18514374.34	18686686.78	18986394.46	19050652.01
D-Mannose	19985560.06	31644883.01	22167375.4	27821238.97	26828266.83	25677144.96	27856243.63	24929155.46	30909526.33	28821041.4	17096074.89	25914979.38	33631583.74	30612168.71	30930299.93	22515176.75	33354850.17	31710403.06	29265429.29	28311981.95	28057937.31	33785764.95	27225852.66	24523649.43	29883858.88	27078176.18	36139495.77	30904965.97	34844595.63	29604087.02	32182573.62	37037513.82	22672158.12	35599007.62	38418851.2	34507824.41	38329486.68	35699702.73	32852086.83	36441042.48	31266222.01	27601507.68	30276282.19	30390200.95	29032239.76
3-Methoxy-4-hydroxyphenylethyleneglycol sulfate	13832276.19	10687520.61	10487536.5	7269034.205	8090667.365	12320472.61	8707045.489	7062484.731	8943887.132	13855196.77	11697913.09	6374744.424	7038957.746	6880883.768	5597990.93	6725446.038	5607106.581	6412220.523	7678474.813	5479596.694	6982424.071	7447739.989	7122616.748	6550845.037	6149825.148	21110197.29	7162966.87	10278721.69	6605589.932	6710515.706	3906759.802	4307119.384	8760628.233	4632429.336	6884657.554	5976272.254	5790575.209	7024500.566	6792850.9	4341363.382	7636457.397	7842723.524	6137571.247	8254660.79	7667619.998
13,14-Dihydro-15-keto PGF2a	944172.793	2168397.638	2992642.742	2447528.222	993870.6328	1254443.089	4314425.796	1249363.252	856682.7021	930774.3189	1890991.867	642409.5623	580207.7617	1611739.013	1989739.769	4679859.577	2937825.735	1079841.495	2286301.692	805171.9139	1618272.126	2127029.434	2224394.942	2293808.037	1496522.66	2806710.11	1689808.078	1205560.958	2609616.379	1216394.606	849613.1652	455083.8233	349376.5138	801598.3635	1187671.618	495206.6181	253545.5601	313548.8401	206528.1665	902042.5737	1728750.96	1697578.444	1253355.497	1878794.434	1912386.984
Dehydroascorbic acid	9537684.445	17390143.82	15699518.7	15450516.25	18319129.42	10599226.45	20863795.53	15512996.77	13401044.16	9190649.772	22335282.31	10502540.17	10718750.72	14457491.92	10649114.97	10798706.23	8345211.232	9310111.498	8139724.633	8958772.143	6352459.542	11009467.65	17206801.29	7749091.83	9187891.75	6781566.424	6556935.321	11390797.59	16705269.51	11468156.47	6933600.251	10648469.43	20056838.2	8360253.485	11148184.43	9209299.535	11652464.36	7667230.775	14471016.64	10069618.85	107217080.8	39856473.74	86197759.22	59978793.01	52730631.08
Cytidine	688323.8557	551669.3125	782478.7315	1000522.118	912155.2493	911077.9553	421501.5224	993293.6037	516233.4101	417873.9824	473428.3751	602137.6381	966966.9933	838346.5283	882604.367	729380.8406	869072.9817	756063.6261	773168.8362	506872.0845	600385.5635	963436.8801	723238.0635	570971.2367	367133.0628	930160.8665	843417.6381	442562.2972	649211.6241	778031.6571	941833.9654	937420.0834	612119.664	930560.825	2254033.102	869899.4639	889529.1928	932806.7936	840005.8963	961776.2414	563243.9995	752632.4112	797547.7992	790420.9981	802978.1265
13-OxoODE	10795046.26	14396989.13	6464366.457	10830267.6	10607946.73	6055217.421	11441004.52	14319905.67	6276443.527	13851686.41	15660712.16	18478901.15	6964389.217	6939706.423	7599227.944	9580905.451	11750594.48	10028593.54	15100261.45	11353379.43	15267778.34	12560573.34	22488241.26	18288395.35	14970602.65	16934109.6	13449741.77	14910336.76	20950465.43	7833527.118	4673057.928	6448445.916	11734813.93	7424872.532	4983566.994	7712200.053	3384685.56	8335017.408	2621651.75	8369548.566	11848633.68	12827745.24	10931906.84	10589144.29	13581259.81
Cholesterol sulfate	3548443760	4112403736	3549195047	4499319115	3831159736	4096380678	3800785139	4102106076	3802010487	3441992602	3164885498	4101573551	3327795780	4317018044	4303952939	3738561047	3967948390	3510658605	4170605112	3826798860	3859572823	4037543817	3410966584	3459953064	4151664189	3933864569	4199361415	4897043923	3877033281	3538546394	3263839686	3491053789	2813870554	3129066641	3558038315	3489636575	3680391228	3560993223	3210530191	3628665034	2970153282	3123053342	3163345913	3132791919	2985439237
Oxoglutaric acid	37121308.43	93395996.13	35455010.19	78326093.38	85736667.39	142039044.1	33993438.75	59577466.94	54691632.9	46767596.81	80654679.59	32676385.37	115301311	80104632.99	77232339.19	81287716.66	55875251.64	38710353.82	30752752.78	15240095.47	36536282.74	47348734.95	83982878.35	12607214.51	26665101.78	31491739.89	79621958.47	36492655.25	29714099.06	23348197.23	57315055.68	68445936.86	102137560.1	45066762.26	60109903.54	46873287.83	24451529.9	25713746.93	56331827.6	41675315.42	31754065.62	36836251.36	40443944.67	38351209.34	42285398.42
N-Acetyl-a-neuraminic acid	874437.6836	1929857.068	457421.3413	979576.2169	203581.7789	538421.5984	978804.6046	1293445.753	615979.8293	797801.5787	243148.5234	738370.681	391355.0797	1174653.882	394827.8291	3336904.613	769370.1398	1376621.926	1454834.313	811107.21	1246977.554	2780938.442	253845.0687	999492.2768	1903705.225	2688433.551	582458.9765	1303010.616	1495942.336	859088.1613	625508.7271	1310980.379	209382.4506	1452366.572	1455273.53	2249898.024	1150271.444	1322062.754	1229647.551	2004217.888	995357.7888	1846161.187	1019610.801	1278262.951	1421158.535
Phenylpyruvic acid	9627160.738	23409557.13	31292526.65	16228951.5	20372753.15	18741029.93	32608225.55	33519603.7	14881836.04	21613513.36	36812882.62	24419217.38	19177944.65	33746209.3	19703429.81	27374769.57	19502198.15	20281596.3	21984746.46	18403446.34	19476644.28	19586884.17	40627721.65	33653716.71	20969240.82	17675015.63	20393684.57	20020795.68	33714820.91	31668961.06	26504175.57	17981079.44	30781477.54	16745939.06	20233702.62	18202320.45	14696679.72	15500704.52	19337301.88	18810609.74	33974502.42	15732116.67	32153512.33	31515975.61	12221419.57
Suberic acid	3527802.606	3455333.263	3152346.176	2994098.676	3288366.58	2229122.27	4402374.207	3310804.81	2957557.998	3055964.276	2671944.259	3748116.926	3039214.014	2927628.645	2925492.264	4912605.147	3306299.146	2758395.216	3189132.649	2603650.172	3156611.895	3036230.234	2815232.038	3101940.121	2905574.557	3590251.99	2924423.517	3596455.074	2845886.061	2597856.358	2481648.788	2704968.971	2773233.099	2263380.681	2641484.947	3373175.449	2214301.856	2677366.721	2224228.98	2850825.487	2746341.796	2766899.07	2597840.892	2720870.203	2913044.041
2-Furoic acid	0	6248861.117	847443.2916	5005334.78	8831828.927	752045.2907	2666718.466	3300096.371	4097848.195	9621296.894	1026834.695	680965.3694	4681822.669	0	3454329.024	5770037.14	4287327.506	3562974.69	4130783.764	1691762.667	3864514.156	754097.7537	2625442.888	5458051.244	3879238.518	13576717.82	7135257.346	7408761.222	851810.5982	9683699.46	6031349.35	9839415.16	14352950.5	7057271.079	13566141.64	1895407.207	0	1659162.431	10430699.7	8286579.474	3983264.187	10488948.86	10932652.02	11748702.71	21793099.78
4-hydroxy-3-[1-(4-hydroxyphenyl)-3-oxobutyl]-2H-chromen-2-one	540780.8568	101810.565	282375.3198	245867.0595	119098.388	182203.5476	52060.51884	145704.8572	208974.8237	262203.022	0	27691.26019	479789.0048	156179.0424	306874.5922	384133.2709	464858.9429	232342.1509	41745.72851	120964.1787	206309.1684	224600.2005	0	87944.07086	218129.3159	134932.1339	361846.5606	315228.8549	186994.9771	81050.30747	97161.94267	205201.7645	186293.866	316817.7669	232807.16	68412.66063	524039.6396	244205.6933	260889.4895	67373.01585	78178.59408	263577.8701	115213.035	103072.7919	236827.0053
Ethyl glucuronide	11760301.99	3726856.162	3052929.372	3625712.332	4292408.311	4339691.665	3789714.373	2954607.269	3512259.211	4216669.436	3767221.691	3775466.917	4424715.165	3649712.63	4712137.9	9973048.857	3772215.648	5034736.017	3898870.391	3329249.052	3613696.776	3517792.927	3410792.295	2739980.9	3809844.138	28564765.05	34737145.66	3806130.067	3797990.621	3394134.203	3635912.466	4181537.249	3449980.043	3926018.95	3724467.505	4426354.484	3345374.784	3338722.152	3804064.292	2697858.839	3419447.89	3990418.891	3317975.464	3133119.716	3617576.109
Aldehydo-D-xylose	1660873.454	3181537.466	6707017.433	1179228.033	1163475.389	2310894.225	1374718.396	2581607.445	3767059.63	2328431.749	1520994.734	746843.5585	1055895.498	1070752.729	1071105.969	1581434.092	825923.383	2035558.581	1340048.227	1420636.854	597532.0723	1571102.018	1463184.352	1486621.515	1246544.851	1589713.207	1133754.345	1378186.531	1040934.414	1777305.151	1615016.939	1990758.042	1193389.137	1476467.498	1587152.467	1478765.657	1561106.287	1253213.956	1533956.203	1370953.001	2761030.858	1211269.74	911041.9885	1505908.331	998500.2788
Isocitric acid	2900525.873	2581364.357	2267659.291	2248236.712	2540416.846	2276970.929	2622714.448	2398678.867	2355105.083	2049555.416	2668441.056	2511683.198	2494656.456	2283282.262	2224725.212	2535960.139	2637834.826	2502551.658	1814235.079	2999420.14	2865984.007	1999455.164	2218750.07	2126130.595	2453192.199	2812417.143	2001393.442	2220113.778	2424045.651	2429621.424	1906108.952	2107372.237	2140336.566	2429065.878	3184691.477	2025745.529	2880335.218	2318218.617	2164333.383	2840761.317	2976178.08	2409282.137	2468930.791	2617751.378	2485976.206
Hypoxanthine	1159161013	1407271024	1233864758	1966026465	1898820973	1594465121	2017116921	2271989593	974655350.9	2607682229	2950590733	1855402466	1119078573	1973072386	2326382433	1289071603	1557008061	1702073202	1989327186	924135749.3	1032800899	1026588402	1354166903	559171368.6	1057445645	639997178.7	1145788497	779476108.1	677408635.7	486434750.5	1342765092	1167524874	748796961	722206726.4	503802356.5	1298075121	203614391.8	510136843.3	739156022.1	698018088.8	1239564794	1209980054	1240829529	1214505384	1258628437
Ascorbic acid	21791976.4	26566748.46	35610387.55	31741548.35	40719645.09	27606328.99	25209626.18	28348235.45	24234878.37	25187542.96	13655161.39	26270448.46	44073723.82	38239813.76	25264268.59	18233491.61	35588581.36	27743618.18	23024387.93	23352123.14	22949289.52	40439600.04	23774628.48	20807383.44	34165414.69	21050980.4	25812454.79	23376667.29	30782228.82	28304705.56	27290251.63	30315183.93	17379654.47	28931295.49	24711966.5	31306416.1	43419691.53	42249568.13	34039679.48	27268147.72	32729028.03	52273095.46	33002960.97	51515760.58	36842360.16
Gamma-Linolenic acid	5387350.504	8550052.452	7047961.72	7129788.424	6917152.059	3922594.484	7226945.693	9079199.412	6351904.639	9821514.827	10375581.65	10847516.22	6624208.804	6471137.581	6633475.55	10919559.18	7691102.182	5381314.5	9555455.992	8976763.92	8639161.715	8292866.648	10654057.79	10904020.46	7743926.168	13765695.24	9249854.934	8152673.674	9927617.951	7550202.854	6171847.822	7416680.429	4578613.71	7530007.93	4734908.76	5950898.231	4279957.893	6613340.23	3424472.421	6531523.042	8925616.56	7624477.699	8190663.063	7506783.194	7600051.949
Isobutyrylglycine	35940293.43	58038935.47	52175702.49	56488581.05	43808213.14	37972595.44	48936405.72	49257134.24	51603893.53	48406947.03	18329504.92	60400567.96	40639697.13	52562388.6	46415675.8	59322459.08	51303510.84	31525209.18	47190783.93	39846130.33	49067017.09	42622882.53	32299791.5	47459275.74	58787760.19	105939257.3	46153314.54	68232890.79	57131425.56	33560358.07	18559362.79	42741954.69	16201513.77	27880497.86	40363478.57	39749902.5	30091055.51	34705746.77	26796919.35	27335651.43	40366502.31	40370821.97	43231090.05	43558402.94	41429132.27
Dihydrolipoate	13011131.89	10376184.23	11601718.62	14489759.01	13132093.59	11096829.42	12455127.16	10113616.02	13542314.2	11904024.64	10038711.3	10021247.29	14078624.03	12149851.48	12256579.01	8945095.583	15661614.04	17676121.83	14620827.91	13459554.51	14558067.01	13882567.3	13034223.81	12530894.97	16066284.33	12800644.08	14047469.81	10843324.51	14475699.69	14723102.57	16564037.34	16709192.24	11571791.16	14929221.82	13432480.12	14966500.24	16740610.25	15284514.43	14760883.55	15765922.07	13701103.47	14770530.64	13551877.35	13586781.77	14578625.99
(R)-3-Hydroxy-tetradecanoic acid	6414950.676	10296280.89	9514605.973	8421630.684	6117377.899	3543065.896	6559193.068	8666833.15	7818396.519	9335172.8	24135438.64	11818178.44	8253922.926	7003046.649	9549965.597	9163955.795	9233118.303	4242044.341	9471263.7	6475766.424	7212896.336	9876957.507	25409716.22	6428435.033	8079894.717	8053907.258	9679538.596	6878156.746	9052544.169	4441128.533	6938744.191	11440249.73	10801110.03	10986933.47	5875957.453	11925088.02	4238327.327	9039153.889	3645578.617	9439488.463	7692835.705	7632872.8	9079235.759	7734023.695	8245987.844
N-Acetylserine	5709545.057	9812927.894	5239556.804	7650628.113	7216450.75	17345117.14	7926023.588	9663512.978	9296445.304	6218969.959	7987252.411	5353437.057	9406920.29	7128603.146	9815427.807	7103067.938	5975821.494	4979139.315	6203601.994	4088018.269	5619844.362	5877835.394	6698468.483	3929436.136	4091721.401	6724037.767	7339910.344	6400640.918	7015651.814	4871901.614	4823001.591	7448541.221	6212845.339	5729898.814	24288743.53	5707331.371	4729801.775	5099881.763	7537412.548	6535487.037	5171519.666	6053335.449	5938388.682	6378675.003	6218984.251
L-Fucose	96118344.82	79287447.87	76995242.02	91791503.5	84111103.51	83401223.78	88439611.2	80540241.19	102626725.1	111353350.1	121646063.9	135721650	118554588.9	138848315.2	143119751.3	131991508.8	158423195.4	164608252.9	184515646.2	104708027.2	80831123.85	79450737.72	105797806.4	110960173	96878589.4	99217227.03	138964428.1	97520943.49	98922212.53	99178653.88	113524902	131672590.6	121423865.2	136020115.3	101203399	134722531.7	132600196.7	150032472	128979953.1	135870916.4	169295484.8	164763131	158763688.5	152484586.5	155121430.5
Gluconolactone	21053659.35	40331265.12	51202250.34	48413667.48	16087253.62	51491716.48	43102001.39	36190676.78	42456964.16	40138847.46	27402555.79	14794473.98	47127999.02	51104119.51	42398853.67	16587587.03	51042789.31	23630923.62	44960342.32	39531556.09	43931509.03	38013143.19	41349258	33094128.08	46848039.86	25442094.81	38910562.3	35706461.26	48839128.05	36109925.19	52597841.63	40483897.5	16342212.97	56832845.44	42292314.39	40467070.11	44308883.48	21614485.41	39294421	53144252.98	23583897.28	14590462.02	42848794.08	42425470.06	14457262.22
N-Acetylaspartylglutamic acid	255268.2509	227601.9823	144792.9916	498921.857	379374.3056	475980.3218	355713.8046	253372.8776	213010.6756	450983.0184	314925.9985	84715.82151	232782.1206	346831.1775	330075.0638	216337.9716	211938.7876	366395.053	167346.6725	194699.3344	264140.2375	349383.7848	168929.3808	254572.2896	104076.3244	287665.5104	258615.3402	207035.6103	412467.2869	370582.456	281328.8433	375959.5192	340875.8417	300026.3656	2742121.982	343665.7511	143359.0963	158287.382	269698.5611	272619.6488	258521.8998	394702.4396	314416.8255	380675.6635	323725.7188
LysoPA(16:0/0:0)	8469791.306	6587071.217	6143913.935	7638766.632	8184648.521	8982921.608	8578421.062	6421968.872	6908024.775	6883294.554	4594758.149	6853508.521	7466708.948	8957634.689	8486736.341	7469751.476	6673900.053	5972326.428	6053424.371	8532637.304	8457702.993	2339869.919	6088233.627	6339836.657	6405816.096	7637291.631	6015419.625	8638237.704	6361906.93	8195856.317	6419098.903	5984806.879	6074876.13	6465163.67	6465223.165	8450538.487	6565019.594	5971994.458	6152195.603	6514131.379	6399758.802	6621658.25	7539362.933	7266466.633	8614416.85
Traumatic acid	7019859.443	9131082.596	15890756.95	11817591.77	29890372	6257227.828	16262855.87	15917356.33	4268462.825	7394154.483	1505234.166	13461068.67	5114950.68	5758546.206	7093250.877	12290007.95	3556494.143	2272664.151	10018684.29	11406956.88	2438483.325	4692819.148	1823884.501	15845285.43	4224475.679	12363906.81	9600507.642	12421469.41	12042524.67	3601411.144	506352.7476	3757113.331	592963.5767	2920752.653	2273159.501	3692348.873	1819894.094	3578183.383	1842453.276	3699744.607	7070123.181	7459373.637	7379395.005	7561805.857	7085845.45
6-trans-Leukotriene B4	12861046.02	16013790.75	14937218.29	15636637.61	10761300.18	8884091.99	15482524.36	15565300.94	9128533.839	12259810.48	11276500.04	11623753.14	7421628.192	12468615.44	13945349.93	15393438.51	14840246.23	10065955.78	16840727.98	14615715.4	13700423.54	16351730.78	26187490.34	16717402.77	13660095.47	17123977.25	13194561.72	14871994.65	21571583.06	11206550.1	6713045.796	8145870.368	6335401.76	5883576.274	8020637.418	7806900.509	4835601.503	5233266.526	4053883.389	6303385.769	11501895.12	12388803.21	11476397.74	12178277.57	11896331.09
1,3,5-Trihydroxybenzene	2915617.789	3567969.805	4636447.515	4104019.716	3598119.384	3812634.284	3183652.271	3110749.333	3645796.675	3799548.834	2467747.518	2844363.182	4413047.526	3610062.499	4393087.819	2975253.878	3428756.528	4389992.492	4277552.912	2807429.354	2934348.142	3564943.383	3467021.269	2798243.478	3010022.687	2737099.804	4558042.838	3675664.511	3355748.357	3521157.682	4805379.847	3699543.513	3035224.42	3460751.308	4205583.572	3823428.762	3644028.662	2833891.988	3490556.957	3267950.559	5218731.391	3683116.738	3232002.179	3458330.057	3310621.282
Hydroxyoctanoic acid	61066877.3	132444113	89149625.1	68941844.29	63794579.44	59786547.85	77185584.21	73920835.38	65576405.77	91304591.23	60072409.3	125584213.5	88155300.15	76464650.51	62910538.87	63709963.64	78275745.65	44170866.98	85482126.49	52312144.44	72886574.72	110861834	90953013.61	29327561.18	97622172.71	89640948.66	113485975.6	70622581.48	97801148.03	39819223.82	32356334.66	75195554.26	25528973.88	48369189.33	66300292.85	92403979.91	36961914.52	52880387.35	32987443.46	83065308.66	70846361.31	64026273.05	64398944.67	66589380.87	69480660
Fexofenadine	110803193.7	178827864.7	146987846.7	169634035.4	139716646.3	130959453.7	142532193.4	159238518.6	151063489.5	140058416.4	82125619.14	101568470.9	152692770	127538109.4	143055193.6	148898182.4	151068417.7	136466646.5	164174923.6	125753471.6	143069609.2	148107404.9	149739054.7	132331247.3	162938580.8	149049034	152598704.2	160528253.3	128960016.7	150968051.6	130368174.7	135184723.9	87913005.09	137066007.1	149046061.3	113242651.1	126544543.4	118536470.7	117657078.8	144913372.4	133795246.9	130386727.7	130571751	131722343.6	126635333
trans-Aconitic acid	3479515.341	3584240.498	3306149.84	3366761.497	3715211.462	3552159.389	3463326.419	3184777.392	2851141.498	3304467.083	2949217.853	3314800.751	5371138.493	3093232.075	3176794.812	2937976.443	3559807.405	4874051.938	3588245.018	3285989.261	3409456.904	3428012.354	3319523.266	3258436.291	3433314.8	3153598.304	4199575.86	3355786.03	3356226.131	3332181.673	3349951.905	2709831.317	3462644.693	4070634.835	5173915.381	2652344.35	3538169.208	3447763.246	3293888.862	3496929.583	3273690.368	3562278.544	3376340.833	3536645.669	3692609.036
Thromboxane B2	457921.4226	1984894.685	1447520.589	1968789.412	1370665.571	989427.4556	1576584.269	1817676.165	509885.9975	1333105.149	2864332.81	480395.3606	605568.6349	2302761.823	2194473.328	1537223.17	2375040.366	1370192.568	2288797.119	1596705.886	2181005.467	2433880.167	1940200.351	2181386.807	1336747.559	2980354.828	1708109.655	1312323.217	3416421.171	1138960.324	364093.113	1538847.881	1270165.352	278174.533	1736116.831	470853.0474	342775.2779	313074.1026	860575.2926	630910.239	923631.2766	1231735.659	2209962.95	1633059.854	1548591.396
Orotidine	11540067.25	11190575.52	10972164.93	10246752.3	9190989.549	11127825.61	11954516.66	11782981.12	12146744.05	9566489.706	9501028.393	8679459.397	10800497.31	9950605.347	11962297.53	8775405.082	8986199.664	10291844.58	8867635.805	9098918.134	9559979.676	10086884.99	9842833.556	9083522.333	10692505.16	11786662.4	9562017.087	9762291.796	10102644.51	10129710.5	7306605.146	8471668.034	8495110.291	7223828.72	10888599.29	8009434.088	7056823.661	6920230.485	8732573.972	8153178.452	9412358.834	10113208.63	10271851.42	9390495.42	10210212.3
3-Furoic acid	0	1098046.399	2211430.895	2037896.023	0	2195504.802	2244555.029	2010129.797	2111216.827	5541989.869	4277649.173	1052581.531	0	2151597.605	5545606.277	0	0	2109909.954	6615952.176	0	0	1140775.834	2252697.701	0	1090884.388	5391194.033	5579913.965	4795995.514	0	6793715.709	0	4410441.786	0	1139393.495	12096583.01	4300736.519	2207239.047	1006665.543	8887553.913	0	12666462.61	10197899.82	9123846.877	12040823.5	7952672.06
Nicotinic acid	21151305.52	13102062.92	8066283.058	21981641.81	6322521.458	24787147.61	21304030.98	22995902.76	22352161.92	4784449.576	23902485.36	24299026.5	22038684.98	22800764.82	21455748.57	20724146.05	21541438.59	9266515.927	21781815.74	20891449.77	21280376.09	21964305.73	22613237.44	26033058.33	22012687.04	24798931.73	22758313.85	6533083.21	21839566.71	22815327.51	14574257.96	23426889.8	10498538.98	22513087.12	22622697.29	19902012.55	19242956.24	19494698.73	3770637.204	8254191.874	22169448.85	7568271.615	20966558.85	20901361.91	20492815.28
1H-Indole-3-acetamide	21154705.55	9723053.413	17830105.87	14839495.96	18075980.36	19424244.29	16514208.98	12253152.81	14256575.65	17430686.7	27748604.98	17250628.1	12585628.65	11936440.5	10900132.74	12403377.72	11139169.93	19537316.17	10764311.3	13587018.69	12055065.08	15018785.99	13604106.76	15931506.56	15513958.5	14389470.95	18359467.58	19681757.28	13221035.98	18010939.21	20825250.22	9216509.726	64629361.74	11920329.95	15393668.46	17128905.94	14131378.04	15134823.79	18064312.76	16779882.06	33872977.92	32207999.08	28304925.17	28596432.7	23829888.43
3,7-Dimethyluric acid	24065635.36	22982912.92	17618922.16	27175197.9	33749955.01	33785280.53	24461472.5	22997081.25	25316807.03	21392330.79	12049070.37	24917012.77	29251881.24	28308867.37	25326860.2	35884637.77	24956578.19	27026833.55	25687540.11	19234477.57	18844006.84	24293495.84	15089818.33	18930052.6	19429632.41	22628608.03	30975830.04	29440863.08	26902896.88	19383099.4	42819767.79	31464194.12	13543668.27	26051022.63	37278796.55	25656070.69	25102962.39	23723617.65	26734202.91	29922167.92	20341305.27	22522007.21	42570098.12	22119736.7	22332880.76
dUMP	34344831.32	38599711.68	34210588.01	36374188.98	30193000.02	41449221	32999364.99	39662186.54	42187093.11	28646011.12	27992348.71	28044535.26	31598102.13	30408388.39	36602978.4	33903296.74	25543868.09	23713096.91	30024524.46	26448157.63	25937446.65	32072535.08	28949664.27	27676111.96	27160620.76	33062415.43	31769803.34	29427705.84	27872243.45	26659027.1	29305442.34	30387052.64	27836440.03	27549957.83	32613595.28	27368566.86	28673875.57	26480558.89	33757558.25	31118103.07	28600877.55	35070749.51	30780547.9	30116426.89	31394967.68
Itaconic acid	5379377.415	4529046.232	4563289.062	3977634.257	5050868.136	5612165.572	3906582.607	5996778.816	4331186.105	3631023.282	4837996.543	4842975.367	5952355.576	5204716.337	4690651.662	4558283.295	3386669.459	5374369.035	2491217.832	2638360.587	2106878.623	3852063.083	2738411.454	989943.0633	4775840.849	2195684.314	4981899.253	5272983.853	3339120.433	2555979.25	4101859.542	3329582.747	4384432.054	3813011.084	5934405.669	3679822.576	3008760.82	3102304.49	4167491.384	4418261.79	4193760.438	2093187.006	3785217.027	5319265.821	2831717.841
Glycyl-glycine	15471897.61	24727385.46	8829664.287	13656650.44	26842888.31	49285049.29	18655802.32	16090519.13	15342807.81	18065947.21	26175524.17	15549401.81	21999752.98	18121570.25	19160780.19	23681222.52	15542651.03	14890320.83	15724423.08	8532393.077	19790692.95	19053875.05	27320794.69	8166346.257	8558439.306	18794234.07	17677635.52	15723982.02	13797369.21	11456009.41	16608096.65	20427442.19	23839413.71	14809233.5	18409412.14	13913520.81	18304417.88	14450114.12	19602806.67	21185763.69	12806833.62	14996702.37	14704996.03	15858794.45	17459619.68
4-Acetylbutyrate	0	91483644.38	4003402.999	0	0	61590244.04	30797827.84	18789977.02	0	50868829.01	167411136.6	36486424.5	0	20600950.16	15033472.66	145018676.7	86038444.85	203405492.1	145741253.4	119392878.3	92079130.62	55994126.46	100590507.5	112810229.9	226864144.1	110353334.1	38233074.76	81857924.85	33444509.01	24180150.04	0	4680291.987	26043737.53	0	0	13122319.43	11765304.8	22459625.11	28863662.34	23643433.07	74335894.09	64045697.55	45717958.9	70689440.1	19683045.81
Hepoxilin B3	518076.2214	793597.4834	1012970.361	1296212.848	4018356.418	1005160.635	465681.8214	1104417.015	1394669.183	407174.5661	4309617.036	378583.5658	563686.0328	619270.4136	561609.0821	2018447.638	8601237.776	463016.5068	2485719.423	1238349.5	4011551.169	411870.7702	2815191.27	1575940.957	832351.7276	823074.9635	815491.4836	992519.2364	506561.0105	223852.8754	333492.1659	257715.4973	4329525.163	435831.5925	346415.2338	459679.8171	459306.1571	217962.6085	1948638.323	500979.8182	767850.6609	896656.3205	746549.8803	703397.0073	3144301.912
Allantoin	2953448173	3318902066	3270255888	2706315491	3404478095	2634786555	4106410255	3479006065	3629117751	2840560137	2775492553	2797082193	3287372200	3263795652	3103212780	3476467587	3412937984	3887869298	3391978335	3047244680	3071382953	2932851421	3049762697	3290610852	3026467106	3775863825	4376070008	3993144460	3202723789	3007372759	2587232148	3184470547	2848715213	2855895282	3265069956	3087897081	3139260379	3337024279	3232134782	3046964040	3241165227	3155017285	3114636899	3250918643	3208283269
Prostaglandin B2	233469.9012	855244.6881	641971.9663	1150307.767	938906.9111	82415.66631	417892.0007	877744.9841	486597.8619	356975.9324	2503998.198	438124.1738	191976.8946	267896.5725	451941.8882	451980.6706	2489150.585	338729.6964	1178988.946	1123190.682	984221.6229	828142.6097	1702441.148	1290483.535	944243.3831	1328349.718	599138.3426	640328.6326	1867635.71	654894.1427	612221.0746	237258.1526	2235195.319	242440.2561	382367.2569	307332.9874	172581.2382	382889.1347	0	137254.4831	704947.5473	508296.1689	261638.0158	779778.9724	206692.5747
Pentadecanoic acid	20201861.65	26690596.58	27661325.2	21231187.93	23106181.39	32103564.77	23047448.75	132886207.8	18835927.99	23351974.27	19063937.01	147855284.4	23051569.13	22604551.78	23575804.7	15215552.13	117351075.7	26581076.56	63638387.61	36339793.83	13593279.79	38045881.6	24407831.01	32469757.08	25205182.38	41489146.19	26782592.58	29973875.98	40032566.42	52385788.78	28854580.67	13830166.98	16189607.02	90452163.15	27751126.49	30370649.65	44780966.3	59329797.34	18428410.92	19273357.64	22130751.74	71217825.64	60378640.82	2045693.125	84091175.64
Palmitoleic acid	896701797.5	1327820863	1452699532	1499531118	2072364725	1104459802	1140304174	2470820743	1115051687	1540184832	3228808047	4264291994	2498675418	2573198073	1455183684	1849853157	3224677842	1297580472	2196360602	2579530279	1498725086	2733483408	3632859801	1639321985	1906719549	2041688399	1730352740	2523095860	2936169147	1870559590	2785873555	1681500529	2714586181	2922872096	1143102834	1703621585	1751385510	1681354804	2190993059	3230801209	2701129142	2731727200	1624642466	1675951085	1652599479
LysoPE(18:1(9Z)/0:0)	35463184.64	54908824.83	43472611.31	52703941.38	50142864.62	46058193.87	41978556.69	44780582.42	43757286.25	41508834.29	28282691.11	46490921.63	51945121.46	55362531.39	51677905.56	48979711.17	45725309.33	41733840.09	56931082.02	48348445.42	51105451.93	51047139.57	36620069.01	51036703.68	60623568.8	44312186.89	40666099	53019889.69	49082970	45301574.2	47856727.08	42626273.14	38599671.17	45689670.71	49828315.7	49808411.85	45530728.06	35990728.95	41007913.36	46660051.15	43548800.06	40953701.47	43577755.35	43215522.9	42393449.19
Benzenebutanoic acid	35496107.34	26503763.38	33951529.32	13491074.33	19976442.09	35716393.91	29752159.99	38895397.81	24802400.05	21772235.58	13672563.24	11176476.86	38922117.04	13019338.75	22808148.58	0	8178252.552	0	0	4590383.002	9386608.549	24218155.29	11703184.05	2550280.591	0	0	5464424.61	14534838.51	13900053.89	21862056.81	32329565.09	17934387.38	26093129.56	33640858.78	26367978.92	31642058.98	27921104.38	20855864.17	18388578.2	9382854.403	18335048.91	19043947.79	20739421.52	20411459.72	18743610.5
Prostaglandin E2	5229722.905	10562460.99	2847690.455	14109512.3	14060029.3	14142224.25	14034612.13	2166204.023	2033141.835	1903170.277	12456899.25	13854628.06	18177944.98	13097282.77	17016789.48	8221395.293	16682485.33	1724161.231	1888568.345	14175892.3	1806157.555	13948822.79	9932184.825	15601321.11	13036756.17	26624817.22	17445553.38	14637030.2	14698420.83	14566429.04	9774515.584	13092714.44	29183387.77	1424651.272	1548123.775	1987318.266	14400011.05	15555924.89	13434323.01	1708762.184	13861732.69	15501556.74	1976699.197	15460426.63	18482792.09
3,4,5,6-tetrahydroxyoxane-2-carboxylic acid	5369431.261	2372275.5	2807012.159	4581974.998	3936131.458	3025497.129	5110437.958	1494810.114	2173196.872	212953.4947	1714164.808	3388031.947	3188435.783	2015912.394	3654713.269	482687.9239	2083258.683	3087113.236	3399986.525	3089340.164	7016248.837	2844709.458	5937974.506	2686485.423	4091558.713	2217760.221	8338723.1	1419432.623	7904758.895	3395240.844	3869934.327	3823574.887	2114752.637	5053132.707	3142944.145	4774270.503	2456277.905	3100140.911	3910214.01	675441.2243	4701157.759	3224734.801	3425065.058	2445873.213	3898781.104
L-Homoserine	142401778.3	190009664.2	95808935.49	127976832.8	210709077.5	376079040.6	149693021.9	131403366.6	146033382.2	150362571.6	153972066.2	145558498.2	189453562	205805448.6	168134436.3	201608904.9	159255326.3	170343840.6	167463667.1	92875341.53	183078605.9	173429048.1	115047364.3	94475325.73	98902059.12	134565871.4	143637302.1	124729741.9	135299972.4	138599537.4	169492620.9	186259569.3	150580363.1	165385836.9	191593460.7	167807438.5	177644513.9	146988928.1	190984769.5	197397824.8	120689850.9	131798746.1	143924107.5	146536278.8	158094240.1
3-Sulfinato-L-alaninate	72021493.01	70209558.49	62145943.91	75620152.98	73669259.33	98183971.78	76842150.1	73601890.51	63721789.76	77723217.85	63248163.95	79921496.66	62746473.75	58955907.85	74210234.18	88273502.11	118762691.7	278633892	229872073.5	129300531.2	146912463.6	92806110.13	88335555.52	113141284.5	355771943.1	308762899	143432880.2	92887338.39	71024117.15	61443447.62	56379992.81	109693083.4	51352624.38	67056322.61	122887722.3	90560088.57	53960232.92	69401868.68	109852826	133696842.6	84470230.77	85018165.79	90704003.38	95706718.8	95527651.41
5-Hydroxy-L-tryptophan	2577547.441	1235763.291	2876533.455	2175974.48	1854217.059	2233731.155	1930232.91	1481290.714	2076075.515	1516328.793	2661714.787	1895445.232	2037823.494	3529167.422	2566497.61	1149656.343	1285792.743	1718009.359	1140098.381	1988886.518	1502400.26	616774.4377	1840402.623	1130817.631	843652.483	1245253.478	980375.8773	1885748.074	788661.1191	1863264.522	2040941.91	1294406.076	2513032.113	1931315.3	2202612.21	1325953.294	5283322.101	1503657.372	4087861.3	1094263.044	1774036.868	1273067.823	2427481.079	2323307.593	1690441.634
Kynurenic acid	55560918.82	33690198.72	58666583.49	40576312.23	48789528.81	64209501.05	39325139.83	33826581.98	27818515.36	24072297.91	8220066.739	17033923.63	12686533.93	21894749.69	18650709.52	13395787.56	12953638.35	14432285.34	13136679.21	20007235.79	22496801.56	16803105.69	14372022.37	25080031.16	17159852.68	43487074.73	24067204.87	22808437.77	16985183.51	15547619.79	11858299.49	9629776.566	9747701.329	11441210.36	12538630.31	12335011.15	15660212.4	8094187.213	14802985.71	12674762.05	21288856.5	20843571.58	21880297.26	22081733.09	23163659.5
(R)-3-Hydroxybutyric acid	68427336.34	100806175.2	88899653.13	98333329.05	79952666.6	71872489.08	94345612.8	103411062.9	92592182.95	108663562.1	91430924.9	117248420.8	100654141.8	129227968.5	129378329.4	181509253.5	125782338.4	107400494.5	125090498	97474561.29	94738628.3	80269784.05	103698138.7	110099480	96208638.91	118625709.2	114452861.2	112424258.7	104368468.3	80540976.39	68608318.66	109649207.2	78018624.74	81939623.56	103100291.9	81393723.79	77246482.43	100285977.5	79988592.68	87974198.38	105940225.6	109215727.6	97885757.87	93675291.41	95850052.31
(1R,2S,3R)-2-Acetyl-4(5)-(1,2,3,4-tetrahydroxybutyl)imidazole	20338585.27	23899460.78	18926639.1	24785404.93	18580726.57	33812814.89	12572426.32	13422813.83	19626204.48	17836715.1	18749485.1	15820092.69	30415614.18	24141094.55	26857240.09	30212855.74	27663801.3	20868272.16	39803387.48	14430639.26	18119485.67	21104171.61	19267104.25	13589046.89	16091579.61	13789559.49	22987758.44	18293275.83	15611026.99	17259522.3	19015231.22	26225475.08	30542728.75	22431574.24	26726831.98	24082796.84	27141262.39	21442403.26	19671189.95	26916795.67	19106797.02	19002745.61	21472674.58	20449237.02	20302112.57
PE(16:0/18:2(9Z,12Z))	9813139.236	10253925.26	5268994.437	6293612.31	10618260.93	8292218.856	8469012.944	6319456.992	10098200.86	6960380.382	4439939.995	8025141.68	10832305.37	9623016.567	13377788.09	8655167.559	11676015.15	9426509.175	7622464.86	8599713.731	6102046.145	10364100.34	908422.4708	10152392.68	9477808.858	8615919.819	7576473.157	13883319.92	10143321.05	8067619.834	8529776.731	9125487.593	6405270.577	8472302.117	8717480.222	8770000.572	9375963.94	4594512.001	8016277.739	7405462.098	7239642.151	5905983.571	4682702.741	6735809.702	5748073.267
LysoPA(18:1(9Z)/0:0)	5017708.791	5468686.319	4536057.166	5362650.991	5037397.241	4264792.496	4902665.799	5179270.4	4119568.785	3767910.538	3136302.4	3557645.167	5308778.532	5860918.1	4343626.146	1259081.272	4506345.95	3744212.885	5274411.102	3867447.537	3839408.681	4816590.899	3358323.741	4823649.654	5297987.142	4184893.183	4202347.69	5021375.447	5573911.004	4114984.142	5531726.591	3714252.426	3659606.026	5314981.554	4021848.135	4894704.304	4550532.273	3891860.4	4188093.169	4779360.651	5475467.417	4000173.97	4227127.616	4229971.472	5131750.467
3-(3,4-Dihydroxy-5-methoxy)-2-propenoic acid	1860070.232	1776464.744	1993371.913	1736985.46	1718358.427	1807472.278	2237082.684	1894943.204	1775603.925	1780402.467	1864570.198	1893889.513	1779297.327	1730241.679	2078244.015	1811892.028	2136578.56	2101695.485	2223357.376	1783468.46	1659043.112	2033486.249	1711160.272	2128657.468	2060925.402	2024589.024	2043336.076	1938553.66	1827862.126	2000514.071	1741667.363	1853256.09	1647897.094	1709256.544	2258169.846	2127320.244	1925527.501	1802485.447	1750535.3	1848916.734	1993585.699	1838844.01	1960598.129	1753715.589	1487643.352
Beta-D-Galactose	2210324.602	3836887.813	5055159.257	4104642.054	1790453.613	0	6473718.656	4326128.602	4962860.886	7575532.924	320675.9422	5001740.195	3516098.181	4911342.943	4866759.382	4837153.344	5331420.671	5571732.478	5276498.488	4577281.386	8884989.971	4844921.716	3775173.315	4021722.276	5132945.044	3719744.613	5585472.895	4206121.831	5322465.51	5297099.927	4918331.285	5560645.034	1413573.387	5331696.736	5859000.974	5365128.644	4724556.136	5031685.005	5238735.913	4427191.682	5021537.637	3265654.398	5240685.485	3321238.044	3035191.633
Glyceraldehyde	36219927856	48015999762	40840057519	42019947903	38040552723	51666960589	38103534979	43532810184	46631870732	31311739512	28934461288	31074630984	37711249976	35093248070	46882388647	38761129915	29848249447	26948263154	32653172640	27756464131	30342727828	37114041533	32039505424	27417100544	30073521582	33241635491	34918990458	33033073357	33371822072	28558553682	32770568702	35678379827	31270742053	33479533765	39134921391	31774901003	31290280480	30739382335	35133463829	33468163121	35300354756	34804117493	33825184483	34225140046	35483998913
Halosulfuron-methyl	5810459.378	2515166.519	6514731.189	4898909.252	3111887.119	4890328.512	4015423.922	3614029.729	5228258.234	3280908.256	7212601.558	2836539.87	5325178.58	3829948.429	3010779.588	5423253.854	4851959.126	3135170.194	3088209.808	3412097.924	2154304.425	3205077.673	7251939.542	4336397.559	5313163.465	5054606.434	7159665.949	6215283.034	6103289.21	1743745.948	2785349.68	3685256.151	5992375.011	2600379.45	3825648.115	2669092.405	5903498.764	5640889.141	3318485.249	2416274.577	4591852.358	4128688.057	4981822.607	5255193.239	5062315.531
Dimethylmalonic acid	4244976.943	4479226.18	4414235.395	4403412.966	3977524.168	4407475.129	4378511.424	4196150.08	4189522.818	4854792.018	4258344.01	3764189.125	4471390.193	4060363.482	4674970.761	4643922.11	4120176.503	4559962.097	4581674.04	3391543.158	3771575.86	3454198.555	3642631.634	3948347.773	4520463.32	3844542.073	4366260.101	4126391.03	4057782.232	4219188.375	4871532.861	3484523.85	3763683.491	4297056.308	4699931.363	4523038.489	4080836.981	4076076.881	5075497.474	4108868.483	4886292.688	4630612.528	4116737.31	3939552.805	4195875.358
Ethylparaben	192923.6363	2015237.776	1701582.03	1678493.031	2089905.722	1942482.638	1707853.347	1773772.318	2129537.484	1660098.023	1528995.924	1156595.206	1862537.897	1458855.517	1547403.22	1406176.269	1464312.943	1696819.942	1793353.094	1916381.747	1452558.221	1247046.67	1735591.719	1629200.574	1941874.999	1510893.982	1618914.051	1607179.218	1549105.934	1813892.576	1701399.866	2184240.678	1398887.843	1686802.62	1633242.521	1922098.383	1744219.411	1852643.265	1721273.037	1363274.832	1623322.899	1469466.595	1169938.186	1479249.031	1840062.102
Isocaproic acid	11841304.43	11489886.31	11363875.55	12258393.73	10774650.93	11387317.57	13578307.09	12254904.62	11011294.77	12156450.83	11622131.29	11456945.09	12928937.12	11367374.04	11530984.68	13289172.67	11576350.38	13834987.83	2483657.904	11597569.32	11993442.44	11346151.52	14299654.85	11040790.77	12344437.58	8959018.522	10641425.7	13668225.63	13941958.91	10904985.27	10150605.37	10935570.25	10365409.44	12480269.63	13367860.02	11692424.05	11513794.79	11143798.79	14646692.12	11444697.41	10908165.98	11376618.2	11655729.15	11580769.07	11085050.36
cis-Vaccenic acid	32177610.62	27957010.61	43507875.61	30735405.44	29013416.41	30607189.33	27842802.24	9527731.792	29614264.14	34062311.74	31460032.77	9399931.39	25572026.48	31465167.12	42287482.78	26183447.94	28673632.68	41160435.26	13079311.93	28531608.11	32403046	27648066.46	41967593.1	45033580.29	31869504.23	13072790.83	39812570.58	31675301.81	28290558.31	37891869.32	30055046.51	47678688.17	28442518.49	34854365.91	34997382.84	29540685.41	10072682.07	36164505.27	12619487.37	30251764.66	44744133.01	37768117.7	29802909.27	25739062.38	30016540.08
2-Ketohexanoic acid	1527324403	3158708840	2243320038	2300257483	2344491237	3924202123	1793746731	2227421511	2492265103	3387217778	1805032166	2130052422	2672876923	3166381318	3609208069	4586426766	2640150883	2097004827	2102810472	1202451599	2185145937	2687143397	2420989692	1345455167	2371970466	1867569532	3035375554	2643523049	2176580090	1586533355	2099719603	2971823229	3270032914	2726665277	3163458486	2948086439	2186325121	2551104683	2705097504	2429543920	2858466163	2612324167	2421409914	2457397678	2364551567
3-Methylcrotonylglycine	1214762.995	2276687.88	177525.5492	0	1238313.207	2723549.313	168368.0769	1704118.552	1194840.822	2838758.544	3130833.014	4445896.433	433772.8196	1450542.004	2678599.637	4757571.498	10358616.33	28610335.42	24580200.6	5826905.404	11430709.74	4503441.948	6336594.794	3795050.358	41217829.28	31425830.47	15579404.79	3325043.019	449326.3075	352026.3116	1152462.056	6876047.35	1544372.605	2762665.735	2651233.761	3833759.544	543658.4106	1401840.448	4928251.51	10114350.55	5271486.193	4504828.98	5123382.406	4528936.006	4807191.508
p-Cresol sulfate	2853598779	5587840262	6512121745	6126358803	6005379231	5484987514	2959229002	4505379478	8696269417	5521296120	5062189369	4095770071	5503553152	4154060577	3667337747	2518108080	2389225411	4667229513	3653803542	4378704528	4316019660	5448968316	2388511247	4285957624	4726961188	2665426220	3078506781	3707949529	2738581994	5056571896	3752077111	4019914225	4207939789	4432235153	2810034134	2648396199	4989216790	1392388929	1930092967	4569132147	4017776334	4123872227	4172427273	4095561087	4076013939
2-Phenylbutyric acid	4344082.118	4303243.343	5532082.661	5055538.221	4087623.745	3399714.893	5262482.68	4246621.867	4479341.849	5716641.771	1792295.482	4619079.855	5406257.163	4052814.383	5014041.686	4209613.934	4745644.715	3549480.225	3853940.243	4440785.785	4585459.482	4477964.767	2946854.016	3975937.392	3924214.883	4293606.935	4174405.275	4561023.063	4817485.154	3527908.36	4616320.212	4314277.139	2993137.298	5533825.702	5326690.774	5562963.58	4846318.225	6241226.954	5525697.308	1892042.791	6389937.703	2613011.828	6579083.409	7104124.465	8966295.533
Monomethyl glutaric acid	5644161.45	10558495.18	928185.6687	8977471.636	10556484.24	10865642.19	11542895.65	9851412.795	844301.979	3173151.45	761519.5848	7749739.429	12388353.14	12863882.38	11595014.29	6821306.596	11581875.32	8427926.784	9518936.605	11024885.78	12014549.86	8099646.996	9217197.823	8006478.708	7654237.303	630630.2436	8379481.621	1106742.071	986596.6386	5547820.487	9320589.573	8613228.015	9346733.856	1117508.048	9241357.04	8926718.947	11173147.64	8813264.746	12866330.79	1969845.223	6089055.914	6801878.214	7576767.1	9227945.28	7818476.434
Dihydrouracil	3809388.996	1859075.742	3570604.475	2764060.004	4320053.506	2935994.888	3871161.758	1573527.994	3715233.981	4210596.802	3806249.526	4025050.748	1957900.816	2202951.786	5166921.394	4095298.178	3931343.634	3840356.876	5225676.603	1526879.928	3122930.628	3867326.788	6354572.836	3881267.21	3982065.141	5840115.227	4244274.994	4360086.649	3928126.885	7714670.278	4554304.287	3937082.197	7621578.03	3779743.376	8142977.193	4446659.454	3684173.369	2936352.079	3794770.602	4082876.418	6982292.822	7300846.522	5901783.298	4805766.768	2319344.073
2-acetyl-1-alkyl-sn-glycero-3-phosphocholine	3115232.223	2972834.982	2588977.804	2682696.967	2345163.502	2757409.637	2900742.936	2952047.802	1253116.92	2350994.083	880849.2815	1968513.539	2205409.275	2730082.543	2430445.001	1418877.879	2603730.512	2194276.702	2185173.675	2767179.189	3036048.479	2716126.846	2071326.821	2166429.369	3001861.486	2744127.26	2498581.144	3429891.29	2820871.472	2021411.513	2175126.319	1808328.061	1195009.861	2123548.565	1915077.251	2079319.702	2687184.095	2679908.93	2044601.144	2862423.843	2347430.095	2661253.587	2237678.185	1999793.415	2114076.877
N-methyl-L-glutamic Acid	731631.1413	750267.0079	849312.4224	777862.9402	821978.4238	789691.5811	742419.6802	809209.2786	1108793.895	834961.4925	705819.3981	750884.1785	998147.0099	727848.9223	800501.7918	735825.142	801062.261	788763.2363	804050.7889	746154.2364	816528.8286	761620.7379	790151.6475	766631.8499	684483.7515	811060.2537	620975.4257	742371.1767	728085.7869	983531.2072	495323.4749	854708.5674	653881.9451	807501.2553	1025192.893	1012527.013	747106.4963	694634.9193	848759.5181	1062711.976	1100728.67	1039584.599	721308.4692	716177.4855	1044835.609
Daidzin	1514165.888	481019.3456	1025497.975	728982.7204	1529945.381	1880097.322	1203765.345	254876.5965	263843.4428	610227.6046	0	52218.12965	0	169370.9888	246103.3365	690485.6403	245567.6716	82265.75692	340194.9623	0	335371.6369	0	0	0	0	0	212999.0867	701276.8705	260941.726	0	0	0	334957.968	0	0	0	0	0	0	72883.88957	0	360102.4047	422477.2316	388138.7669	350828.6188
Cortisone	26005570.21	49744837.53	22414839.82	40594839.81	25736089.51	24257084.14	14504235.65	19051571.82	18772862.96	10421444.27	62126289.09	13410558.56	55345831.31	29583316.64	22933792.75	33617409.24	16207618.25	16873714.3	31210697.09	13108089.55	26785750.13	12100641.57	21406696.88	10547631.02	17281770.73	10867658.98	4142918.152	5874373.878	8671635.278	9690861.919	20787888.35	30098973.93	63070022.95	7223610.881	33687368.52	37297286.78	11813896.9	9370689.522	9345738.771	37604781.38	25131747.6	10291666.62	20248286.27	29555480.45	29092951.64
(2-Naphthalenyloxy)acetic acid	127340019	184529725.3	126424551.8	160352658.9	155887962.7	124847610.7	164602754.9	176310246.9	152837919.2	139611633.6	151488854.2	150991837.3	170630143.5	179414977.5	162563817.7	249699591.2	162651888.8	135860895.7	156931078.3	168010663.1	153406912.1	158242044.9	165026283.8	178311034.1	168631263.9	178423771.1	166456084.3	178639386.7	188464903.6	131836799.1	95901306.91	158848269.9	161582550.1	146642122	150051088.2	147859883.8	137183570.6	157145656.1	134996760.1	172024496.6	131854668.9	151187364.9	162534300.6	168883541.5	175756108.9
(R)-mandelic Acid	8270164.265	4056244.705	47791332.56	11443666.91	12558707	19517589.3	13481508.45	7341510.597	12295221.41	1382587.901	6130911.213	7065698.358	4243485.425	7852282.31	5126599.937	5951338.811	4390059.669	19213124.9	11320949.02	7474161.082	7914623.979	8745795.897	10790142.36	8364081.661	7862039.089	12619728.11	10636517.58	11416708.27	5873960.038	11689328.27	1952232.272	9223908.109	5725099.816	7365644.931	10077877.79	5503917.824	6427120.653	4246015.963	8362318.469	4827030.731	8316192.672	12895677.1	12380296.23	20162353.22	16085063.26
(R)-lipoic acid	129882855.3	132887129.4	140883157	139864531.7	165060754.2	148423591.9	148006816.8	153109850.7	137364026.7	83998092.64	21518909.27	118701122.1	132409590.5	142722233.3	125229891.8	99220488.79	68278540.13	20479524.47	29942491.47	66063652.09	54244408.96	113975799.7	54098015.51	83774564.77	14979453.85	28904693.5	54377342.89	133332229.2	134248365.9	98381211.82	72869348.71	90295967.36	61455050.39	89066712.54	131516480	141986399.1	120814176.1	104910797.8	92517644.29	70948790.86	25202317.32	47262819.5	53303976.8	42652679.73	52364729.93
S-Nitrosoglutathione	0	825743.8618	796694.1617	224808.4758	397637.0926	180552.8545	1036740.206	541468.6485	1031322.791	1470476.443	192868.6376	461853.9799	891528.5086	1023686.254	876146.5379	3140237.603	2176596.899	1718583.548	1909786.485	1753617.452	1185967.554	366444.2324	1015734.172	1557247.244	1507695.391	1185710.262	1506817.167	1494071.202	1215371.53	381504.7828	83092.47469	1823385.065	287892.591	418504.3805	1032982.089	556127.4505	388101.8106	268152.7177	980232.1639	1130287.171	1111856.568	904305.5577	1037299.641	698460.4948	1175402.664
Deoxyadenosine	7110647.379	5280065.996	7324810.538	3205761.991	8043447.936	7525968.519	5805866.779	5789229.845	6743725.584	4221943.51	9844600.373	6648610.26	5608675.129	6452729.207	9798258.786	10285719.53	9152827.764	18661968.52	17304243.76	14371330.31	5660808.538	6962583.331	10783997.5	20482062.11	8815275.969	18432206.84	18562392.85	22310687.47	18764643.39	10043522.65	4818871.671	9792032.65	10011242.01	9347982.972	6010367.287	5759773.778	18296528.98	15627723.02	10780077.18	8437080.785	19360743.79	5895525.066	14031391.45	8065322.774	11200968.92
5-Thymidylic acid	344979.2931	883625.3606	1077133.307	830194.9025	1017793.419	783519.242	1247191.409	1369206.651	2151359.782	1212155.862	0	907733.5836	1297401.819	1175941.641	1681765.833	1686196.421	745890.4948	200389.5312	134061.7221	932145.7368	229156.3024	760582.5914	810795.8834	1173486.414	431985.8172	1424847.639	1128638.166	1073593.05	1110944.377	1088395.409	0	1276780.82	490959.2158	711518.4629	1598487.922	840507.5396	1196457.347	827458.4186	1382989.302	1026502.965	872504.0644	680550.3226	1199280.077	1043998.004	1007379.192
	97254191.2	151244449.1	147626476.7	137823873.4	134480882.2	56318809.05	138825162.3	189752242.3	79740146.29	145767595.5	146930828.9	180567296.6	142149832.3	102576597.8	125829948.9	134507156.5	116898949.7	76975095.25	161836975.9	133541784.7	110790640.1	131198247.7	187477562.6	153567639.5	131964267	147639013	154364511	131665490.8	176199709.1	70274324.01	90112530.66	112207470.4	108811419.7	104344637.9	74627812.35	110777844.6	66048341.02	136139860.9	41629151.87	124246296.5	133953164.6	136137713.8	128499361.5	130766562.1	126805766.5
	654048.4656	303314.8727	355147.1031	334890.5812	53565.59069	431009.8937	90012.41675	51842.95953	484498.2255	133103.6734	16229600.52	0	265591.5832	232246.3424	0	2334632.955	579933.2257	359408.8531	42272.22914	49655.83359	0	0	769907.7618	245759.022	41658.19581	34661.09424	250282.9424	45130.16128	0	0	44036.39896	0	23707446.8	139403.0838	171633.1285	208853.2525	0	0	81504.42694	377476.5901	878163.4038	1194768.934	1017524.516	1113614.204	964998.0218
	6774974.417	10249348.37	10245772.32	11811871.68	8598684.725	12279048.63	11317482.65	12782711.2	6885265.03	12886417.98	12868826.63	11518252.36	5760487.683	10296000	9070141.718	10397717.77	10071207.52	12295325.81	10094551.44	8047844.189	5836639.958	11773137.58	7570604.432	6588296.474	6569569.047	6157201.472	6555863.799	7687254.433	4771306.864	6464644.068	10901612.39	11297943.78	4633032.013	9289946.142	9291596.844	13508719.99	10796145.85	7435987.605	8265246.267	9344154.497	6583117.65	4812109.382	5941088.795	7271664.388	6477621.487
	8288378.474	5628268.182	5845544.016	2390101.384	738890.5017	8925847.019	2516522.685	3414789.033	1803238.7	2384807.478	17288694.53	351019.8569	4402664.755	9700082.71	3052816.256	12772119.14	3507401.829	3012196.106	4171740.245	1811624.19	4245132.86	4620127.238	24751746.51	9494198.439	2051311.395	1585943.878	5146396.09	4006040.738	2315891.689	1104326.279	6523162.299	1384827.86	104923149.5	2230169.341	418123.4957	3018237.097	1194589.236	278899.3274	1605708.832	2146360.349	6248258.451	4673254.884	7070920.726	7392569.714	8567804.202
	44554409.56	27658109.45	47150525.63	19532487.7	44800550.1	46257704.2	30894107.84	25418231.38	46507215.97	29753453.34	28228145.15	8377411.147	47928593.22	23498715.09	34883138.48	18746363.15	25854744.41	45697418.61	29405957.73	31067932.99	31740344.81	32078918.26	0	36854933.69	23392820	18545736.71	28939495.71	28811473.09	21870489.36	32935282.17	26401545.32	19647496.5	67024009.1	30229399.74	39419736.51	26229185.59	34957573.46	22883039.5	29207510.82	15006073.71	27625699.69	26536934.69	31122131.1	27469965.24	30753627.74
	0	1242153.577	732387.4039	1520477.899	1267619.001	995211.1607	1326669.458	1318231.704	1146601.168	1122384.331	135523676.9	1144926.27	1386882.922	1014573.022	1277972.259	1322736.921	904041.0881	650818.3654	689951.8752	561175.7159	377424.1728	245646.0726	7477462.614	550314.2826	707751.8637	557533.3884	1188702.939	1532362.739	1321278.495	708684.8883	294189.3013	516534.5761	39436220.81	302159.2429	1058248.301	715846.7079	340751.652	231157.3627	432012.1632	830003.9397	5374825.659	3929605.977	4911978.683	5043197.284	5500767.627
	4448416.373	2014451.507	2303536.644	1404508.559	379376.8357	2467096.565	70081.82209	190982.2402	636748.4885	307827.4652	133987851.4	115777.5266	2296353.496	2376313.493	657356.7408	15473458.75	3193487.71	1561689.783	768827.9539	31482.11167	574505.2816	552025.2417	4299277.796	1321306.939	582235.683	105982.5245	2565083.73	214821.4017	0	57992.5846	157070.6041	1568131.118	368075865.7	597581.2736	445391.8656	1017034.756	183708.8679	0	1399490.67	3302200.071	12944163.14	14036633.52	13451326.65	12695335.8	12937224.86
	2834396.34	2939851.528	3120571.593	2209965.225	2796702.608	2287604.791	3135934.937	4079442.582	2978191.253	3205104.784	15125123.95	4575674.532	2670968.471	2525433.85	2105168.849	2536620.46	3117282.996	3059782.156	2862981.267	1509462.638	912410.2616	4564404.423	4027691.809	2366372.4	1589705.015	2653459.114	2663642.286	4677733.591	4568979.349	2452742.947	2072002.655	4823486.209	3264030.64	2090532.994	2466516.965	1476931.964	2254009.893	1904682.135	2181111.629	2635603.46	1768638.4	2392270.771	2324280.032	2055553.788	2904109.159
	14555665.99	18970386.29	19104112.33	12514621.39	16220362.65	10861590.17	16796278.65	21310287.81	10145007.09	15643646.53	11960081.51	23554035.31	15704552.26	14942763.43	11768376.22	25386585.3	25422270.26	12282836.96	23991969.56	25813970.16	23741803.11	19447345.82	25937819.78	27094895.54	24691280.29	28029516.87	24730971.75	22310146.34	24838051.82	10860069.96	15020428.47	10872199.33	10366182.45	4166167.463	6763915.719	15175308.78	13514672.41	17416291.79	4501529.431	17694682.88	15006823.05	16331241.99	18069122.63	15512554.95	20186225.34
	5501334.477	6433757.782	14166823.26	3534638.556	3960467.295	4702823.624	4186519.038	3978796.835	5763726.859	3478179.302	2222286.508	3310961.836	11074360.62	3316791.291	12026433.33	6570569.523	7979434.671	5779919.043	2650305.367	6394303.706	23289383.99	33707823.85	5398245.282	5090571.554	5754005.101	12371306.15	20154296.55	6169368.861	3196646.81	12377336.4	26406855.06	8133210.807	8081346.442	17914570.84	13376448.72	36308956.22	19986473.83	17806100.03	5684447.885	9781760.669	18910025.96	19906254.88	19599692.81	19166162.22	20413093.53
	539770.47	1071173.773	632760.3078	193201.0149	505303.2271	665320.1166	748888.8958	792616.9925	1070089.816	696320.5396	445003.2572	218252.6089	625407.6733	437296.0291	512766.7746	577184.3606	541775.0612	563115.2018	401872.0121	164543.4589	834781.0049	841536.092	1067934.032	615243.5662	925585.1506	433002.294	718381.0508	455972.8569	539398.1862	784254.0548	498040.7404	360798.3441	781863.2508	472180.9763	430403.1297	415533.4426	498382.7682	312453.2584	256467.6886	410374.2638	475670.4963	541627.3197	529237.167	597986.8198	481169.368
	3596999.536	4796835.432	4103947.488	5290639.995	4494824.474	4663349.532	3744564.653	4336998.235	3860396.186	4674872.56	2208428.146	4071195.581	4668216.434	4044605.149	4718567.705	3481621.726	4886523.436	4070616.936	4120999.392	3607343.967	5190353.429	4898424.224	2427108.812	3611208.64	4484674.594	4024341.558	4419402.715	4523607.893	4245437.729	3310422.422	3671679.437	4163432.806	2571007.768	4125077.537	4495602.75	4177467.786	4145600.56	3979272.567	3328824.54	4996114.284	3749883.86	4075384.705	3600381.161	3888678.384	3720773.38
	13825308.77	18278569.33	17031575.2	20019330.74	23182158.66	15950282.92	19734262.79	20016933.84	16789601.99	20177047.4	24011602.43	10976404.88	20971853.33	14545720.96	19154824.33	13169815.7	15939730.86	18858924.6	13407781.56	9741623.316	12326850.48	13269631.56	15936873.62	23064155.1	808993500.8	559239098.2	15604673.15	13586412.73	12060586.81	10085334.13	12723990.07	11574831.87	16451164.9	11265827.17	11875090.66	10795858.34	10133626.01	9366415.58	13538984.86	11045853.42	20517133.21	19955452.93	21148284.19	21191248.61	18858939.2
	83675602.72	60755985.43	82257941.12	48865361.79	57050703.32	42358241.99	37709951.34	66332392.87	66674011.32	86203195.53	39518871.28	69151239.24	58557357.65	46711257.58	53793234.63	19404381.57	42015390.62	57357478.1	70480093.42	49128396.17	62250258.25	62167202.69	40471475.22	61552312.16	66085994.37	50322846.65	67968508.96	23203408.54	60717710.49	55648761.29	74007244.77	84133281.38	29217116.54	76970053.95	40696205.13	78448456.66	60163273.93	80850414.95	81967470.9	3681643.345	45050488.34	60593634.89	62499572.91	64360871.77	64024204.89
	3335449.852	3141020.901	1858241.759	3228629.694	4997048.929	1622245.84	3039623.314	641818.2112	2548879.779	2646010.069	9937369.1	6858431.628	2320574.066	1803526.08	6089035.406	8541275.006	4565008.621	7662826.424	3204559.956	2772073.214	2298370.817	3797305.502	6709753.9	2103869.58	2476976.404	2115147.768	1986500.081	2808010.217	2631991.473	1425494.608	2223606.136	4314300.477	12374761.19	5990023.367	2677887.441	3691431.926	2652590.242	1359412.505	4488682.94	3336614.674	2623086.624	4929966.165	4567878.421	3503028.193	5198687.581
	6215271.726	8926163.869	7124381.692	7541268.565	9386616.747	6987009.869	8612456.319	10090484.61	7559378.095	7414853.583	16037820.16	7068503.615	12627295.14	7313733.61	7822746.008	8850880.584	7766697.412	12124409.21	7787197.463	6298304.884	8498672.035	8622793.838	13459148.4	7389198.642	7756884.815	9295748.22	11745040.06	9333172.694	8444910.865	7128699.559	6941605.968	8365676.289	12623648.16	8403145.377	8412765.578	7049037.957	7687808.39	7132626.067	8725254.498	7862256.998	8603584.36	8328012.083	8637422.738	8709888.28	8960869.002
	79656996.12	77761176.5	87203013.28	36378054.49	53746114.66	26653552.46	19455005.91	23069225.3	51782121.26	17835537.06	50252138.44	35155773.79	504817913.5	28964023.05	50112806.24	58718006.12	37907651.68	75741682.82	26512348.98	36463789.25	118916458.6	56175527.39	68453477.79	45020289.96	36906206.65	55559725.27	66632291.59	26709268.87	33764618.76	122580188.9	186537527.7	44154913.89	8470035304	35116569.25	114791569.3	90652080.2	130445062.2	93165427.47	52627284.12	202668058.7	376970563.1	389283254.5	413189417.7	400852091.9	384293153
	1134981.216	1403018.224	1132886.324	692865.3849	764663.1636	1947721.69	690008.6455	833098.6886	1166804.618	1073304.107	1370978.455	642296.4019	766405.7319	1062675.121	886995.8518	2105684.179	2469999.906	1144242.321	1222205.011	1214867.662	1124869.145	1161293.013	3638703.973	868665.6933	1166140.954	759502.0559	1100128.832	776490.7144	390197.5152	1086259.812	1133536.51	819419.3989	1314369.134	1021867.997	1056869.809	2583107.656	1118220.084	523304.0732	1176148.101	1352569.863	991107.3271	994790.8476	971269.8647	2358712.029	1178115.012
	717896.6509	583568.8421	301821.4035	253050.1499	616064.4063	420366.9341	439584.9239	358918.2355	325741.6059	288610.1011	403150.329	351020.1646	423064.2523	367462.4819	302452.2591	441226.9713	450945.088	337721.897	316973.4354	428272.2115	362546.6637	491815.8578	502308.8408	349361.7202	300543.4606	308386.534	313815.3829	386948.3169	513112.3995	257739.1373	310306.7888	351993.5985	372082.7034	455731.0886	317600.9628	526069.4648	395275.0381	432191.6576	372594.0826	270581.7964	387929.8111	445667.2413	316480.0065	414236.1806	523427.1231
	2372453.281	2070647.004	1654058.782	1201720.654	1185414.299	1281614.122	1643021.663	1880857.367	1226451.003	1654752.952	2451511.999	1314876.418	1875279.211	1624733.863	1822864.792	3545015.876	2368761.703	1335769.516	1841190.557	1462059.735	1511555.442	1649030.125	2409043.897	1613405.638	1350791.675	1407813.941	1675826.387	1619946.761	1336931.964	1086576.986	1329302.21	1204232.685	3341761.533	1327347.891	1577718.581	1671822.495	937829.8716	969994.4731	901577.8046	1625807.945	1583069.188	1619952.398	1413926.151	1870273.235	1456818.895
	6545209.717	6307916.526	5616145.771	7161901.085	4566537.105	6742186.714	7842108.411	7017057.311	5552412.567	5835703.991	1073628.429	2465721.925	2932591.09	2017639.288	2526080.767	2438097.06	2064016.93	2034069.185	2875088.987	5907471.171	5294004.568	6598123.487	4034917.242	5645902.776	5438151.811	5043861.655	5027062.784	5316851.335	5672000.528	5656120.283	3067405.925	2597672.318	1142993.419	3675328.744	2743580.982	3306808.124	2823473.732	2751695.77	2994808.825	2301301.424	3471410.133	3279822.762	3696605.231	3562076.615	3539100.28
	0	2295538.166	1348155.539	551489.8052	398779.3805	0	253109.4791	212257.3492	732334.0165	276188.4264	629747.9221	1441192.522	765207.8657	576822.2913	2218228.83	2765281.984	1631752.173	921530.7873	501009.2238	980048.2436	3076995.04	3432407.967	1564136.601	341853.5308	750766.9176	1696160.885	2210585.845	1935204.681	207861.3556	1672630.776	2798534.499	536301.971	767176.2825	2397121.875	2169494.168	3137983.018	1974016.097	1967275.863	0	1654666.105	5679380.415	6728013.055	5280428.135	6393133.538	5288262.193
	20817332.89	26037759.58	20361523.03	31106436.47	33818235.06	31417101.55	29201152.28	28342719.62	29312824.63	19829269.78	15610147.61	31365496.64	26174268.7	27903860.38	38100266.59	28397150.23	29244486.71	32431553.65	30656793.9	40709121.04	22128448.26	35135102.82	22964272.05	35903604.42	31356522.83	30704413.59	26395969.54	41760001.5	37376855.88	27846940.04	38799031.25	34971293.87	14508063.73	32477435	29599949.86	22383252.81	33999121.68	21411546.62	39716395	23980617.56	25991964.14	24712783.08	26562351.77	28675426.48	25691333.34
	9822806.278	11023884.46	8725542.144	11491686.7	11555210.97	11844280.45	10136545.85	8616527.129	8792343.052	9111871.363	10327633.07	8888605.27	11592626.05	11345273.16	9087005.134	9239688.57	15682840.71	9362463.025	8518429.908	9297918.139	10327039.39	10741666.61	9695738.532	8469724.862	10254758.24	7803871.814	10635222.18	8963211.003	10860095.97	8962955.944	10163456.14	10378306.84	8720132.267	11483256.53	9154689.528	11068130.55	10022069.05	12018226.92	9701301.525	13532109.46	9162382.242	13355650.62	14592651.63	10144392.21	9720365.801
	3622505.266	6474002.153	3889764.782	2963370.453	3546166.616	2033431.139	3318095.42	3659207.365	3060451.832	4736074.11	2540916.825	4512169.953	3607252.125	1940716.323	2655032.234	5106448.935	2044530.482	1964837.391	4617782.244	2187170.299	3754070.561	4269614.129	2528120.663	3576716.156	2604677.654	2867353.198	3283554.376	2407364.084	4769059.145	1761621.921	2277315.29	926888.2715	2635475.315	1833859.57	2156849.701	3769606.588	2350759.302	1579346.01	613926.4939	3970269.3	2887603.3	2193253.814	2273587.023	5254176.527	3280124.482
	372376.2388	73235.73157	290378.2425	62681.07257	101953.5872	154468.9357	0	72243.26413	111969.626	70221.59739	0	126581.4155	176986.7615	0	0	0	158703.2325	0	0	0	137049.0658	0	180142.8801	0	601650.7693	0	369516.8798	87671.73485	85735.49821	0	104772.3903	0	153583.6602	0	0	0	162739.239	214103.3152	0	171670.0583	3499079.01	3674117.711	3674839.137	3288313.317	3581295.654
	2336465.609	1370247.914	2347102.228	2342751.402	2159800.096	1613193.696	2249333.49	2212415.485	2143340.978	1865279.161	149034.2138	1718862.917	1779459.609	1487616.952	1177555.399	1118578.159	1012975.53	1234614.497	2426252.271	2031868.785	932376.4824	380742.3461	1465732.111	1732063.697	495321.3997	1112082.087	845204.6127	1360752.884	1505971.226	709935.7727	685967.7422	194304.6555	0	437652.6893	327479.0218	911223.1725	1042968.611	753181.6432	309590.1079	220321.2696	894848.8374	1073826.754	982470.341	1097068.282	1091734.76
	80927683.19	169158398.9	166861430.2	71875194.64	87319711.52	58336622.04	43784907.43	93033155.03	90900277.33	39718188.42	62278215.56	86987029.91	108102865.6	86442666.07	165395082.1	169795128.6	104136771.1	151986197.3	40923314.57	92000189.29	226626017.8	312610223.7	112990188.6	69545489.22	76338123.22	160947647.1	224610082.6	117163008.8	34854048.18	177502524.9	228029050	96160866.47	79621898.63	164115196.2	179473929.4	189213822.7	195483724.5	142526469.6	55601458.04	137963367.7	430323005.9	429428282.1	448777598.6	455869600	437133569.1
	54066056.27	45096704.75	54869661.15	49153894.65	89772453.91	57163157.65	63692720.74	77195765.36	36593951.66	38377616.73	37343930.21	56333316.8	38391676.05	41983717.11	42881754.13	50553976.2	26956803.79	29974994.42	47032586.92	60517252.09	27568800.22	33457250.64	37865497.15	51177492.83	34469723.89	43668987.51	50410215.32	58390780.19	51137538.76	39271211.28	29394551.01	35960184.67	31496100.41	40874383.13	38323969.97	41319408.17	35797442.02	43707961.24	36470430.02	38036731.77	36021417.23	36886251.33	35703616.45	38787790.06	38046631.92
	87024736.77	94457035.33	87970353.37	50057087.87	30043582.32	105042929.5	93626465.56	90100858.36	93003369.4	105599396.6	35567462.92	100286199	32387972.99	59655721.91	60874287.3	118063609.9	92140886.43	90130644.26	33276606.46	33003418.67	97519758.97	97749757.04	85359039.55	99935188.82	81414995.56	32332116.92	100562118.9	109630999.1	28052497.69	77902161.54	31615952.1	65861761.42	90095006.99	31424213.22	37753574.63	95644255.25	67391743.09	61612637.31	37028872.85	104388506.1	52114770.19	173746797.9	68166884.03	174618835.2	187234813.6
	12050176.04	3856126.158	15291378.3	19505903.99	12908627.21	15031258.48	14571602.75	15690497.35	17681995.08	4179184.665	25430868.23	10927862.33	18084084.48	13725878.3	17651896.24	10449907.92	12099171.6	13986060.27	14065534.7	10623406.38	9897246.852	15220875.74	16299898.38	12385355.97	12440548.52	13138793.32	15127244.51	15177111	4083725.558	10393818.6	11750130.94	12631450.34	28270112.84	11099459.66	14197993.32	11258232.52	13224482.63	11882696.98	15592008.27	12328209.21	12253900.04	13435653.79	14594387.26	15089272.89	15014221.57
	30478997.73	37779842.56	30083476.81	40008285.89	42820048.65	33608496.94	37615616.98	38601907.09	37503079.84	29381478.52	21669292.26	44035060.33	34243747.65	40161746.21	46141262.84	43165825.75	35148975.31	44609704.26	40761027.41	42245599.58	36571653.66	40296431.64	26828815.76	42723716.26	37626257.54	37249900.39	36515199.49	43045749.48	42019053.6	37846849.94	42174293.18	45059702.93	24774037.99	39987255.51	38504860.29	38912051.15	38435771.07	32926644.67	43337112.76	41580568.82	34027633.55	35484653.17	36474364.98	33989322.07	32648355.55
	4823259.199	8705341.783	10624559.1	11423083.18	6205899.667	7171904.595	7983106.499	6388373.685	4206312.311	4259621.702	15107865.64	6295200.656	11275783.3	8789289.674	12431356.25	4850360.984	7261468.235	3594091.152	5549769.197	3459503.43	5145603.087	6104390.365	6440991.084	1399187.226	2716840.703	4738103.841	6602894.552	2840090.806	1880375.565	1100089.075	5130850.913	9713806.957	15454228.56	5943569.194	6973534.748	8339806.354	4230457.887	4933593.96	1710162.499	4392718.595	5149176.222	4673386.017	6305725.161	7371039.194	5549313.245
	13620361.69	14085009.61	13603356.81	13373694.61	14695352.43	14271070.89	16064413.64	16461739.93	17997143.36	12569227.33	10919342.76	17406643.41	13670947.96	16117510.67	16630990.38	16636303.52	14624155.28	20352361.84	19186256.24	16724652.23	14490424.93	15688168.76	12923918.16	18815922.59	12843756.56	14160880.02	19023035.59	18015209.03	17253351.63	17249756.24	16627641.65	17281627.66	11687776.86	15415990.35	20262893.97	17352279.63	18098653.19	15482943.33	20771796.92	17815913.24	14317118.49	13422110.44	12580347.29	13517907.44	11722320.2
	22724028.17	23784912.19	25076509.2	18859994.41	20190525.34	25285621.97	20132443.03	24525243.42	27800861.61	28508885.12	16889626.98	18760175.12	17208743.78	19820012.84	27544242.25	20402783.68	16028548.27	34437312.93	17192497.87	23807203.37	16512611.81	21729263.48	18636182.27	19552363.21	17144629.31	21690119.23	16452982.52	15827048.16	15753297.7	18549589.69	18768818.45	29582470.3	21050261.11	16874975.55	21222721.75	17756317.13	21049743.37	17510577.36	17608764.38	17054523.15	13526197.25	15010844.01	14983798.2	13632828.27	17988241.2
	4352879.154	5960990.818	5869591.417	10226371.45	10645339.2	6590869.598	4577565.687	7092093.284	1372178.355	1246519.897	2141463.065	6345075.673	5818766.988	10692685.99	13762924.84	3852719.904	7497200.743	10060830.09	12034245.63	9083775.028	5257775.481	9174202.938	1293870.812	11049532.85	7415208.511	8024823.937	6228095.095	7445180.89	9651182.817	8794419.963	8331567.062	9142685.787	1200038.921	7410728.675	9230848.861	10647005.3	8577326.577	6551121.365	7996216.376	7899990.49	4599398.918	6078563.507	2172725.141	7980476.814	7754797.603
	10122772.63	10276839.46	18591636.52	16382949.61	44332175.34	10185391.73	26127940.07	21299387.97	10265302.77	12619346.27	3431010.667	22153046.22	8265924.699	11541463.63	11788172.84	10783572.08	6212956.664	5152974.295	15759115.91	22636685.58	6158960.355	8852326.663	4855722.945	28652273.85	9322312.667	23071903.09	17865395.12	25319285.06	23424132.42	8192137.1	3283392.673	5693298.983	1873469.779	7297727.727	4289842.265	8630261.445	5276421.446	8642287.625	3975227.404	5979208.554	12142278.48	12685918.32	13267347.55	11902744.47	12438602.1
	1352467.617	1379178.396	3625035.919	1825886.057	5769722.117	905845.7039	2435546.594	4065802.649	941642.0534	887570.6143	542553.0248	1746914.741	1623518.229	744600.0796	613909.5555	696699.1452	639307.7188	665701.6642	1905970.465	3172278.785	601424.0551	1081093.318	830639.6601	5407979.202	1602056.513	2641716.115	2060157.462	3156858.955	4874961.236	851192.6971	264117.0388	363005.0192	820466.06	744164.4273	445681.5053	1002961.684	682599.3809	1192045.335	291432.4799	508489.8077	1566897.585	1426843.829	1669012.476	1608969.609	1198658.386
	2098051.244	9502332.692	18973014.42	15685876.38	16248719.62	11596073.55	2129413.98	16470155.17	1988989.51	9176043.153	3644879.215	7088584.323	1830275.035	1800557.332	1366917.486	8312306.291	12186346.46	5901718.876	11728936.92	8667494.771	11022687.55	13214814.29	9589870.234	5508082.054	1341391.275	15374586.29	13338894.92	14050798.3	12533408.21	1147314.022	4070623.97	7761136.806	5554008.47	8831613.938	5463970.446	5834860.782	10562653.92	6344387.916	8927132.769	4924125.714	1772821.875	1014429.84	12304257.23	12587460.57	4215012.383
	29319261.39	31547475.47	37680801.05	41439982.37	25765211.42	43653186.86	24115774.58	26789201.16	28018670.27	29755322.32	36310584.47	19167119.04	30602753.3	29232732.78	27475620.01	37461351.21	28730836.18	32892388.46	21367867.79	16094188.28	21862326.39	24617767.54	29526630.8	18861446.66	22958877.83	26838129.17	30630981.23	29628424.01	18446673.85	20803548.57	19042832.46	25889843.12	35586497.87	18570151.36	34594844.25	18790289.65	23288561.55	20218402.79	25561122.05	32735241.94	25769602.78	36558626.43	24739006.91	26527377.11	26121774.46
	3890321.615	4812930.92	4364535.135	5097244.091	3693471.618	2836953.036	3979244.041	4328944.71	3392277.74	4563187.993	8823218.977	4507511.494	3643600.791	3053866.772	3473748.176	4087441.453	3055776.174	2739284.655	5017311.614	3815120.374	5468112.094	4333745.114	9869922.974	5203275.317	3473009.151	5508333.282	4609154.546	4641434.959	5251981.692	3137268.804	4392760.541	3467846.539	5406974.931	2754554.723	2543438.4	2632359.022	2780855.034	3529096.763	2582654.315	2969126.845	3502369.146	4010841.407	3625137.214	4154036.669	5662099.909
	2389522.907	6007046.885	4121002.408	623789.8815	4803229.142	0	412604.4353	604217.7511	810336.1209	0	1912911.326	1587629.636	15283744.91	1151769.133	1968532.08	4266383.413	1209259.989	784659.3264	0	1272914.082	4141427.73	2175916.826	2546645.258	2086445.447	1678727.88	1505809.548	3614156.548	909890.9706	684210.0611	3066782.085	13327734.63	1130041.919	197340.2336	843384.5118	4616816.867	5588150.623	5387758.872	4049293.999	3432065.132	2801763.62	4389626.417	3845931.934	4046422.512	3955006.131	3644160.058
	0	1267484.6	1354254.949	2114777.979	2478542.961	1943325.85	1572057.262	1456861.999	1751154.536	1398268.085	0	2183019.401	2568261.199	2514058.596	2988479.883	1608174.749	2272090.106	237195.5588	450694.2659	246502.5208	0	2691464.752	1644297.511	990385.9644	0	0	1521307.325	1879985.468	2902181.007	171411.8978	1867169.35	1819933.664	229131.7224	501778.8494	1853677.05	0	646163.193	758454.4191	1760812.336	3951622.547	0	1709195.146	1747423.77	1967897.143	1554726.487
	119240.5351	249272.3545	333277.3108	415254.8711	250387.3015	161449.7385	103944.3397	250440.5591	162658.5856	232313.1306	323163.6852	279213.2837	453891.0872	130705.4929	489972.9953	231157.4203	359029.669	174278.6935	423667.1472	313494.0427	68885.00222	0	158766.6505	88611.1991	125147.7501	106019.4864	252241.8869	75758.584	147319.2665	332586.626	47779.45897	92469.36153	194692.6181	80668.57618	140988.4642	495037.5914	69803.73413	0	327376.4133	414055.5216	93375.5183	190236.6227	164558.3228	108678.1654	206177.0606
	73617744.77	64827646.6	65086821.31	45454876.95	56045784.99	80766351.68	41951716.36	38513035.75	44943391.16	44405021.84	159053767.5	42350113.33	62560238.68	48140016.05	38440208.55	53917303.54	56487871.46	36108753.51	35327934.31	42317726.02	46201459.87	44868347.1	80050210.49	36563868.63	30834427.87	49754307.98	45912150.55	30851361.95	42662702.59	36287136.97	53155256.31	40686341.17	102064102.1	35342618.03	34046778.84	37490198.95	41165013.88	42579867.19	37468416.78	50578513.83	44955517.64	55615723.61	56422277.18	60237754.32	59956158.17
	3064085.265	2986090.298	2881863.789	3887439.213	3087377.554	4095084.985	1956332.239	3152600.359	1755995.909	3112617.911	10076036.82	3145772.549	2933374.472	2356006.669	3985639.59	1840611.383	2807102.741	2950061.485	3019088.655	3254953.682	2035187	2625730.884	4802355.509	2936644.982	1887506.204	1946583.623	2117425.531	3006391.789	2121269.818	1551957.971	2139540.609	2497995.732	13410193.47	2628652.907	2795187.134	2709109.87	2688415.394	3269459.15	2190646.685	2187754.099	3115057.747	2899988.435	2760741.191	2706948.339	3313354.981
	5938990.577	7153981.273	6683031.91	8566936.92	7876920.538	6996012.573	6951667.646	4798264.92	6837477.416	3474508.797	3378867.518	9831133.311	7140571.852	8914371.207	10392418.25	9405391.438	7883132.101	9097881.193	8350355.368	9041972.14	6435438.072	8634927.68	4133532.781	6947268.388	7686868.905	7864957.165	7208319.721	8399023.088	8908896.85	7662475.125	8181501.3	9254088.63	3816017.809	7862242.864	8887420.302	8699645.763	8058654.819	6206181.166	9042707.247	8878287.542	2307500.659	5788234.478	8226554.801	8633717.08	7777861.059
	1747256.835	2127903.227	1631893.646	1476245.292	1176664.648	1611445.703	879032.7449	1878268.921	1905197.974	1791725.057	1975660.326	1229145.231	2457147.137	1304129.529	2181564.101	2259065.467	1733157.264	1961711.887	1568949.452	1510232.291	1834858.519	1665684.926	1490342.245	1501108.98	2153771.686	1319237.373	1394738.064	891085.5573	922017.7344	1559828.381	2067551.453	1878715.212	1893401.425	1828250.821	1685933.062	1728390.66	1823864.076	1259609.014	1579158.634	1991915.075	2150673.965	1993971.357	1377380.935	1661711.505	1919360.191
	738694.0526	737063.3718	478235.4587	173581.7019	659508.7647	547810.4288	307721.8224	429800.1788	487670.482	547133.4862	1049243.756	507806.0274	606400.1843	661312.4005	719003.7363	490383.6146	870374.2403	402569.7952	421343.4746	426628.6407	481662.3516	569723.9801	544039.2401	532100.6139	522372.5228	561029.1337	307660.4355	0	429756.8865	458473.2734	536817.8962	449374.5951	1015968.174	474901.0187	593759.5014	496338.92	412743.2652	375666.0482	340646.4259	544606.1988	515644.81	563758.6572	457657.5943	517257.6364	354798.6417
	11928723.9	16643911.65	12104876.58	15952317.73	16391006.27	15728122.68	14493571.41	14976328.59	13141027.56	10855836.59	10360713.72	17012168.44	13033567.83	15882162.95	18587206.49	15591678.09	16009571.5	14558747.31	14342281.66	16122004.59	14997714.86	17316495.14	14736525.36	16948527.99	15633313.29	14120312.23	15068736.36	17326599.42	16664799.2	16628075.01	16557461.29	17368720.87	11632637.42	14806473.27	14360620.28	15756587.39	15460085.72	13016444.71	16644646.83	15394762.24	13793076.63	13898171.22	13891977.64	14201713.11	12686355.54
	1141887138	1390453633	1103078954	1237495488	1226876921	1465858800	1203848517	1210271847	1330488016	965387590.6	1003561546	1000468428	1211285741	1128389348	1152895527	1231007067	990451016.7	838216693.7	1001613032	1033140648	1115444910	1204035248	1105414784	1020741458	1061925842	1043261030	1097686313	1064571695	1228946881	997548401.9	1068263249	1106578080	1164307267	1144281853	1166122393	1056322106	1094671314	1082141961	1108909155	1191700524	1008058755	1127423998	1076767380	1106829000	1142726718
	17880776.4	21231233.54	14931070.63	22043544.7	27334613.49	24520182.22	19873308.87	19399996.31	19017922.38	15428974.42	18606057.53	20753501.21	16664235.14	22933689.98	25104472.9	18032187.1	24151112.77	24794712.68	26783869.55	24136075.41	24034968.5	29410585.28	21449630.24	24107378.83	22598146.39	25331019.19	22188769.62	27220224.21	24570909.22	25816704.48	24843781.95	24916027.26	15925041.39	25565832.79	29780060.42	25078661.15	23893972.8	22183493.47	22255491.28	20426562.68	16881289.85	14824587.45	18527988.2	15523630.56	14047765.82
	42289252.87	78371829.12	59530269.06	57114208.73	59629267.68	38970836.43	39677452.69	70528561.3	38363254.14	57612213.69	59046585.07	68188160.41	46493538.43	53508116.29	52567365.73	63545405.17	47498659.95	69592617.52	53874378.78	34918793.85	52461462.13	71939371.99	63387161.95	32904836.7	60503760.08	52118337.53	68380918.98	46114596.21	58102274.76	24453498.56	30932542.37	67298653.04	84389725.15	50008970.44	36145089.66	66899380.87	23262100.5	51583907.29	22028870.59	51741098.31	45028563.35	48633750.16	47156477.61	47256382.19	48034960.11
	1096716.933	1670819.082	1063516.727	942286.0874	638951.67	714689.2274	619524.0704	1313791.102	478290.6852	1094525.048	1477685.039	647078.597	869258.8187	1220940.827	559273.9054	2609693.578	1423371.07	634597.0658	1294311.156	704305.3188	1557473.346	795994.9251	1843949.806	1570220.74	418797.1914	737070.1588	1102574.706	653609.5655	788748.2479	386341.3503	856694.9154	253488.5581	2196693.81	318677.9659	321409.3138	634381.4853	115490.8768	273968.9519	534785.6702	773617.8348	663988.7553	1119054.41	1329353.937	697536.865	1477824.165
	12346253.56	9889011.508	18783200.94	14676419.69	22158028.05	18379669.47	33567615.34	32456846.28	6275417.545	10330523.13	17164870.2	24100069.7	6749759.246	14291758.37	11752423.12	8034835.861	458169.3199	3846753.323	16024873.12	30291113.74	2883084.906	6146248.99	51906185.11	28865519.33	7076520.846	14145919.5	16526291.3	18043201.09	28838641.21	10046253.63	4354176.87	4653295.038	3643874.18	4739901.256	3945545.729	6995372.546	5807097.391	11305820.6	2647842.788	5554840.18	8754239.391	14169304.25	13411066.61	12312854.06	13985463.42
	4435410.759	5121882.613	3509637.966	4614887.615	3985885.801	5720427.642	4067398.513	4723935.862	3231003.03	5271932.45	4478710.383	3697147.127	3557455.941	1967434.698	3385985.049	1915679.856	2176020.826	3264312.37	3502733.868	3011094.382	2753771.546	3843762.026	8369703.243	3232434.465	2764352.237	3298572.058	3651606.438	2615048.712	2739963.886	2503286.997	3049493.45	3903078.678	8038405.215	3574343.769	3542244.664	3711021.942	3183764.214	3324097.583	2461779.578	3397085.311	3847809.146	3992823.546	3673844.877	3253373.571	3885253.533
	3141247.909	4026958.333	2957223.039	3348755.002	2893169.563	4050301.212	4285765.722	3785231.745	3399832.56	3019997.854	4104768.288	2320233.318	2862045.022	3802466.108	2761373.607	2361209.934	3077868.27	3349288.391	3189985.655	3974648.414	4241203.975	3545438.666	3073721.512	2040409.448	3024416.907	3651906.033	3299906.915	2813442.235	3528703.928	3770968.58	4111796.773	3263696.598	4062319.329	3126152.725	2840461.794	2848446.438	2566281.502	3650001.112	2679583.022	2800555.493	3885567.276	3016817.842	3388549.88	3589046.119	980936.8541
	3909615.112	5457010.543	6349454.843	6764003.291	4854162.201	4529202.482	5604978.577	4363537.875	6101876.454	3919147.851	7560840.052	5519262.678	5777487.41	6778959.973	4524832.457	5596190.119	3356172.385	4996857.276	7691880.913	3548985.747	3912241.617	3817319.995	3960122.831	5143155.127	3823162.767	3286365.396	6878498.428	5776130.875	5589257.711	5260305.379	4704995.642	4052306.755	4499468.751	4532563.824	4889616.994	7887026.686	4984550.145	4099714.21	5439045.11	3343568.44	6299860.049	5747948.639	5878145.303	3928709.383	5535405.754
	171739590.7	211951402.3	190255677.1	219315103	216737092.2	173536903	229779388.6	239107158.5	220680935	212079933.7	90767990.4	160080804	206291517.8	208344449.1	208891256.4	226286432.3	222012727.3	202817235.6	221001459.9	201575923.6	189570690.1	208193540.2	136503229.5	198918666.4	198738989.8	220879200.3	233707639.5	238824722.8	196955018.3	215600749.9	191119753.3	194251542.7	121388688.7	177521028.5	200995510.8	165871658.3	190403980.4	170717236.8	177493506.5	198295247	203213028.5	199703648.9	197842366.1	202256325.6	192062077.4
	22427278.84	33326615.76	25258480.06	29792201.22	26476490.38	37557448.79	27122104.77	30119995.29	27784094.25	23594575.06	12426666.99	22512735.81	27491760.06	24984652.83	27490317.79	25958909.05	25839308.78	20864622.48	23056803.7	19083328.27	22803172.68	27545238.62	15056316.58	17113185.91	25023820.04	24171065.86	24250450.62	24064079.83	28589365.78	19723822.07	19142897.37	21648681.66	13547512.9	20654614.73	34130534.74	22122332.96	19815458.96	21825715.82	21545884.92	24047151.34	22162828.78	21912504.63	23098293.18	24918074.97	22994227.68
	853529.6536	577521.1634	1755495.278	1310356.946	3371730.307	699167.3268	2522679.625	1925289.097	1160716.583	867895.6421	139734.3992	1761270.252	603312.2113	737174.3676	946603.0947	144727.8458	144888.9224	380661.4526	945866.165	1858580.794	204812.7892	800673.0526	0	1406373.822	657530.3985	2233680.814	1690349.746	1759210.936	2072885.515	873974.674	0	448724.6255	0	463684.5951	933002.2909	1212569.719	325018.2002	1111677.548	669588.1896	754575.4263	761915.7864	798375.5658	1267483.573	802655.6822	746995.2283
	262726.2623	444873.2452	347690.5427	452190.1888	1204876.803	326931.1566	227655.8188	706545.0529	337597.2356	126198.9965	338026.8739	606944.3819	171629.7975	233181.37	327210.0261	921951.7195	173402.9427	351993.3888	422998.937	573471.1997	93857.56493	169077.0403	307699.2754	341311.0762	118691.8866	466256.6565	385860.2371	421940.8978	388709.4774	252648.5618	72983.86055	318077.215	145928.4912	528634.9191	244973.2598	190832.2376	236255.7975	680627.9844	355296.973	459342.344	434583.5859	332651.7132	361590.8947	439626.2631	391853.1621
	7436914.035	6337951.464	5411690.231	3938693.672	6933596.631	6006461.982	6995402.883	6092479.686	6623486.355	5387206.984	3489352.591	6704131.942	5730258.258	6727720.549	8210064.805	7069996.275	5641603.854	7242660.168	7498061.662	5960639.641	6651766.598	5980855.348	3981592.061	4850418.327	5178197.894	5184945.607	5675721.417	5591157.754	4792743.84	5089214.33	4470809.851	5971364.031	3374230.055	6231685.459	8247049.153	6848654.643	6091762.654	5923620.998	7180113.724	6465473.111	3863718.974	3283733.3	3714414.816	3018698.518	3152194.764
	115371.0208	212321.8055	186281.7881	157372.0343	137168.8108	223347.3522	121215.9768	141794.0021	239446.9351	250974.3248	110940.1976	137923.7873	286666.4981	302687.2514	316242.8632	238381.8046	236275.7201	220537.9839	112184.7354	106092.9396	201202.2806	192708.6283	39657.02076	126185.7503	104304.1436	114029.5653	155134.532	199829.0341	117260.5382	183517.5178	188682.7923	242486.3716	288869.3373	231583.3846	338620.4319	246051.2783	344341.8993	180232.9613	305923.8347	201138.9809	189420.3884	140245.7466	159304.5221	176725.9787	194074.7388
	10230168.37	7809751.133	7618950.458	13926010.57	10501779.41	12430552.83	8271133.191	10123402.93	13602569.85	7686972.868	8671477.163	11226685.61	11935268.96	10885476.17	10490119.37	10392387.16	10136871.94	10037656.44	10306228.3	4847316.449	10811418.58	9049220.878	12101387.3	5552104.886	9721279.503	17528371.58	12336260.15	8584747.405	7838643.809	7556769.027	8900425.351	11044135.48	13634280.16	9469107.641	12294608.19	10678938.38	11507622.65	6797366.873	10011501.85	13002813.74	8095542.553	7998910.667	7993045.234	7560688.887	7265076.55
	1816470.02	1660000.21	2040383.669	1296451.15	2274141.942	1386065.056	2175187.714	1943758.144	1747287.25	2188876.442	3284139.947	2067294.057	2127492.466	2077871.859	311708.6669	1911533.402	1914312.448	2212715.742	1546167.168	1689433.793	1449923.348	5923493.766	3630278.122	1720031.903	1641628.014	1717119.5	1831096.526	1837050.211	1875154.672	1735701.73	1440702.355	1782177.227	3680019.438	3694944.8	2211038.854	2114147.532	1900241.21	477844.4386	1513403.791	1757666.308	1736127.569	1879129.764	2436500.752	1631630.107	1766990.213
	239952494.7	236910857	206933118	244038277.9	259512416.3	246702909.8	213919559.7	372777094	393045305.7	199145977.9	177037619.4	213952371.5	348115556.8	290045586.6	190705472	215587757.8	274102671.2	234124355.5	205686123.5	212622320.4	233934143.8	236112529.1	213561771.6	235991694.6	242265307.3	201610555.8	223219373.6	379818946.2	242228980.9	195868058.4	428554662.9	223415565.8	301091887.3	241214763.3	246038234.2	253193916.5	241909472.9	243499580.4	221637431.9	305964048.9	212457142.7	211075086.9	265881018.7	239028428.7	242194960.5
	6161882.129	7276016.694	4893671.703	5759785.057	7829939.832	10028534.87	6621204.291	6302450.882	6511608.223	6163597.656	5389263.012	6031081.962	6156299.961	5949759.814	5648496.668	5477397.252	5492059.555	5789051.93	6703976.432	4642574.618	6683210.325	6765769.672	5001244.245	4454294.58	4886447.359	5795760.262	6434542.799	5893050.118	5375038.485	5697346.94	6015843.077	6811098.808	5470496.226	5733991.176	5366261.125	5856756.366	6096214.324	5690876.085	6739703.59	7367503.902	5966772.208	6240148.483	6229472.293	6174754.657	6076501.507
	4436720.616	5887929.12	4849129.859	5306898.985	5553484.415	4427866.855	5258511.76	2751509.132	4410604.429	4758000.925	4774791.844	3682869.725	5404824.386	2933133.708	4991766.031	4178553.639	3946334.732	3446980.027	4464936.459	3744736.357	3790032.786	4239150.615	4644944.986	3962974.132	3823234.223	4163402.917	4238806.81	4469579.874	4302006.669	3927229.083	4061323.154	4209991.837	4568590.057	3985442.944	3148848.315	4183447.15	3869253.111	3930156.697	3907084.005	3563905	6587826.087	8409034.507	7467617.478	10183648.67	10018018.79
	196299636.9	139286584.2	208459190.3	148232894.1	188570821.5	186334095.8	182501043.6	166408490.6	179689111.4	151842879.6	118326369.1	112097574.8	108478376.3	117958430.1	148561680.7	97678447.24	107650122.7	110976915.3	104641788	124538852.7	128796466.5	133760437.2	138659285.6	131100284.6	102282138.3	147106687.3	150712828.4	151679977.5	130322371.3	121348235.9	96355169.37	125384249.8	183959944	110290957.8	110954933.1	126457537.3	132474753.1	103112607.5	109130882.9	96429788.48	130557484.4	134889974.1	141854107.6	145884655.3	140376925
	1974623.317	1937461.576	2255479.506	2341103.122	1928684.576	29782891.89	2916464.208	1754959.657	7723997.707	1647174.987	16018088.16	828224.1829	1199050.924	2695885.664	3507516.883	1793389.944	3180656.5	1212282.225	3219359.543	4400258.554	3036112.647	3216899.778	1157793.371	1533450.975	2073204.454	3367209.582	4516966.44	3549408.614	1374539.983	1097951.599	1546773.662	1026494.074	2017616.088	2613256.638	6410499.447	4597035.457	7857712.929	2347542.266	2351346.003	5422592.228	3859655.598	3908869.378	4041826.408	3408123.952	3698428.264
	4783736.338	5476371.284	4571234.119	7140902.551	4368117.339	5304136.54	5277411.416	4767959.267	5683691.861	5999370.782	18706814.16	3960497.215	6180351.381	6630371.469	9524929.27	10585077.8	4461234.411	6850590.209	10424653.75	4860067.651	5454706.177	5355810.005	15380898.45	4172425.848	6347600.786	4751385.949	6845203.529	6573037.658	5832902.348	9424743.255	6397943.065	5925971.202	3774839.463	6485938.143	4288616.976	5165337.142	4977653.211	4317437.185	8576465.3	6047387.497	10190326.11	13725703.25	16922658.3	19375316.81	22709871.1
	86963.10004	679207.2287	326751.252	708790.344	436364.9886	300395.9241	403811.6749	453143.3551	478510.0309	595251.088	1238346.58	343663.4442	439678.6406	568642.7374	335639.732	435877.4055	661316.2452	247397.1637	611392.8193	419263.8876	799363.6964	749251.7076	1444349.333	719563.019	729813.558	792545.9265	723804.4571	794248.3735	470827.792	767864.9439	512287.2586	146742.1591	1514277.727	90798.3655	559444.6586	122894.8808	322471.3433	113572.7932	32759.20311	356593.7807	217750.9029	461824.4554	457099.3323	200326.6497	505544.557
	6682833.705	5253433.3	5551949.757	6021826.093	5220032.973	5963676.577	6373082.642	7370572.453	5513276.76	5340902.681	2709390.624	5358773.53	6239797.827	6238567.324	1295437.125	4240825.637	5740688.683	4128019.56	4819512.697	6223007.778	6358786.125	6025731.793	4576081.932	5541772.336	6123731.241	5754324.149	5557546.283	7283592.484	6275502.338	5369971.386	3487529.335	3507145.497	3413848.719	4581684.68	3756280.225	4250933.295	4999225.346	5089607.402	4305983.042	5253552.042	5361021.111	4480233.204	5694724.21	6047353.018	4672944.042
	3494045.312	2061926.062	2230948.684	1607670.855	1282691.574	1341007.953	1683056.415	1541703.82	1735289.749	1916758.338	3522828.716	2109446.11	2211494.751	1769994.464	1355482.185	3689167.129	3248959.351	2358141.191	2262375.876	1069143.272	1465713.847	1688161.82	1944731.203	1395332.446	1111632.602	969360.3352	1554788.828	607052.4214	384191.8451	1348070.625	2432214.763	2215553.4	520476.8524	2497509.861	2545494.113	3454319.379	1973656.944	1488193.276	908332.0691	1623417.612	1399021.77	1578826.505	2016445.05	1965682.162	1753580.955
	14074717.41	9218637.609	12624063.36	11068729.59	29594664.32	22162630.87	15304922.16	12657480.13	4831144.213	15692645.97	21193129.76	16766569.1	14071891.08	21053497.74	14825538.19	14520399.05	7983169.035	17227846.42	10540073.01	14060861.61	11691663.61	21188735.01	15932871.95	13424229	6352844.389	705979.5381	14612217.94	10072835.64	8878988.699	9854631.375	16470184.78	17980587.89	10449065.25	18367531.55	14753008.61	17322850.73	15157731.31	13514924.47	14985540.23	11764498.41	5294118.632	4533770.05	5776892.414	494224.31	6336186.833
	6218007.01	6737795.833	10305778.27	10363446.33	12813300.46	9515426.874	13015085.41	13652613.8	6252009.276	5006711.498	2077840.604	8257107.282	5457876.096	7375728.292	7401103.026	5043160.931	3861873.858	2724055.482	6435734.297	8952204.926	2674771.705	4392833.496	2939179.739	7590156.497	4125940.179	13592669.11	9789881.014	9623827.578	8164355.439	5814322.543	3553251.316	4636297.086	826654.61	4659614.836	4865549.702	5395657.913	3275186.856	5867315.018	4256088.76	4458553.964	6155804.261	5776317.593	6077840.196	6520081	6249643.771
	461626529.2	490255176.7	447770284.1	502452935.6	507236781.6	462451100.4	485702460.7	490093768.3	484066606.1	491285636.9	286960137.4	490609348.1	460094946.5	510407177.9	482422299.5	467094664.2	508532823.9	514002222.4	567754642.1	511740035.5	508517912.1	507576298.5	462441796.6	465832825.1	525177509	519837446.6	526506349.5	509660609	452448156.6	501972318.6	480037832.9	540919673.9	300064318.3	498247708.6	521001487.1	497675317	474134769.1	529591249.8	500893520.1	541767303.3	321553880.3	343884485.5	297402042.8	307823276.9	333654334.7
	48594884.29	247347274.6	192217183.6	270764313	56087672.31	73847075.01	54233812.97	68992907.59	66571332.84	147331413.1	21828560.18	36728054.96	221169333.5	38835207.07	239041358.2	41183908.99	33956336.85	107162035.2	18180890.78	30312323.81	43105209.54	34394475.82	35415598.21	10117748.6	147195965.4	11237194.11	142283468	158508776.9	192617997.7	25955769.72	55278928.81	168097670.2	35750041.15	31013697.45	35239162.24	29509988.48	12039943.55	41809914.63	29272662.58	158438961.9	23226674.29	40830063.87	50065796.08	41176738.67	42489406.18
	1075338.539	1457162.604	1073966.362	1373814.215	991004.8532	1700768.251	1095823.759	901485.1306	1221829.994	1306341.691	659390.0313	651533.173	1133664.704	883066.0243	1329474.231	905318.2309	826842.2419	802328.9411	778715.0231	694448.5504	1097466.092	1141649.717	1044974.871	523229.7579	1070100.662	1159553.27	1253496.281	1036230.844	886947.8294	1107597.159	857884.6939	1083981.96	987746.565	950343.1426	1448577.621	918520.5821	734658.7953	668557.3568	1226427.994	1422347.417	929761.0135	761416.9648	991529.2291	881087.8227	836566.4902
	6737246.597	8066367.504	7170676.982	7961403.038	6771636.918	9825399.419	6874242.604	7763817.867	8937076.866	6619041.892	4993894.373	5544225.845	7252581.337	7071375.142	8054544.044	6412377.389	5412640.19	5386995.369	7440856.208	4604149.197	6273843.22	6607110.206	5374419.15	5209247.923	5537061.168	6891364.437	7417733.036	7295214.746	7051613.868	5152196.9	5348204.253	6451122.573	5046751.452	5835636.842	12231432.14	6451555.451	5019960.109	5091015.008	6825775.12	7176633.433	6447612.324	7073273.805	6703254.101	6600395.447	6543973.009
	469270.3281	431388.6126	341298.3302	383084.4394	502190.0829	761046.7004	538873.8609	488715.5496	564301.4599	438704.4352	446606.165	351759.7661	340635.3082	476306.5312	467452.9852	545718.2357	392159.3385	406399.438	316136.9297	287569.6668	470576.0596	2765715.571	429461.4066	267625.5526	332310.9261	418917.9659	431395.9607	482173.732	445456.4701	297921.6389	2396313.492	437918.3516	303614.3956	377999.5893	831370.4948	540736.3275	413508.6036	354690.1756	543979.6384	542571.5025	442094.7747	408862.2458	451786.9106	467654.9411	415528.213
	1384845.02	408393.4531	1329500.403	1024409.266	2392703.015	883462.1221	2324001.976	2226213.706	669255.7786	373074.6732	511078.7623	1691115.918	422188.7316	857631.008	539349.7585	1396681.745	322466.6226	335288.1785	1566600.646	2617817.969	330162.2288	405364.1283	428173.4982	3288651.009	468538.2175	1583182.77	1393307.536	2775006.862	1435754.423	574695.3599	349275.2765	566801.53	142607.952	457677.8413	576778.738	756776.3301	475374.7454	1135467.837	909519.4326	787600.397	1052579.322	892931.1058	1086667.78	968864.5151	997024.9698
	79334.07799	59269.95189	380832.1937	130687.6207	582614.6989	240442.7522	603787.7777	348117.4609	55808.91761	135201.5796	275903.8888	578772.3873	0	299005.7509	189560.9853	485413.2539	133376.2409	74382.76021	321683.802	541996.9952	0	26837.13432	521874.7571	632658.593	71310.35472	206194.0591	200877.2131	388582.9444	496684.0288	94447.81082	0	76305.75381	54977.773	144900.9261	77587.17895	82067.23552	53490.59864	153804.2697	0	66176.96956	255851.3574	272627.3429	199561.8407	281584.9082	200844.8913
	0	4326155.555	0	0	0	3656901.704	0	0	4939731.893	4343830.396	11887433.23	1950950.385	7682804.819	4351477.943	3790040.005	5535977.193	5985242.878	8173142.549	0	0	6324190.196	5285611.379	10068852.38	0	3853219.08	0	3391317.356	0	0	4403401.425	5602122.086	5924686.831	9713048.239	5311706.939	5662403.018	5398841.625	6130300.373	5183714.689	6429813.119	5527392.456	4858494.811	5014981.698	5262221.034	4099007.107	3941697.392
	6179562.286	4436674.624	4456537.38	2823574.511	3890106.586	2846374.062	3821491.508	2424696.372	2977744.317	1872895.682	3985738.274	8114566.721	2294056.885	4270609.046	3915601.005	2159586.339	2034921.013	3233296.808	5563322.018	4836763.878	3831552.741	4332225.393	1196214.203	5132098.994	3748989.779	1523433.761	2067523.902	4404729.095	3993535.159	3252964.61	3565441.548	6967260.783	1744861.536	4225881.263	4050365.824	7060552.695	3976302.368	3901402.639	2768923.694	6250126.888	4630470.792	1482757.3	4663193.673	3386180.126	2542829.107
	4823170127	3682901159	2768831991	2022340076	2196718363	9501977567	1660836287	2161160471	3846297594	3775949662	61096537.51	515658943.4	1108640713	3778021894	1624216496	3897007149	1788407467	295593931.2	2259912178	1756556415	2281180858	4309523727	3125948408	1337448475	398561322.3	3012058766	3717051915	357684238.2	152756793.4	2236360917	370477214.9	672732323.8	430799780.4	2031064956	4031740441	1697139417	319190920.9	500089149.2	4308773127	1611556261	2167505835	2269964111	2259453059	2207754582	2243790035
	247696071.3	460062643	439567554.4	204877987.3	255780076.3	166335122.5	109978528.8	261085279.8	273892396.8	106809682.8	190048557.1	248690006.8	284843299.8	245572728.6	386650301.9	462807163.1	266373674.9	423222305.3	121445903.6	242357395.4	563901654.4	723404468.7	321076654.5	192873615.9	195433680.8	439931888.9	588200830.1	319473428.7	89453388.61	494555614.3	596206691.2	263633237.2	184360413.8	429117140.5	499677771.9	445404528.7	493794554.7	375431508.9	161375007.4	381774321.8	1057282969	1170411177	1128494977	1138618157	1122397950
	8718490.877	6243761.722	3631993.257	3874298.508	5364131.877	12179929.16	7666124.095	7562834.646	8179298.44	13265017.92	3972059.532	6427009.498	6050105.904	4187640.18	3312308.935	2571262.059	3448241.536	4657006.026	7971551.747	6323062.108	6594614.274	7114282.922	5404074.733	4846321.037	6023366.88	4720326.23	8462652.617	3996005.111	7851748.674	7098009.282	5554634.475	10443935.85	7821493.923	10330867.6	3804659.143	9792682.599	7485536.64	5631132.116	10630365.22	8446709.332	5583280.222	5836314.643	6829070.128	4995494.622	6533994.796
	3678478.414	4390822.384	3355987.576	3711304.827	3124735.391	5648100.786	7031600.82	7277595.682	2452453.286	4071655.843	7892573.992	2875234.641	5029947.365	2497485.25	3337045.375	2196981.318	3300124.362	2888869.334	2619746.703	1686288.867	2388581.123	2267139.472	3221376.082	1665198.382	1898683.537	1313114.239	2726750.395	1633892.984	1854841.344	1067384.99	1734549.569	1446911.007	1365767.722	1430842.157	1348309.056	300279.6913	970241.3995	2421186.311	3098204.979	2103528.484	4368254.508	1637176.053	4095602.997	2437355.246	2241560.854
	965066.9739	1047414.145	1765994.431	588848.728	992051.7073	1981281.512	1099731.518	280896.3193	366967.0716	884159.69	12038826.85	435520.121	1165590.715	2146891.724	2353194.59	831925.5045	321195.1188	1409210.545	164574.3877	716119.2378	567605.2771	812350.3541	5404712.876	1612244.98	669618.6768	244450.9509	436024.5497	275901.1108	876695.8649	441516.5918	786310.4965	626176.4527	6250749.024	682352.697	578620.0161	540404.8788	1831099.604	651827.3136	701042.0757	845193.3458	1154047.367	1514181.392	875706.2587	1128781.083	1366418.705
	9127571.625	2852247.176	9366745.746	3579053.598	4289069.648	2627545.319	5282780.162	2620171.527	2973620.582	4100879.714	3540556.344	3283975.888	2717570.029	2525168.762	2827316.006	2776632.401	3472560.123	2929807.039	2989961.337	7137285.814	3433920.359	3157518.914	3556629.757	2944803.228	3342762.841	2643863.595	2987413.796	3131925.734	2793384.293	2785080.934	2626781.285	2833022.921	3011571.229	4694992.413	3326483.114	3133675.263	3352891.412	3434235.206	2428987.515	2747029.54	3270214.373	3420991.226	2776654.438	3275409.254	3052550.582
	801139.086	912851.0153	478443.7229	326138.4623	163011.5382	737216.7656	686928.3734	777421.9608	992592.7731	964511.2221	563070.768	170864.1709	471171.4492	474491.8585	619774.8455	505904.4034	522924.3255	772245.9477	728986.2632	750755.8864	679885.9289	643487.9936	1535940.982	885780.4386	444174.9901	444242.4824	1006287.946	360803.8643	546467.8013	811892.6263	436392.0898	285602.084	1024379.31	369112.6995	541878.111	510360.7541	191290.3326	122866.2341	307548.4519	361047.6826	523198.7753	453711.2975	821911.4498	537721.0102	410823.4986
	1981595.463	2675773.638	2386451.052	1099239.892	2641129.336	1952732.309	1192004.536	1883907.955	4231042.287	752637.6609	1228031.505	5390263.421	1768681.075	1378701.045	1597304.637	2106061.231	2067966.496	1608100.399	1008450.421	1952027.191	2925975.104	1846650.903	2055434.303	2153533.702	1642352.438	1093836.552	2685141.386	1610128.301	1290626.627	2552388.198	3479985.391	2114165.643	1545808.01	996363.6686	1599324.418	2122671.844	3539095.669	1870473.106	1724493.685	1922339.814	1821566.92	1755138.915	1845773.365	1534163.781	1372489.092
	1278325.212	1297428.008	695176.9419	992992.9836	2040678.246	1839730.762	2187236.999	1796062.723	1041137.902	1277685.142	1454116.288	2678040.481	845329.7627	1817285.842	1371266.186	4860089.618	1500514.876	1146961.908	2681014.163	2203200.103	1761084.281	1326445.177	1158236.516	1819418.116	1666130.075	2752137.072	1607491.79	2740562.903	1331401.701	1417046.234	78326.10151	1360652.12	882303.8887	507543.401	1949821.663	930207.5586	638036.2862	933269.2952	812858.1805	1201107.304	1295740.095	1638791.808	1584093.864	1472949.444	1393686.017
	9403644.761	10009900.97	10582151.72	11612722.67	11473313.25	11541707.93	11642248.72	13662050.87	11129876.34	10480106.66	11606894.17	11684432.84	10857115.97	10839151.68	12099078.06	12243106.68	11778926.8	11719837.23	11002648.59	11133171.08	12901584.41	11521520.48	12615260.03	11633671.18	11591204.77	9813689.776	11473896.32	10767692.69	11557269.19	10496821.34	9427978.674	9717202.819	11126441.32	11235598.21	11409593.44	9829044.071	11557123.31	11319578.97	9486774.259	10652028.93	13393308.3	10586902.53	12284490.87	11855967.57	11929580.49
	5461931.58	6716665.772	4745749.637	8731540.471	7079899.534	7169605.608	6205800.943	7971153.219	6143944.454	6214246.349	6336882.214	7914254.373	5921311.975	6139397.132	7076826.991	8175560.748	7297717.911	6023831.797	6978889.184	8058904.9	6643072.843	8671717.54	11133901.16	8085611.329	7718734.844	9082865.374	7890548.036	9678480.564	11112308.83	5763675.319	5515602.021	5872171.731	5691489.311	5655043.095	6968971.872	6028919.275	6835358.008	7865497.82	5650511.165	5870199.172	5317258.069	5301319.694	5665081.065	4814965.258	4729990.669
	96307318.16	136805968.7	89989051.4	132053705.6	124659803.1	127546185.6	137511830	127076742.6	111781151.5	140212924.7	100493562.2	124642622.1	114532627.5	129173025.5	135490149.9	123068542.2	128317137.7	116850108.1	126845505.1	127448385.8	126954682.4	137717892.6	110834783.2	118896346.4	129672868.1	108422421.6	122179411.9	130517236	151421799.4	113339471.9	105747229.6	124801598.3	138981268.4	105538631.6	123927179.5	122633679.6	134259198.3	114420298.5	109140771.1	127134340.3	118314743.1	113846923.5	119624289.3	116527692.9	117028985.4
	3162351.968	2287818.524	1769228.944	2321599.055	1938906.097	2084322.651	2576571.243	2178919.724	2086893.718	2661728.519	2201823.102	4691028.327	2155691.917	2064473.966	1793859.811	3655905.222	2048542.309	1906170.7	2261380.575	2292158.596	2206810.962	1052232.372	2440703.086	2112096.238	4723658.223	2298331.53	2271746.767	1928727.83	2279779.261	2012713.295	2153342.81	2127757.928	2136065.016	1786479.513	2026275.175	3254865.05	2040122.151	3382420.207	2247181.81	2705166.706	2387199.164	1859345.983	2370288.72	2081636.674	3802458.253
	24863853.91	22271180.53	47392541.13	24958484.41	54877399.53	15433073.77	32596129.24	48975475.6	11918302.4	13383116.23	8920359.435	27648028.05	15142535	14873371.05	18209690.72	14434918.43	6535130.45	7399108.104	24324789.37	29460604.33	6308021.867	13280492.69	13260996.52	43336171.57	13587769.95	32679075.67	24649267.39	26991566.66	28589091.9	15909849.25	8759096.492	7313537.982	2540862.775	14206943.49	10135833.29	19270333.26	9810995.981	15435075.08	6847725.503	12378775.19	17760961.53	18840394.51	19905717.72	19679313.42	17987352.43
	13043624.17	4429892.227	6734450.454	4303010.821	3888938.297	8415440.621	1114785.469	2975459.807	2879522.111	3795131.351	249138972.2	818899.6728	5723123.19	5892261.35	2637637.841	16076447.88	4390263.806	3396994.339	3739204.944	2789307.103	2079837.388	1994923.6	93261740.52	14004330.1	4619758.32	2815697.247	7001927.114	2912610.652	2452737.336	460947.0369	3832261.746	4293869.397	527574812.5	4033303.028	1467131.883	6119560.536	1411460.941	1122924.207	2600291.514	8123163.619	25209712.9	27667740.56	24376307.57	24492585.7	27857098.29
	2805514.191	1428792.634	2847967.654	2612755.71	2870405.936	1428262.996	3416838.655	2691347.683	1395214.394	2706538.861	6667175.278	3122104.144	1681223.013	2212421.583	2110202.704	2489853.752	3043538.184	2946554.443	3127281.646	2143122.258	1900624.21	1458715.996	3846497.794	2050958.566	2399838.434	3330505.667	3697534.981	1606152.797	1309793.484	1378136.278	2161545.31	1305533.024	1760608.717	860718.3284	861017.1936	1961144.24	308901.8824	1909926.389	1438999.133	1309859.738	2580049.482	2186880.447	2527153.129	2547461.291	2485468.184
	38200702.86	46381864.25	15039428.1	15080473.75	42875015.2	44714418.05	20148731.16	20057256.45	35994394.63	24635624.17	3633219.794	15698804.79	18387620.24	13262692.12	15851307.19	22136154.4	18969042.29	16428578.3	12064090.41	18967792.28	21579002.46	16051415.72	11458183.99	11498832.74	20872582.49	16911115.91	20927952.76	26867349.15	10305752.7	23070777.71	10544374.9	13419262.29	20671472.28	13898289.6	13738600.46	8242618.082	16804264.17	11055280.43	16088285.62	14549156.75	11560869.78	23828565.33	16549048.06	26319836.18	9989635.909
	31106155.78	45621224.34	44494331.39	32646365.75	56543342.53	33070002.8	42173800.98	47123513.94	37172426.77	42945337.7	43071382.06	40893492.2	50472565.16	30318707.16	35772087.24	54242561.48	30193513.75	40460515.63	44563241.69	41732819.56	37258632.49	34462075.45	31726965.63	45313052.34	32996080.82	43128204.23	42904346.47	49702728.69	39783612.54	30787727.54	16444119.28	33643384.31	47161593.15	28396151.89	36339694.29	27097021.92	26183845.56	29352099.82	24302920.22	25955939.24	36388478.04	36340111.68	38790968.53	36909899.93	37234705.23
	2748853.681	2293742.713	2449579.612	1657597.581	1462536.624	2514051.765	1534236.073	2222596.904	1066219.554	1471359.745	1960438.987	1256895.05	1807916.379	1154843.852	2419931.317	1833242.396	2000938.208	1545189.441	1760334.019	1464870.577	1698652.671	1201153.395	1238772.883	1435806.384	605249.482	1828621.816	1373748.078	2070836.696	1652333.341	1311553.445	1476912.296	1618274.968	1922084.175	1559089.556	1326517.391	1749070.304	1158378.592	1658283.769	1612026.935	1634830.698	2146413.128	1918422.878	2047993.564	1388195.532	1895050.734
	10076021.6	12531275.93	11922771.25	10380886	7313335.987	5886407.354	8809831.31	11623908.49	10447533.02	10407775.54	15232484.07	12137239.72	10229769.53	7089473.366	9401315.81	11324127.58	8851021.701	5777483.824	12637446.63	15411972.05	10496467.18	11775013.5	15678784.57	12668369.54	10198636.2	13473513.47	11972900.42	10613355.62	12289484.95	8827455.944	6129591.971	7798739.52	7167193.424	7262214.069	4998267.573	7835815.723	4673270.594	7011802.934	2999900.594	10311414.73	8127469.217	8026432.547	8296141.523	8129187.334	8713782.067
	3014123.266	3415224.988	2483543.427	3872875.532	2874002.06	2936800.163	2627996.87	3415220.774	3436865.818	4115386.027	2489320.591	3157957.563	3342951.393	2712464.86	3775953.808	4644506.439	3548207.888	4020597.66	4237636.459	2956363.951	352391.8764	930863.2112	2801005.579	3107020.872	3860266.873	3399753.549	4368250.117	3639279.969	2868909.216	1912688.094	4363152.641	3081963.493	2884960.454	3850617.452	3882837.435	3174062.76	2936067.38	2434871.323	2863668.679	4485415.927	724726.4018	916497.8006	891476.1193	1059528.744	1078446.398
	954364.8608	1381223.552	1193736.735	1451279.595	1387089.278	1503931.355	1246112.072	974253.1166	1254164.929	1134581.884	1334851.161	1492442.543	1056826.276	1208710.791	1263319.719	980981.6623	1305039.253	1106780.474	1061397.483	908264.5309	1075617.854	1017208.271	1234906.657	927920.728	937590.1652	1055400.508	1120702.965	834314.2544	964869.9363	1131427.755	1208259.575	1212730.788	1210771.649	1175711.562	1461887.573	1123126.328	985211.9166	1054453.408	1134718.195	998251.7583	917498.0654	922482.7024	938661.1425	871735.3469	782492.5727
	9191601.069	6443324.54	6651875.737	5942240.365	6781469.478	7968072.735	6765041.444	6333670.31	7005483.511	5400045.609	2549092.82	4775421.813	7333919.035	5390204.524	3812202.136	5971290.603	4516026.691	5492332.748	5506108.786	5247355.237	5545944.862	4628356.797	2909788.492	4998177.818	3982161.898	5854990.7	7108188.376	6810739.168	4953012.134	4744935.212	3415088.317	4373252.03	3230271.264	5129308.74	4284003.073	5513183.619	4548376.698	4032209.408	3735298.357	4338959.262	5495438.571	5150627.731	4925725.727	5525422.733	4545623.848
	1711679.297	2436913.687	1061900.094	1815214.98	3549171.456	5567107.928	4148782.7	4107496.413	2837292.379	2276750.558	4571715.226	2866079.381	3020341.822	3158378.87	4822086.602	3940538.617	14144960.43	33075563.4	27954733.62	11033012.88	29511648.02	9117936.278	15240461.12	4288434.628	24716272.48	95949312.33	16855441.75	4827999.333	1473443.766	1418157.171	4979554.41	10848688.71	3215090.799	3080921.092	3512678.767	4168078.782	3359433.254	5628183.637	6578529.077	12547982.75	12126979.36	14524668.27	12642679.56	14897236.92	12284364.56
	1514908066	1695986387	1498559222	1734424725	1605089084	1586521403	1702022954	1698266120	1673815914	1666393261	872589568.1	1540943832	1661142020	1659537240	1719179679	1616795818	1567561592	1580062870	1920089634	1567859301	1532269565	1639865463	1143374703	1727335181	1820510595	1522258396	1585824120	1980051135	1515393389	1921892663	1712838682	1583487872	994186780.6	1856409706	1773375594	1427783432	1567734973	1513550679	1752599512	1580795518	1585451133	1579849422	1520481202	1581260404	1508782702
	1324089.043	1206198.762	909745.18	1066409.459	1373691.709	1821133.952	1387992.971	1163500.75	1584536.956	1151335.223	1467193.071	1255152.081	1305842.803	1086884.341	1509713.41	1353746.017	1287894.17	1522291.717	1478410.96	973870.9591	1557059.188	1210236.736	860772.8119	1433025.226	1027682.145	1285198.297	1262668.712	1052139.819	1285182.794	1102054.592	1151485.814	1655761.023	921443.4788	1116735.028	1631038.695	1303617.626	1143890.941	1596702.824	1604772.461	1237881.229	1313401.938	1515727.326	1219850.378	1184711.815	1387623.99
	104717670.8	136633377.3	105609826.4	104989940.4	140055280.9	113567288.6	110247006.5	126111975.2	121016728.6	110030164.9	76436529.35	106333165.7	122127686.8	120668054	108513666.5	108208519.6	123884005.3	100832170.9	131636154.4	128059338.3	132983752.3	124707384.1	57880005.08	142746296.1	127730426.6	149557686.3	136527246.4	157765741.2	137994674.6	103851888	100159052.1	96443519.99	97308008.9	82839114.43	97284508.93	100580639.4	107536495.5	87647497.57	70551663.29	118799422.5	111609757.1	107687072.7	119851903	107261806.3	110247475.3
	3451599.083	4154107.607	3451447.594	1429535.762	2998183.709	2744338.952	2713959.281	2141723.002	2091629.417	2659573.499	0	551571.3053	279052.8342	6426070.343	0	1807148.316	3445416.787	1820324.088	5445288.578	3971705.362	6108672.925	3158445.675	1239276.84	0	1277832.161	1458799.786	2675172.758	1478448.095	2133635.132	3769546.954	1884535.847	427972.3441	578040.4864	2100764.002	689037.185	2466119.147	2793583.943	2204144.42	1844353.76	532054.9069	3424773.678	2815412.642	2965964.382	3291107.614	3385252.247
	6589320.39	5859531.62	11775780.82	11109951.87	14226387.45	7190780.73	9349147.781	11902630.21	5072288.837	1528907.579	0	0	2682602.694	7870551.475	5924728.677	5258267.927	4967792.244	2323398.371	10464484.39	11435108.96	883382.8063	2714850.808	373453.3424	11285126.32	5066120.875	5529468.463	3549736.682	9682169.766	7985314.74	5222148.264	5503284.283	4593210.432	0	6575512.403	331065.8356	4325546.101	820060.808	1555897.344	658400.4302	4824574.311	7837578.6	8748260.437	8454945.742	5371119.877	5977734.412
	4150281.229	3524819.624	3788433.152	3440116.434	3746816.6	2361912.852	3785092.515	3599163.916	3390728.532	3086107.101	1860730.791	3644951.686	3596340.323	3979219.697	3974853.279	3375005.316	3765772.851	4219132.717	4238911.925	3910867.158	4039761.929	4813065.679	4234850.551	4664401.246	3614758.345	4192061.051	3783351.833	5369238.42	4152413.204	4626999.844	3154246.879	4181819.544	2848597.834	4085284.925	3740457.522	3865899.034	3956314.542	3961803.906	4137887.963	5376253.734	3987437.237	3388169.304	3248817.04	3312168.257	2489835.202
	2041538.099	2171320.345	1873804.877	1747279.517	2125241.38	2309517.818	2077707.492	2529106.576	2058927.136	1075557.949	554885.52	1789425.489	2383723.803	2282398.832	1943425.082	1861546.414	835128.0516	1147727.858	2203641.496	1999459.072	660430.637	1179176.306	1100582.185	2039495.831	2211952.664	2175879.107	2287767.364	1895105.757	1803169.278	2314222.525	2109520.278	2079070.22	1015562.845	1984383.046	362454.5123	1535330.791	2199672.516	2872810.885	1574213.869	1762366.839	2031421.717	1863741.325	1995647.148	2041997.192	1805360.782
	8267594.759	4934617.592	5216892.905	3585030.984	5457368.514	7918713.608	5661991.283	7991431.657	4450306.228	3828608.986	3291721.185	4949890.033	5046569.077	3899121.354	6315364.413	5767971.675	4455370.955	5187630.46	8850273.91	4523090.471	4921111.531	6035738.997	3296497.627	6073708.647	4221508.141	6498125.747	6595189.008	6198473.293	6978602.787	5579683.887	7529812.918	6462915.845	3603131.296	2340871.628	4033479.878	4508586.374	5191535.864	4157144.562	2743359.717	3767954.707	4730948.26	4221176.396	4781607.866	3862337.989	5613150.485
	1378306.339	1572834.83	1889120.771	1247629.163	1475248.107	636552.285	1502332.541	1431031.35	1703586.76	1279053.005	2989077.701	1340415.726	1479818.096	1124517.573	1614248.456	1160149.276	1313076.815	1429429.25	1578174.794	1406523.138	1281510.019	1301491.502	2229109.982	1775608.075	1284890.162	1701331.853	1503193.349	1553639.435	913922.0868	1067481.942	1391613.506	637486.9192	2385276.791	1080809.94	1271360.048	1029201.836	1026400.797	951146.0717	936817.363	1301391.621	1487088.361	1083722.835	1334089.445	1439915.049	1294421.833
	33148477.24	62834946.92	45935727.96	44757446.07	28987246.16	18664386.06	34371766.04	56944370.08	25541851.33	46593859.37	56893382.93	58038800.12	37333218.42	31423232.45	37985476.96	51790289.82	37711985.3	18660871.95	51932790.7	39359653.23	39197795.33	57188535.73	71789631.6	44348424.41	48656775.19	54446592.22	58042052.26	38319316.82	50296487.69	17427959.01	19568585.81	40893061.76	30735233.65	26199200.21	22603781.47	39281787.12	15401728.62	35003856.12	10849995.24	36279643.34	36038351.99	37801667.79	36805702.08	37370465.92	36847583.46
	0	444654.5942	689239.8813	0	0	0	0	505869.659	0	0	0	153015.2403	0	465095.6	800404.4148	747114.809	0	0	0	501258.1704	1116601.853	1567219.322	615250.2458	0	242226.4083	952846.7991	637027.3922	207671.7303	0	681542.3334	1430821.254	0	0	680913.2395	849627.8793	316551.8409	664747.2739	1177507.016	0	280865.9981	1944274.881	2409841.918	1881797.221	2241290.454	1850673.204
	1360589.057	1450813.101	1255701.769	1360014.122	1582302.766	1235846.569	1565666.331	1409376.856	1740562.702	1318645.929	1817782.835	1667729.434	1422195.402	1550486.828	1554396.228	1563130.721	1612545.456	1052535.61	1355295.807	1649647.177	1666146.938	1497013.498	1725095.905	1319855.538	1654386.014	1664079.107	1616668.987	1675204.499	1540085.839	1501858.01	1848016.307	1533611.822	1139241.609	1884728.527	1293724.697	1610960.298	1895020.301	1681272.495	1359279.177	1619481.11	1396856.116	1570627.282	1639896.431	1477388.416	1564206.839
	1295422.662	1961876.533	1367162.409	1668179.955	1498284.713	2146083.573	2251114.323	1385202.073	1279087.058	1841057.14	112718.6187	1299682.838	870551.2658	1223600.998	739788.5715	0	934267.2133	656037.8783	762129.6631	1362050.853	1434056.954	1337896.262	904924.6983	1356092.544	1540978.201	1656065.405	1160807.704	2487663.854	1547271.803	1130309.907	492824.5643	453943.8515	0	685321.6842	321705.9911	633816.0291	591835.9444	430501.9226	188798.0299	620799.9013	975643.9948	881710.7198	1011816.555	884820.509	976176.1643
	7912925.877	15483759.06	11407291.58	7619819.703	10362750.3	4791958.458	11760829.97	17754284.99	14313674.78	13854819.83	2608968.605	19017018.12	13991195.12	11171078.46	16384274.66	6911368.693	12575509.01	15157185.22	10446762.62	15948600.61	11148614.25	8103574.599	22277044.85	13903867.82	18923864.92	4827866.446	9715595.907	10964645.47	11106999.32	12662628.64	7988735.074	10993504.63	6416655.359	9791367.482	10265444.89	10611838.57	19839804.81	12985636.64	631003.0978	11417444.37	6613199.545	7051545.492	6581392.391	6658659.777	6225394.646
	3707251.105	3039503.18	5579327.436	4020423.848	3729469.352	2633856.56	1903020.354	2380474.877	2685785.235	1877278.971	2610990.534	3309302.385	1056706.517	3138386.802	2548064.46	6737121.453	2624804.175	3005569.388	1789711.769	2573828.336	3567722.433	2702114.104	2958122.092	3196582.674	3307712.333	3133297.496	2952588.085	2694875.604	885376.5718	2939547.655	3079036.33	2218233.452	2944997.625	2995566.722	3301524.597	7442765.938	6142080.023	2581882.524	2967059.811	3314775.514	2248643.546	6094446.213	2665422.071	2324451.303	6629247.615
	9407572.857	9889704.057	8437905.173	4843141.713	8494412.774	14232491	13396968.58	10676731.81	7085403.809	7984931.045	968405.9367	5648101.48	3713981.21	4484395.251	2713373.88	1541624.273	2639583.82	2207296.479	4655765.032	5710557.835	6231883.169	5924239.794	2031476.094	4512818.708	4344265.227	7192985.273	7967668.476	5938834.813	6144850.504	3527990.706	2652622.301	4312704.581	478063.2459	4473101.481	2268942.202	3021992.823	5537308.386	3657637.472	2873133.45	4220969.486	5607048.188	5096070.66	5328973.915	5415302.296	5487801.752
	1706566.166	1746048.279	1948826.703	1395666.564	1060202.722	1198041.204	1517586.661	1084931.131	1829437.535	1787886.869	2690113.427	1515846.732	1850622.264	1580833.688	1930893.016	1983188.069	1848241.642	2229554.541	1703986.198	1357739.049	1799894.982	1915735.722	2688027.07	1298030.421	1798374.378	2143883.46	2897156.647	1714401.057	1440720.33	1860125.279	1422656.354	2068302.14	2488250.318	1865963.877	2417483.85	1907931.338	2089948.016	1801878.272	1915988.065	1802423.433	1607086.199	1494648.683	1872432.898	1839365.095	1652173.753
	1293701.411	1166229.603	1248710.151	1314497.951	1019604.291	928445.2257	1329616.619	1317591.425	1135608.401	1133490.209	1219168.785	1222669.778	1088032.025	1088760.54	1252097.037	1045510.791	1203609.994	1016115.494	1283549.205	1245921.067	1177229.187	1053669.746	1218382.693	1253966.98	1189535.126	1288705.934	1139255.644	1215645.45	1245851.81	1033500.378	1093223.445	1125103.651	1302762.679	1236800.153	1055001.987	1267003.097	1177696.674	1154550.795	1261170.373	1146646.359	1082642.791	1367692.755	1187475.662	1181682.587	1211839.177
	3029974.799	1153285.426	2173097.27	1521295.884	1087331.985	0	1334905.771	2259596.05	1125830.207	1351991.88	2832519.299	2405822.25	913465.6778	593798.0934	750144.743	1932542.836	1577981.759	425372.1808	1216259.205	1132377.934	1819624.725	2136782.188	3734461.075	4381488.04	1538875.502	3761279.801	1756126.896	3715710.739	3397433.494	482786.1292	571362.6989	927114.3096	1306663.32	583097.17	641442.043	1560759.071	374155.8968	1703096.122	91493.37238	348519.9915	1411639.64	1162363.158	1386480.892	1528694.475	1791462.704
	6123043.729	12736322.65	18411057.18	14609401.85	41969694.88	2685370.358	25610370.57	25407158.1	4848344.8	8278313.844	0	20482751.56	8901791.231	7680352.084	8987461.78	44807185.33	2668435.749	297970.0725	21617791.08	20715547.64	0	6563286.879	0	56251092.51	0	21032163.24	8390340.785	26255868.91	25740564.95	1027483.248	475425.7845	329440.7381	226807.2535	249182.5398	0	1056724.52	581952.7755	269357.4289	772745.3686	0	9772243.982	10151688.83	8436780.857	11359925.38	9998954.568
	1272465.043	1559821.429	1466462.003	1657212.662	1687464.736	1537303.685	831117.295	1707727.793	1483957.856	1189838.445	1163102.842	1263219.46	1451277.977	1606363.068	1401396.242	2004036.922	1351243.764	1703617.582	1389756.151	1728713.522	1545860.484	1722925.001	2118729.173	1940871.581	1541486.854	1921559.804	1942607.264	1939399.933	1494505.607	1818610.964	1718885.586	1567348.973	1164775.949	1446640.383	1612897.97	1492923.812	1526861.924	1463593.887	1613714.884	1256815.651	1250168.924	1581238.872	1606216.973	1010461.479	1257952.777
	259152.3066	218957.3078	748620.109	231085.5632	754390.5023	569677.5576	931514.0084	587030.5067	210107.9991	62375.89471	0	306072.2065	0	282010.6284	154902.1073	60492.90235	0	50784.94361	47096.06678	294925.8141	0	125675.9049	0	213362.1372	205509.1012	612171.5303	0	408381.336	669707.5867	93352.01891	0	0	0	0	63596.88406	0	117554.3769	184215.319	57435.27392	85113.52364	3367847.679	2512456.347	1909588.208	1020821.304	2157657.963
	157766428.4	190994268.9	147327522.1	165111467.4	162346952.6	148384779	168767841	162552939.2	192241903.5	186103248.2	89391228.88	146291473	175793275.5	156943828.6	167602391.4	149026243.7	170365242.1	191392920.6	164476652.2	139494866.8	148119595.6	168967565.2	139532382.4	131530646	155313120.8	145913991.6	161450304.6	160216147.9	150155349.6	160467168	157916782.9	168422301.5	108505023.8	159629584.8	199171390	157621944.6	189091257.4	184745341.5	163089316.3	174347170.7	154644111.1	155391778.1	167701913.3	162528882.7	152662122.5
	319190.5499	303682.0507	259796.7539	317623.7608	567312.4746	779862.6766	377121.7519	272283.6655	245948.4399	259563.9344	888565.3834	237122.9154	333332.375	160618.7434	221429.1784	276475.6298	224167.0988	201715.504	245279.3849	95054.52453	225797.4007	341051.4977	460437.1424	135767.5686	124538.9248	260742.8709	186621.8509	93905.45678	191533.4613	172987.1068	83210.21677	174081.4723	498121.9453	190118.9875	165661.0691	110665.5684	179767.6925	184590.8745	197203.3	194225.5486	154833.2018	174403.5779	271236.7421	212713.95	245781.5895
	683202.0816	921693.2807	401714.996	634044.0025	767416.4388	1758824.283	674569.6584	498483.5215	631574.6759	645065.7391	626202.5534	393413.0925	1013647.597	1198785.851	1037470.898	1177702.906	622209.8234	556194.1692	363801.1971	263139.6247	530358.4334	609357.5473	396412.1374	197603.4962	268434.873	318141.9497	494863.948	572587.2522	300075.007	293002.874	523116.2245	688225.4789	1515016.318	683171.2053	749152.3864	624553.2732	817856.8998	352929.0932	907029.4224	493386.4853	448483.485	606977.6856	521058.3405	536926.1033	493155.8653
	236569.7067	757125.2501	291762.6118	288362.2038	723017.882	1629729.748	298635.6549	291370.0344	255783.3493	236707.4569	724030.0763	308991.191	706847.0234	459008.6631	573397.5443	703298.4778	458106.978	311338.7987	341957.4314	324506.2396	642604.3209	571757.0738	904084.1257	309037.3319	392932.1783	359129.9665	448670.8644	325216.3306	259913.4477	348122.4335	284857.5028	598867.9191	783254.4113	380702.4513	439748.5879	376146.6456	576089.2053	397659.326	471122.3216	678753.4612	212619.9788	269925.5143	447662.3618	281991.5363	374400.7813
	4140964.582	7613930.602	7675021.705	7640130.453	10970434.27	7330588.794	11935028.66	6016221.029	5897992.06	2610283.658	1660765.033	4501799.257	6687428.726	9680129.191	3539682.37	2208945.779	2019296.533	1763606.041	1502536.905	2834979.952	2000434.319	5913953.386	1830841.983	3176333.145	1752482.413	1844120.884	1767668.878	5254366.657	6508083.576	3177658.424	1041781.639	2354442.377	1760120.003	1441801.354	3122222.081	3913026.204	4507898.899	3808102.256	1902032.819	1533182.283	25427535.6	17770819.25	19199470.43	18554530.36	23825420.99
	122120508.4	114950334.8	122716651.3	118711708.4	245804115.9	114307757.7	197124735.5	202989874.7	194294108.6	90623901.28	70183116.43	202623531.2	134730469.9	214410448.7	181573843.1	114395664.8	113450701.8	231609095.6	93988609.61	180466196.8	220495198.7	113621464.1	120591478.7	147532905	224984562.5	91093201	212419222.7	245299472.7	125573212	168297901.1	107018005	232497772.6	216283853.2	219004933.8	210205940.8	190023477.4	174947892.5	268472973.3	215291405.9	305953461.8	204570177.3	184975209	208151469	109812936.1	190733462.5
	763450400.6	942032918.6	791518707.9	757055121.3	780412453.4	752840151.6	807013600	886388959.1	990882494.9	988533668.1	343095505.9	783194812	879592772.4	807904016	823183487.1	747308907.7	773340870.9	875473944.3	885778881.6	787035801.9	858896684.2	874603078.4	392033783	826654788.6	794144701.2	817392201.4	846277305.7	814772854	786016113	809079863	772461020.8	782745111.5	410213262.1	779873534	733366246	762066924.3	827282337.4	782168951.4	646182094	795589574.9	731407363.7	737476059	724603130.8	756912392.8	734966801.7
	11485816.28	9949173.065	9854447.101	10408061.46	9886167.325	9838209.983	11753317.89	10628179.59	9949294.868	10953611.31	10846544.17	9931311.601	10696478.26	11199752.88	10126865.46	10722107.6	10780350.08	11725546.19	10181499.37	9875615.171	10733710.29	11776683.46	11334814.22	12291057.7	10562758.28	12771860	10806745.83	11516088.82	11674035.65	10714478.67	12304885.77	9923827.698	9892171.638	10684084.42	10746275.94	11578854.62	9910327.933	9971231.008	10864376.37	11651359.18	9804785.363	10844147.43	9645220.652	11558994.02	9723742.489
	1547850.95	229985.926	458052.6491	520843.4368	939572.923	171350.8533	587042.2759	908393.2625	135340.2783	906330.1276	0	1259960.269	410672.6541	1052650.96	376287.4993	1408165.844	1857312.131	258780.0736	1664196.507	984820.2638	394604.6837	388469.6242	314031.657	660057.6387	926151.9059	1104552.769	1647510.42	1111448.407	934885.3187	110804.6212	895010.4343	1028174.259	0	206402.8197	0	1312104.62	875164.7421	1491383.531	0	294055.8992	816614.5753	852938.1087	801081.8636	605166.1186	928943.1078
	19433921.76	29128697.5	18848465.18	23054485.73	72441853.93	29450687.45	28577217.67	24379747.76	62480035.23	19673840.56	8798362.579	27684626.56	28796654.07	28819930.73	31941007.75	25253525.87	156134791.9	25590180.56	24049650.04	29453429.43	31608089.67	29834410.71	7005274.929	18328402.15	31445887.37	32407441.7	24042317.33	36512367.82	26232067.12	24252492.01	59373885.32	31875251.04	27483637.7	30424586.57	21416712.03	24197515.88	23645199.37	25522699.99	25942302.19	31468584.5	29938303.58	32135882.72	29237055.73	28797912.66	25345034.73
	16857235.29	41193688.99	13284281.61	17722902.28	23545876.56	16758065.54	19168087.84	18641272.45	19781287.24	18897502.13	12307254.98	21729117.79	21417663.78	19381453.98	17636282.74	18244190.21	22149635.55	20230574.79	24961608.74	20066708.45	18223511.91	19236453.96	10150726.35	15943618.48	17843534.15	18157714.2	17939171.88	21284247.25	17110203.4	17482968.41	17992930.84	25221488.59	12223398.31	20881533.95	19318785.26	24423028.21	19411936.29	22554614.21	26104512.66	21601928.89	16466408.93	17947174.88	9852170.59	15986547.21	16216736.63
	681561.2732	326796.6308	617337.7496	570535.5253	481385.1387	190341.8427	591073.4249	1014206.133	296308.7006	1073256.083	157735.9672	932483.638	264639.2455	413907.4674	404480.6419	655981.0642	652786.3686	821024.8449	646994.4079	829170.5455	681242.6686	295295.8079	170539.7045	643196.1119	534852.4525	607264.8174	337127.7848	523269.9376	392508.5225	277144.5131	352105.9533	312401.0187	0	677263.6949	459521.5411	399433.5771	334748.9569	1499930.618	326614.133	1335651.605	163259.1356	310158.4119	177325.7985	174058.3865	197402.8779
	13489630.14	15291411.21	12120581.13	11881568.97	14328194.09	20425093.6	12300008.97	26883653.67	29625099.01	15224915.57	12752539.82	14692450.57	14070595.73	14432997.42	14824669.29	24219705.59	14837349.81	17262957.55	22863421.02	11312763.35	13413518.8	15229215.42	12561672.85	29040616.65	14857661.23	18716880.63	16533930.88	16583662.01	13395076.95	14892365.74	11294790.93	15299586.97	10315625.39	12971016.75	15837986.76	12496901.91	12483920.61	12251539.63	14690456.45	12291891.39	14954040.8	13425881.11	14397056.46	12964880.47	13268506.09
	9018238.593	9035313.052	13592327.31	6482460.036	28790333.49	31756228.91	15220551.02	11018827	17796054	7125886.567	7414242.435	6573212.225	13862557.91	7031391.768	9921364.241	5215322.099	10609273.76	8941228.721	13444106.85	7106973.091	35786940.24	11618729.87	10711582.74	7472013.754	9944063.484	21971462.79	7570387.637	10748509.51	28130807.52	34983735.82	5638068.06	41724526.18	3956633.426	36967054.52	9666364.917	39441365.93	12229085.8	8640723.959	33329492.3	17958634.05	5685834.331	31966247.78	6905747.106	7339368.809	7045664.253
	737530.1596	966152.5935	495598.7331	614795.3447	1164186.732	2344923.36	654310.3112	725350.1973	968669.819	964387.5884	1059567.015	612927.2666	941470.218	948867.3669	1375590.775	1160162.225	772072.2311	1165812.629	1272757.306	316028.0707	904051.6284	689759.9737	515147.97	476854.5822	361476.3821	937474.251	879591.2575	580107.72	467571.3623	1115860.135	1050658.187	1209855.649	702388.5853	720262.9957	1526831.79	855218.2715	891469.6487	603703.7421	1522042.325	1213108.941	732300.0461	747037.5721	669077.1494	670745.1061	576050.3918
	6404118.525	5700845.438	5737963.454	4410875.379	4967812.84	6753789.569	2412364.267	3108278.172	6740648.867	8028248.847	1724647.765	2458944.495	6333187.098	4785055.328	4027558.273	5343227.53	3850256.202	6112688.461	3529758.288	4217123.227	4698823.817	4132365.758	2497604.305	4240966.017	3398883.197	4196630.727	4166547.57	2873850.921	1722877.674	4196829.076	3476305.219	3566659.086	1451510.077	6677002.587	5838839.141	4723880.74	5224208.801	2405075.356	7820435.215	4838387.131	5140209.407	4561397.122	4518067.681	4822014.414	4170417.905
	14212379.38	12691800.02	9635770.372	7142792.055	12274784.19	16724015.95	18113448.03	11660156.44	8782606.631	9054340.627	0	7672388.187	4299619.153	6203336.138	5195648.423	2639239.912	4536673.57	5351502.158	9026913.502	9669672.833	10365547.28	10370615.64	333273.4286	11777648.48	9340187.434	16841000.52	13273248.5	9786446.461	11419532.57	6650626.601	3278274.73	5953683.598	0	8523323.475	2821976.778	6133547.843	5643222.039	3796657.124	4302092.707	5825347.594	7667601.292	8135014.992	7792268.296	7968401.491	7315779.108
	790754.8256	422761.194	1312401.101	551867.0165	663991.4201	1189004.89	633952.3202	327367.4331	305524.5773	949759.5626	257538.2337	524165.9354	515085.1066	699328.5939	670794.145	204061.7475	560983.991	513770.2708	696766.8998	861831.9371	690391.3057	850607.6141	328211.4913	545799.0447	808615.7386	624039.1969	144465.3471	180364.0092	700926.2916	608284.2075	345372.2807	666389.5235	184213.313	826335.6752	422452.9549	730251.3072	384037.9615	473645.1918	589458.7104	429959.037	609164.6638	794725.188	411230.3402	449570.7653	457952.23
	1314344.615	2846151.455	1439838.965	2861920.188	2583703.482	1353719.622	2214928.063	2202113.778	2606566.971	2482407.929	2758748.169	2031137.276	2706919.175	3035331.337	2538085.037	2959639.208	2943979.683	3691256.882	3015520.896	3024528.916	2880747.941	2986480.815	3336170.599	2652626.235	3114674.703	2370364.579	3287310.907	3546796.444	3350220.808	3316992.007	1982518.717	3400354.17	3309134.552	3149047.455	3846811.96	3366543.416	3777248.106	2913508.172	3492636.299	3438819.049	2771131.67	3238861.043	2965007.793	3281749.465	3368899.464
	35204972.78	49221007.58	47538055.38	45220583.63	42394893.73	44854713.5	78854369.68	49633450.73	50311685.14	37940643.05	57251224.36	36969551.97	53662454.77	48940367.26	50047050.05	49657255.67	52607454.28	57819179.15	51923447.6	50515851.78	55473716.98	42567674.96	36720488.43	53065898.78	33659796.65	63047209.89	73378578	61233524.84	44865376.96	47533192.19	28772230.31	32549784.81	58811681.66	44925170.09	72767705.74	56177582.08	56390667.16	41837072.81	54573937.11	51246667.9	43901086.3	37104330.36	46886105.39	51149109.74	50628277.3
	5695270537	5242635545	6017939241	6033565955	4291469634	5591846123	5161420400	4897911935	5597517830	4335713374	6401136086	4094401295	6296190130	5146838569	4635436248	5703245561	5710142910	4710604936	4616260916	4718731114	4048865910	4692572076	6110926415	4862747643	5941639133	5866595833	7145331213	6935783965	6746819166	3508995175	4132910191	4876737733	6800465268	4032226772	5418981848	4093614526	6129234378	6265540993	4748891489	4081689133	5108954362	4908134999	5375279803	5337823833	5221012609
	948344.0905	942726.0254	1939606.438	821191.2708	570316.1896	681320.0628	561127.7578	841358.0602	868738.3794	727172.7104	710871.0859	702000.7458	782456.2187	829816.8431	889999.0912	530266.4788	693714.2407	928876.3757	469330.5948	515021.6465	176773.0371	793174.0385	549745.4014	667604.096	710849.1552	867473.8031	1044293.124	672106.1341	656358.6061	808910.6644	799613.2369	1045289.144	394562.51	646108.1193	746960.5225	656951.4799	384190.9328	1049914.213	240061.2444	740694.1772	922041.0506	696371.632	586278.6262	737525.6123	650354.8945
	596555.3123	1221969.578	808924.5659	1365037.142	783396.3534	1014731.671	1251829.117	832637.1208	1207622.806	1509858.133	1147176.231	763704.0476	762685.1716	1243736.168	1261887.266	1383724.22	679351.4463	1134848.716	705827.8766	723490.9725	757768.2028	862777.5256	322514.3144	1143513.629	1203653.865	939217.5193	1012678.892	821789.8406	1050720.452	251237.9964	1218477.829	1322377.008	1058215.138	843802.1835	1156524.994	1128577.354	561263.4526	480815.7588	709872.0586	398426.2732	416677.8269	461522.1432	347045.7563	564189.344	629637.2561
	1365697.914	4054352.139	4465013.553	3089036.216	3034319.485	2197017.616	688675.1913	1967067.272	1444044.311	1396845.316	6538865.034	809517.9839	12273536.2	1640930.76	1952165.878	2548521.939	3108459.645	1049691.649	1946393.741	1793335.497	2846681.475	1725527.22	2548459.155	877842.9498	1025845.99	627550.599	1345949.005	407956.9633	495688.9843	786922.8172	1891608.41	2063723.836	7105796.624	1312994.98	2335555.427	3041199.926	1097583.341	729667.6439	1110643.279	2460892.926	2327487.874	1929084.503	2270009.279	1905780.802	1654241.678
	14981287.3	27409462.58	14923444.86	7373063.95	22506703.13	30629274.41	10893811.22	11276178.41	35207981.61	17775951.48	1086843.437	17194293.93	4096273.742	11480046.81	8038570.115	4867283.209	6785772.432	8344759.322	9354352.949	11634661.47	12853391.02	16341392.43	5532327.878	10210309.4	10709469.41	14264439.95	22692838.72	7379693.027	6144789.26	16849255.37	3815049.446	7349401.916	727607.3174	6118332.988	2939079.198	7158679.665	14437455.91	4636280.085	4462956.215	13700657.94	10845993.48	12229530.13	11005946.42	10239856.74	10926020.43
	393226.6031	430832.2912	284552.726	611815.4121	332721.9261	436097.6701	532470.7637	539466.1395	134317.1898	684886.1191	91268.65667	319259.5649	414030.8551	484522.2212	731636.7914	604325.8309	596731.9726	618260.4079	94214.23879	477810.19	453742.7088	62237.11404	70298.66636	341453.3803	54244.17794	0	548195.2907	397105.3451	185479.8201	0	616334.2748	100556.2845	0	161168.3671	481569.7826	316989.4659	0	66340.93193	0	183884.9471	0	445225.8086	481185.5092	546470.3514	359568.9867
	682687.0411	530109.2621	818762.4309	665786.0863	602581.2334	562435.4555	494747.2983	601712.2239	523960.0136	612829.0063	551005.729	518215.0854	516829.4616	762687.8317	736285.2007	775789.3644	564379.3896	811560.8018	506521.0159	739717.3639	579903.6638	669264.4842	554112.8029	550137.7323	546263.1231	896530.5355	660374.9405	570424.4674	522999.2456	615784.8404	787551.7648	592057.7741	1124416.821	516627.2619	653800.388	569031.6311	905730.0968	569240.522	559894.9056	638996.9647	2512900.489	584904.7325	618681.2978	511725.0916	653099.701
	531738.4908	404940.4012	328358.216	330447.9395	355433.2484	337641.1022	362549.149	353932.0104	627632.0914	333872.6844	593482.3186	342432.9118	315311.5289	359712.9703	433197.3926	331417.1814	355364.8574	645359.6637	488352.4231	331117.2314	416696.0379	303711.1613	381332.5705	357029.6175	394380.426	400071.0767	309744.0743	442532.2091	356565.2305	398212.9023	313744.2184	418543.9612	481798.1418	383691.1261	318036.7865	358550.1199	400777.409	309476.1693	475654.6539	341937.3485	375687.6784	361322.1084	451554.9728	415084.8575	384696.3645
	778103.5734	620463.5548	617498.1681	678733.2983	666193.1355	1037204.608	711823.8266	745131.4445	651697.8338	874589.9504	662021.6694	619973.6406	1147830.079	636884.1379	614170.4816	664798.1108	623317.0584	627072.2584	952298.1834	729095.5301	618958.2981	691989.2089	642497.0595	661217.1502	683444.8263	646826.1833	782640.8972	678143.1878	635446.0579	1100306.715	729906.3712	695739.393	684717.7263	672319.7967	608078.8964	1185074.493	695594.5321	720976.4263	683924.3041	777541.5643	740586.6026	809236.6149	714705.613	669292.035	627464.7736
	3140955.321	2755852.297	2428808.726	2404589.143	3307224.428	2841810.362	2685902.368	2373740.743	3417792.375	2504892.979	2833663.78	3320989.685	2798586.663	2227796.34	3769181.151	1707264.444	3230463.077	3590031.408	1859624.811	2169190.904	2267549.519	2293699.368	2792484.344	3312460.79	2733332.491	2791621.271	2654601.736	3310229.788	2330446.858	2762577.219	2794007.184	2651584.883	3236456.834	2388207.679	2840432.023	2761334.12	2249973.3	2739690.861	2313431.675	2717478.825	2297377.447	2811281.78	3134510.321	2826573.894	2881337.63
	3008543.42	3357860.442	2356357.525	3440966.209	3296653.528	2411365.838	2966153.595	2492483.318	2448791.419	2829599.492	3444640.707	3447556.449	2041851.451	2821577.158	2177214.954	3327464.094	3903250.628	2620689.725	3379417.66	2833479.596	3375501.227	2573866.267	2437765.421	2758028.023	3090759.983	2120103.611	2616396.741	3446103.3	3646605.709	2887103.194	3019008.192	2381090.482	3803292.016	2569006.45	2364146.876	3831877.716	3341325.923	2595190.886	2432506.375	2184375.656	2323179.566	2311438.176	2669751.342	2951731.876	3371881.416
	949933.1755	743432.5166	919486.3057	1047363.051	858636.8358	714657.9382	1062953.472	784729.5832	757666.3663	851538.2435	840503.7679	737664.6038	737410.907	1097131.453	1006280.85	817993.0953	912123.559	864543.7592	792791.6165	827543.59	729577.6827	692705.5405	1074384.24	769652.2773	677865.2289	782199.612	879627.1008	852952.3914	875052.2963	880594.3892	734523.7299	883293.2359	1192861.378	833322.9892	756600.9858	792193.3855	764489.5857	750008.8718	961660.7282	780340.546	711842.0969	1035081.184	756334.3501	687821.9904	977643.9155
	48494056.93	53852755.28	84923315.08	80069062.22	164594549.4	77981696.5	169541253.4	174914285.9	77505134.76	79486656.08	79855561.38	60986617.05	78366242.85	75870953.07	81660803.58	176335240.4	77071388.87	82349118.19	81806262.89	53784372.56	66294056.83	76917803.99	76610444.83	90874537.24	76912219.63	179914999.3	80793926.05	84061405.37	58035109.54	79231762.67	77350725.99	81734635.44	75501961.98	78044642.74	80722511.01	74849093.43	77223247.96	76554269.93	81852469.4	80955131.74	90076423.28	83152817.46	78323684.5	74733479.17	168578922
	215762405.2	171666447.9	203894295.2	170405284	181481123.1	219312354	218557062.8	169729966.2	178113948.5	157099488.7	190063669.4	183223492.2	201988313	183190785.8	194373218	173431019.7	185444201.1	194508135.7	182362357.8	181988779.6	202788356.8	200715071.3	184342847.9	184593295.1	194401412	199895045.7	179625641.8	180736279.5	186529735.9	166556626.9	200561858.2	156566346.2	213052850.4	199251793.3	160410534.1	181035737.6	200235964.8	187265854.8	183191213.4	174004218.3	166367390.4	177833787.1	181952566.7	188450523.7	191841113.3
	12682460.61	11897484.54	11594348.21	10786844.61	12427000.21	11737465.59	11869480.85	12516254.59	13416884.38	11544309.97	12702834.37	10909363.52	11329485.15	11436535.64	12427135.02	10714752.77	11203440.51	12378616.88	13059258.37	12844923.71	13476761.97	11982374.79	11260984.04	12532406.41	13214061.78	12565286.56	11302275.19	12311303.11	12626974.29	9457557.383	12349014.9	10296414.16	12112065.11	11821031.08	11940448.84	11096900.31	11658901.68	11836176.91	10706665.5	12835387.36	13268177.57	10600835.36	12636601.85	10883927.18	13510153.34
	15405329.99	12630631.66	12477456.23	12933657.59	14250703.07	14913261.14	14807682.71	12776702.01	13145220.88	12538466.6	14354220.9	11261865.44	11811524.72	15308366.71	14014553.49	13722231.71	14166951.35	11286022.29	11811953.55	14121035.89	15283225.26	14629703.8	14137887.64	14569885.86	13449932.14	13071526.68	11646355.92	15257566.19	12906160.46	11454328.99	13332646.76	11274186.63	14373277.48	12788142.05	13102712.48	13557412.28	13360078.53	14733467.42	11903620.8	10395523.55	13371624.63	11886419.28	13467984.52	12367301.18	12880688.68
	9468343.396	9134240.898	8933989.781	7429482.936	9863273.56	9681296.777	8790702.036	9348605.14	9738180.276	8417910.458	10192095.84	8667591.834	8010373.966	9798718.352	9248202.634	9336627.688	9349353.184	7942403.724	9207806.545	9169826.926	8443900.161	9403203.959	9523901.047	8216759.415	9091866.409	9179356.392	8413818.951	8630027.058	8721570.3	8502688.836	9210434.414	8585804.4	9014819.791	10178901.22	7473365.412	10014997.02	8785594.945	8666469.093	8534779.227	10007949.41	9066071.067	8972749.204	8587045.954	10023902.43	8851780.162
	4020217.481	3912905.641	2937795.478	3664386.529	3629523.379	3666319.155	4320757.005	3711061.452	4101279.023	3204756.952	4099495.436	3639732.651	4370684.544	3329038.078	4226980.697	4220390.074	1620178.052	3711463.326	3862749.301	4461426.706	4343677.193	3876261.063	3633194.891	3832237.442	3699758.606	4054559.866	4055580.189	3679090.003	4416739.877	3135354.927	3920309.488	3205758.138	4049405.667	3854725.432	3238170.739	4275179.52	4238866.29	4233094.354	3528721.447	3494923.502	4083179.998	3583851.338	3629772.551	4109048.272	3710946.569
	2782673.102	2120791.547	3080710.412	2914008.848	2254752.222	2384887.004	3511036.56	3012357.456	2886930.987	2679593.316	3239180.599	2418129.234	2675320.677	2722041.031	2761971.068	2991219.46	3144222.618	2960270.097	2548644.404	3252795.652	2990817.8	2892591.602	3277605.389	2792330.127	2924610.303	2717396.915	2763213.737	2836992.944	2817463.378	3030162.197	2812367.549	2457282.779	2906896.725	2961845.486	3420487.973	3217563.754	3218905.39	2740063.399	2657400.595	3097981.191	3256642.148	3226208.228	3245950.434	2513481.284	2656935.08
	239284.3893	239210.509	348723.597	229283.0789	250645.8062	248738.564	295203.2635	272534.0869	393647.0694	228069.5417	233925.617	263171.1909	255714.9147	359836.8532	282785.7205	210750.336	341127.252	292381.786	292018.6874	295573.7881	287029.7207	296114.603	263296.2337	235044.3804	231731.8994	246416.3908	401613.5734	466158.4428	272437.5756	284984.2978	323857.5584	299294.1739	280616.4088	241034.2571	286255.2616	269858.976	311506.8782	231277.0473	260293.5954	172623.087	279735.7777	280432.8168	236929.6439	287765.3581	426345.8418
	6559763.757	5794399.691	5370001.757	5921984.941	6424043.495	6478042.454	6546252.311	4872221.013	5969690.711	5226865.336	5029410.244	5590881.316	5632461.056	6383347.606	5543530.384	5527620.588	6849787.08	5862642.586	5132696.085	6050496.656	6473585.051	6466771.113	6314526.722	5180411.419	5519689.792	6017119.162	5613000.833	5940651.417	6556798.072	4981620.629	6079415.651	5792430.327	6201640.568	5056779.39	5626834.351	6191103.881	5792030.541	5506761.753	5322759.378	5976119.143	6287733.938	6006747.055	4243148.823	5999449.297	5476674.895
	1438394.44	1898304.856	2101659.346	1730856.149	2118993.311	2067333.696	2176450.969	1876986.086	1833903.79	2084013.686	1963279.696	1773567.184	1681475.894	2148990.417	1946501.973	1836330.136	1986470.078	2216230.206	1824684.42	2388929.292	1909688.567	3003304.734	1784446.027	1882007.364	1835297.55	1809827.581	1838368.487	1772522.765	1931235.093	1690033.506	1841869.922	1763054.828	1902359.567	847031.8363	1250276.654	1865112.478	1835720.665	1859102.465	830370.4195	1856176.869	1664064.895	1800480.71	1757373.748	1775730.158	1872297.343
	699855.3855	518121.2724	915644.4394	539979.0209	574959.644	544886.4833	527032.833	935552.268	613777.6912	713895.7324	689988.3456	526990.5826	513533.9721	579760.3531	792674.7022	418161.937	587076.2656	745696.9343	594773.133	682595.7187	540859.3029	564087.1379	545905.0383	456161.2085	553391.3008	705060.7428	703499.2063	832057.9234	506882.4808	648068.3034	548158.7646	736766.4465	589793.2123	433726.531	526542.219	860336.1555	722495.3718	616951.2346	681030.1293	1206618.167	613044.9688	659980.029	586689.1603	583857.6631	599216.4106
	1741414.006	1770412.628	1261410.58	1759707.711	1777585.783	1677464.928	1853309.885	1327748.551	1633089.348	1200470.656	1704414.53	1543676.484	1719523.978	1637709.601	1714641.63	1743863.547	1729205.103	1141394.964	1236564.836	1811341.364	1672242.283	1838350.019	1651497.395	1075020.99	1630836.578	1601692.381	1490265.649	1430770.809	1807743.123	1052174.46	1634353.12	1227387.867	1638773.878	1722846.925	1423529.211	1644199.222	1472482.458	1242826.009	1540250.94	945471.4827	1590770.595	1517477.074	1743778.337	1681605.946	1713669.566
	31944965.97	30941019.86	32250465.51	31057304.43	30759338.06	31787108.46	33556049.16	31386111.33	31589408.29	29777135.51	33704221.25	28460376.72	28699667.51	31098303.83	34691059.21	30897384.32	31606862.92	31954924.21	29986710.59	31754518.26	31177825.77	31271225.56	32910259.76	33182671.31	28478608.55	30805429.28	30677966.3	31217770.14	31096587.66	32783216.24	32471735.11	29975169.24	28434889.63	31527112.41	26489862.78	31929444.51	29081600.05	28449397.72	28572998.75	38402157.44	31991389.39	30339655.78	31406050.04	28760326.04	30922823.96
	5397829.392	3975116.844	5837664.643	5081174.761	5059601.974	4557383.202	5693594.852	4693739.723	5288987.251	4352358.458	5270756.608	4099793.782	5208224.448	4297240.41	5058759.486	4940915.116	5304483.647	5164908.357	4720521.985	5083118.443	5548449.327	4626899.421	4975955.77	3678101.445	4273550.349	4938259.061	5195145.633	5213190.939	4233664.496	3982083.422	5177535.245	4765922.662	5221024.258	5701771.681	5869062.703	4402564.941	5224649.143	5404176.282	5043653.113	5538237.186	5266481.023	5138774.426	5484951.038	4775279.801	4562561.324
	1171810.307	1225268.181	1150326.892	1678156.905	941022.3695	1236561.502	1219587.642	1153592.446	1111754.856	1396432.145	1617457.973	1561361.21	1369731.025	1344690.474	1177933.712	1258678.183	1338990.934	1251821.461	1090501.317	1196398.292	1540349.579	1153620.928	1230171.82	1251569.638	1276914.741	1271465.113	1222207.877	1161448.327	1048410.813	1186521.416	1178933.086	1069388.573	1275927.37	1188853.772	1176345.168	1192010.51	1451892.194	1221853.699	1341679.796	1581225.377	996179.8024	1166717.913	1139375.756	1222350.411	1565470.887
	306497.1261	242879.815	271031.8061	238768.5119	395423.5	255776.3039	286575.17	305274.6581	292805.0957	261973.4508	251806.0667	246134.3863	233322.4593	228511.0957	357384.6828	347523.518	263370.5556	265157.9433	297451.0482	252674.9542	234471.872	201577.2552	219259.7545	216000.2847	330489.1362	285353.5678	274833.3941	232875.2559	204381.3773	277163.5421	212091.5262	247102.3023	358570.9838	298603.928	252266.2143	249375.9271	237105.2348	271406.8396	240586.752	348292.9883	260181.5191	314443.9546	278069.2824	278305.9966	233529.9353
	461858.1592	437152.0573	393470.5056	566194.1397	472929.5157	515828.1741	473525.9363	652849.6868	454122.0629	471712.1444	423791.3216	344405.7988	407833.4038	398632.8256	444110.1538	448145.8038	468112.4626	749211.8838	396099.2582	613427.9762	447724.5926	439159.2709	512628.0817	437231.8525	589614.0451	249821.668	582242.0998	521301.6976	559674.645	433696.4305	375241.0305	422787.8855	522024.7108	454498.1499	536762.6426	431221.988	493628.8983	504918.2569	407525.9676	446871.1932	399551.3971	407914.4	454252.6136	445307.2472	561486.9435
	9107392.08	7667749.094	8001029.173	9341391.032	8613407.676	9333181.752	8509698.375	7758808.078	7604549.637	7726710.856	7268444.801	8190319.947	7451380.169	7598010.365	7833382.544	6525011.83	8088821.728	7401158.079	6990811.105	6597183.279	7832788.414	8186823.272	8310641.534	8308997.252	7784274.092	5868891.667	7003527.373	7122816.49	7124773.312	8633617.176	7142695.845	7636333.026	7631145.003	6748717.72	9568827.772	7327754.07	6773132.874	7082586.828	7068582.805	6214447.391	8686517.766	6491144.108	9045622.597	8169223.844	5774502.986
	4614229.964	4754561.036	5271901.136	3898309.057	3943529.537	4013755.184	4131656.032	4752987.026	3864243.12	5026227.979	4027837.287	4032452.671	4743889.967	4416380.779	5129393.129	3733717.545	4072035.458	4629086.244	5193745.833	4280839.993	4677434.148	3837100.631	4703432.301	4019439.21	4326247.748	4737842.899	4513779.674	5076637.741	4362961.956	4826532.662	4369937.236	4601669.641	4460782.427	3438474.286	5645527.436	4198733.752	4381366.158	4524550.503	3177092.327	5996573.304	4737198.348	5012529.921	4447494.544	4396033.412	4407194.151
	633158.4828	605806.0685	557331.242	470598.2144	790301.0764	606694.5361	541837.3723	644205.4947	779983.1488	398220.9184	1059138.282	595593.3253	847513.077	481762.8394	730997.0488	597753.1399	584447.3483	674710.7094	1043876.418	873684.0926	456109.6998	489349.2892	945797.1644	630712.3648	680220.2139	637247.7663	599368.7382	670602.7698	546257.2738	904667.7566	574422.3927	568113.096	860200.6196	639354.0673	564338.263	741924.0243	640421.5776	569376.736	514340.3151	786001.456	968994.9086	681172.7828	474796.2711	543764.1939	718220.328
	2197164.61	1999278.187	1424518.058	2269536.948	2155157.561	2118551.347	2210973.886	2389122.036	2256531.675	1971533.322	2052608.543	1994140.416	2126605.072	2108943.02	1857971.091	1867642.446	2324348.924	1669184.932	2130255.176	2018905.41	2009531.589	2350199.69	2233106.496	2022378.878	2104211.008	2015514.218	1999428.041	2058702.073	1988032.057	1761629.202	2195631.611	1596583.357	1930615.68	2038698.079	2038346.601	1710710.192	2140927.627	1716448.414	1592512.233	1570619.961	2036432.062	1263223.805	2021390.276	1663452.69	1604793.009
	806755.4168	1219111.679	1151923.128	848127.8366	1003010.739	936047.7501	1009230.893	1025166.162	1043692.496	1000596.6	652862.4596	983600.0154	1189644.202	1227531.465	924671.4799	713258.7366	1041341.294	917871.7948	1109414.854	909013.4888	977333.1935	1133595.723	938303.2341	771148.7304	947724.9802	1150860.026	941551.0138	943665.2789	1068948.395	830005.7253	1239032.631	915813.9179	918373.2993	1101127.612	631242.651	1113909.107	1019131.778	1023638.891	1162487.648	856629.7269	485785.7584	820859.4652	1270662.395	1153834.274	1016706.945
	320014.7615	283229.5438	280389.5141	320347.6962	539978.1266	316187.8636	333979.5705	260847.971	316346.544	398553.8913	382344.6962	338666.2134	452025.4034	360701.7165	414390.5033	292031.2283	283153.9851	345012.5551	291608.4778	446218.63	350065.6509	266859.5918	323193.8068	425885.4397	496145.4384	344280.9122	384119.9499	344609.4317	337563.06	435033.3346	344434.4326	357264.4377	292182.3794	318422.0172	369674.7636	177432.7436	331429.2562	370618.4314	204941.5498	244803.0324	303316.5227	316011.4294	330544.7377	447714.7031	327085.6888
	3221052.238	3011723.233	2720978.002	3044946.645	2740060.378	3095833.188	2638116.081	2351618.044	2457681.596	2631350.058	2957830.739	2630500.437	2484721.681	3207895.422	2644994.33	2517019.989	2594798.263	2498242.781	3005868.383	2916595.681	3213350.595	2225801.351	2640889.249	3022317.272	2582420.615	2426185.21	2607516.998	2732509.838	3135239.37	2880176.856	2775226.267	2296091.424	2628957.354	2640554.717	3070382.721	2963656.358	2296023.466	3092000.559	2472496.074	2779904.609	3092839.091	2713152.514	2867604.816	2746894.488	2971446.607
	803443.0285	590083.9855	542014.6689	555664.7255	747835.0127	636970.811	841215.4539	971742.5238	612942.5435	514079.5506	805332.5184	605484.8946	784352.539	830105.1553	812451.2367	692695.8693	542727.4341	516476.883	660861.0198	583283.1343	609362.5987	781569.4308	836466.3623	777490.9396	634367.1895	540339.0307	529141.1834	763905.5677	781288.7452	676886.9232	576163.1757	572475.7881	724133.5749	656286.0608	534562.7978	590815.6036	692038.2757	571021.6476	543066.5493	162495.7535	566400.7989	311001.9652	703203.9328	645579.6579	639272.7671
	785483.4233	799026.3586	787475.5406	973044.651	716852.1588	761136.7352	682195.626	725816.5021	665311.8971	797141.4099	602277.1507	812414.3671	654206.7452	1046525.33	878420.5323	957656.4035	905443.5334	835296.5712	893652.4382	923073.1297	1024788.971	729057.8108	755371.8638	701674.9187	721176.575	829372.7688	792981.4147	624253.1371	706188.0752	820489.6619	993437.7088	767059.3411	833331.3044	763438.9219	740855.5086	713120.3266	760357.4443	707287.5679	696114.374	641460.9625	1027907.264	851133.4747	698054.1073	808252.4273	687307.56
	352871.0525	617378.2516	319568.8297	312134.8681	529529.1822	376773.0823	424314.3934	469219.6188	381082.8916	438524.0303	361271.9517	407116.394	541950.3864	371272.832	581471.9658	350281.5853	275848.5319	388279.3811	473595.567	509129.8443	300624.1411	369067.0723	474519.9459	391024.5811	315028.0588	655303.5113	387330.8085	529111.962	380731.1019	383298.5816	399437.5218	416084.6969	453389.2664	531684.3016	369349.1582	478079.3844	334164.7108	349420.4112	449662.1503	379487.5072	313725.4203	369367.0235	389822.262	338014.7682	391997.9439
	464538.2586	602273.7246	290295.3769	412043.6576	457085.9668	467141.3302	404426.6205	371961.0065	359078.0147	329046.6887	349047.6866	371950.3122	329953.5112	361173.6846	460710.5221	377439.3799	461982.5967	381630.9393	407343.2499	478864.8493	580042.9204	514613.7271	470363.1726	477950.107	456747.5067	464058.0214	392225.4733	509046.6349	506667.0491	408100.3064	479829.7035	318501.507	585117.1023	448469.0086	603827.8615	442707.9276	398626.1443	454546.1028	387430.8679	140638.0302	230013.1219	360438.6638	451233.5222	572024.8286	413859.1637
	448370.0698	372734.4677	300930.8033	337558.1236	212315.5588	456558.3506	398228.096	348562.4588	477076.6714	424228.3836	291596.6663	405592.4674	528790.9507	303974.0591	298161.7559	363832.1651	344091.2553	369481.4671	450155.3149	416065.1417	204905.8604	546024.5956	422773.7547	357720.9252	495361.0283	352582.6084	550771.4218	494239.7301	197396.2021	291506.7476	501856.6484	306110.5083	403637.9179	434017.8671	411417.6588	359897.786	167755.083	404793.9748	197701.4573	517520.2489	231621.4856	389148.3001	497312.974	451340.9188	829002.7046
	1818936.032	1898589.644	1504834.926	1740939.413	2029638.091	2100548.705	2297683.855	1973228.057	1603392.833	1491060.119	1896955.295	1592248.512	2104347.652	2039282.068	1558879.416	2230127.073	2258473.627	1698531.148	1632012.318	1908759.939	2371714.308	2265975.302	1812370.445	2128738.047	2079591.326	1833575.639	2542986.428	1936024.711	2289186.341	1754814.639	1763907.029	1790387.263	2220989.227	2210375.946	1508140.024	2166108.715	1849913.259	2278804.017	1467885.673	1647909.24	2547291.318	1811361.742	1853705.058	2174901.87	1971508.104
	4720488.631	5015649.155	3160527.029	3761076.488	3959875.168	3510979.832	3956537.761	4487271.12	3976083.461	4150873.87	4708115.317	3907375.031	4163997.493	3689538.243	4851715.234	3187152.954	4086765.284	4713644.98	4291871.47	3848511.245	3822885.739	5813967.846	3404012.003	3936038.994	4456366.43	4260148.744	5602886.676	4004721.209	3846000.551	4106033.492	4062980.872	3239458.638	4219043.883	3884038.156	4782287.592	4266402.311	3735866.064	4872413.094	3961349.352	4425689.004	4441225.957	3816785.563	3878900	4901387.156	3353001.95
	1459557.899	1524188.479	1944745.337	1346538.673	1297826.267	1383555.939	2446713.774	704265.6073	1711113.388	2529428.628	1063247.202	1539398.719	1438086.662	1313688.544	1712168.828	1487390.927	1371279.493	1581856.894	2011492.766	1249805.062	1478505.911	1451721.566	1484571.98	1322740.063	1980183.231	1763927.848	1545283.326	1294526.171	1740316.585	1601541.797	2152602.524	1525613.176	2190513.78	1385805.552	1480043.994	1786407.037	1331631.92	1477815.727	1277575.333	817262.3196	1270813.065	1553876.27	1692023.612	1577671.834	1223151.886
	1390268.744	901639.0517	1021789.189	1033654.241	1247972.504	1493563.791	1093152.975	1070002.374	1222852.69	957672.3109	1109874.173	1042317.19	1008285.051	1083177.181	1252534.441	1282726.551	1236346.63	1127747.784	1084762.058	1129702.452	1111529.059	999001.5656	1036013.732	1184943.587	1217290.6	1126714.115	1127319.927	1301486.563	1074885.481	1058704.897	1017191.344	1304000.637	1017272.416	1072328.146	1182308.074	1180477.497	1088504.126	1000251.675	982766.5817	1539474.529	1030586.071	1006997.92	1034887.561	1055158.723	1229375.51
	1333796.1	1106186.218	1278533.872	1435637.816	1378277.624	1333057.992	1237044.229	1332765.023	1354237.116	1237999.481	1418308.59	1300161.537	1259943.2	1292798.441	1263982.047	1357586.833	1462725.006	1290530.354	1421154.139	1207107.049	1322294.288	1124165.127	1163820.409	1447303.653	1263967.334	1281650.091	1523080.595	1407900.203	1227903.109	1150694.14	1289153.26	1548133.372	1325350.223	1276919.11	1228623.309	1180630.31	1233280.958	1541106.906	1427306.253	1699005.981	1162061.097	1321806.866	1304333.796	1513722.085	1336259.61
	43221318.96	40763945.53	17898210.79	44631997.58	41350423.96	39835929.84	46502597.05	46058091.37	19145707.3	15788975.83	43726994.62	40660479.05	40476706.7	44308129.48	47034725.26	39782832.9	44627393.41	47593185.07	16642004.35	43115197.46	40293839.23	40788429.8	43462171.59	45405518.63	44584767.39	14606489.39	44855615.84	16773754.19	13661524.54	42668814.51	41263608.99	46727180.47	40963090.08	45716374.06	12282683.16	43752531.01	44334910.84	44122675.29	20898878.67	48160727.28	46942170.97	18330839.17	41611219.74	43783100.38	45246567.27
	716380.2146	766074.303	595052.03	852648.7616	795029.5033	856511.2702	542632.5752	986711.693	949704.4858	824433.039	1074317.094	727683.0623	953927.522	863123.2501	1000339.386	730765.7325	798502.9402	1168075.04	819582.2205	761284.5322	818618.2806	839624.4292	730320.5576	702531.8958	920290.1867	898509.24	944892.2111	823333.9333	937655.042	1148804.907	784389.0722	1063891.518	759862.593	813298.9559	846832.6858	629471.4617	763522.2856	1072434.17	770755.9298	1286341.766	786242.9035	1010435.438	793296.2921	922380.0609	768206.8242
	1768142.024	1652630.861	1927240.101	2255733.162	1809393.232	1713001.687	1670067.807	2267635.761	1838275.375	1808779.016	1905269.776	2103633.488	1538855.078	1682576.008	2140647.887	1510147.774	1802115.626	1573202.664	1906028.882	1771675.439	2106076.375	1531994.165	2248466.867	1768861.774	2116892.588	2381016.193	2057366.886	1459336.558	1787861.447	1643090.689	1667341.165	1870911.292	1705370.347	1634154.746	1673411.499	1787971.071	1731746.822	1560999.644	1829160.535	2615562.889	1987296.468	2042076.103	1760503.185	1708554.028	1785920.057
	921462.8088	731301.81	781000.0274	872262.5036	688800.6841	779301.8155	998495.1045	695317.5889	841532.9768	884328.8217	857773.4191	810588.7379	900396.7649	810927.2436	1015111.226	1043190.233	818841.6005	1070426.154	788231.0789	826847.1817	769089.243	756470.0609	796894.4473	854910.0445	738598.0104	842666.2429	902098.6963	979665.4121	900687.6993	856818.3536	792415.9885	727483.9245	939748.9517	830789.4791	978998.2633	799856.6593	1135892.032	1025256.9	1022823.923	768248.023	779350.2781	1122898.89	784686.3952	908727.3114	738040.2436
	713425.6393	548680.855	601635.9276	595443.3841	593264.9486	487699.4261	513370.8719	645686.8985	660014.7136	596260.0391	582139.412	460707.8173	448282.6393	549121.3419	689873.0192	490717.7953	512509.4971	616421.9658	546505.121	555438.3243	566592.0766	552982.6344	524543.3286	516321.1268	590207.1053	551191.3521	715712.0177	607294.1537	668827.2498	622695.4173	688665.1811	601269.7669	564310.6139	568294.5977	598171.9143	751452.257	704027.3562	334026.823	612228.0113	538162.1779	555697.7329	635084.1152	541509.8833	721936.3089	507812.1842
	1565093.685	804475.8896	1236996.823	1243436.126	1508873.305	1528521.9	1560880.939	1492015.503	1250680.165	1162399.831	1618092.678	1396013.86	1570569.201	1378682.867	1432905.065	1249454.279	1354755.016	1370425.946	1614889.403	1524513.617	1360239.565	1629646.546	1275213.395	1375591.561	1246983.696	1404175.703	1327309.691	1712608.555	1360655.307	1309004.578	1638986.378	1224141.923	1377698.276	982736.107	1430559.49	1406741.03	1425068.176	1342436.025	1175998.238	1609364.518	1221842.544	1366416.054	1478605.74	1475279.328	1447344.637
	191069.7216	61382.32835	203479.3973	169923.1175	132720.1046	155231.259	153495.9913	182874.7297	217344.7421	131839.4076	199476.5886	154189.5953	338489.5316	185525.1183	122469.3578	162412.4233	189468.3364	155067.581	182717.983	173970.2775	220891.7315	253632.389	187714.08	192140.1116	201116.4424	160237.5497	130137.8704	201840.9104	222452.1755	84878.62253	268268.5683	171905.1874	119055.7178	163865.069	146193.9764	144719.4033	232050.5945	189920.1512	250392.4602	101511.0917	172120.3865	181975.33	346730.9095	188952.6218	132710.2955
	776430.5194	636622.0997	922707.7985	1103994.884	1299880.317	966944.3228	1057492.121	800890.3311	1112582.066	1034093.422	1078736.439	744037.0162	711913.6802	863957.8543	1358960.594	579325.923	848501.7804	811916.6188	936140.0327	920283.9568	799246.4543	771812.9481	772967.2965	1014146.004	735743.8366	784382.212	1222362.29	700257.4906	792210.0327	891539.4771	1011974.177	830392.1666	760720.9908	1225838.309	1052054.492	963011.4587	574025.4135	664746.3878	769230.2878	984786.3301	655519.9873	1132362.101	706140.7967	954590.8669	871022.3617
	555835.6565	509105.235	453217.2252	581363.3775	807028.0758	814579.7363	508860.7952	512871.5973	440347.7325	429782.7943	524502.0911	533924.7877	547468.9038	556932.7586	906145.7998	453630.581	619964.5758	333489.7247	486877.6363	583148.6034	689232.8222	472529.4072	527290.0678	341079.9676	605418.8662	498628.3423	511879.3077	695561.9506	618355.962	492070.5735	602850.9875	499465.7778	459850.3703	461673.2996	539876.7134	665594.0177	532457.1866	545808.3952	536563.3819	229806.6818	509282.6169	568119.0599	659817.4168	541424.2788	520218.5568
	1300423.738	1105819.477	1113878.234	1145685.517	1083255.506	1109627.818	1019533.417	1109723.254	1273649.393	1068111.988	1264527.49	1101135.705	1366191.601	1093609.916	1247174.905	1035262.225	1117813.621	1228672.481	1150600.283	1133010.852	966100.2046	1176737.661	782551.7428	1122562.801	1127388.872	1116347.426	781719.4989	1486999.679	1109826.6	1234465.348	1166123.067	1146550.69	1061082.668	1262713.928	1040965.161	1422425.585	962949.7944	941207.0364	1151707.198	1113163.129	787982.8233	1021356.113	1050215.029	1187246.259	869965.7464
	100798058.7	68300509.42	174479887.6	102832585.2	94123743.93	219515034	77406296.03	89805897.3	104402301.2	171335369.8	244808040.2	94973626.46	89465388.93	103468056.6	74014580.57	98630099.83	61607262.12	100610337.5	89325966.24	88835804.58	61772957.53	89329959.33	87779461.19	67147828.15	236625725.3	234155267.6	95934902.61	60128866.46	258117875.7	92683650.21	184325470	74078705.19	69801284.99	172458030.1	237256481.9	87375088.56	233515629	76735597.35	103847461.3	231095269.3	237146902	103959684.9	46952182.08	82208245.78	94007010.68
	1917825.889	1893478.039	2146970.654	2076800.253	1751892.54	2314098.939	1277379.904	2192403.98	2681878.455	2064348.986	2837059.208	2057459.792	1820338.476	2271275.073	2040726.068	2013193.21	1925973.545	1963897.829	2173280.975	1928482.479	2226046.014	1812251.257	2492557.141	1935978.081	1998285.193	1997886.513	1445615.712	2491624.604	1740797.942	2177872.379	1987969.964	1687142.613	1895674.456	1993244.889	2086021.619	1943402.369	1921951.56	1809634.158	2431488.843	2602915.749	2518167.041	2412270.899	1973205.25	2326179.713	2030332.807
	910854.7568	547945.5232	590526.9783	440670.8496	602417.5141	772162.6854	671891.1794	553410.0806	633840.9993	623160.0321	590720.6881	636538.4075	741699.3041	598532.9457	650341.4037	866122.0803	680608.3777	580790.9161	707672.588	595151.3448	407057.0511	552762.9653	881778.2155	536922.3116	830153.8555	640781.8146	765449.3236	612533.6158	646389.7779	628934.095	563792.1846	665496.9178	711358.6467	556916.7234	664032.5976	99950.35109	489967.8772	560324.3422	847837.2538	442893.6041	552974.9687	798396.6925	620429.0088	589020.2906	584351.858
	732118.3826	501465.485	585629.7628	712208.8448	492484.4145	611134.7138	612825.4321	516786.2633	570635.951	617228.8712	650793.9671	507711.1693	521777.93	563038.5173	774799.7728	522689.0416	477164.8271	554691.9314	630672.5979	583459.6993	523723.4036	625305.6201	651603.3734	672596.3419	476458.2006	594123.1439	613755.2339	625317.4924	607475.7235	673626.1519	586907.0855	493014.7204	604663.6634	613979.2972	672297.9665	568470.6037	581136.9835	720765.0636	563615.8657	573130.6896	592126.2252	483399.4005	620604.3391	551972.838	622917.6364
	475860.4403	463352.8681	718013.4609	466617.3937	443538.2586	489314.1461	507541.764	614786.3313	442183.7736	358481.2747	242921.7986	511053.6493	479404.6134	496629.071	580215.4213	491449.3826	405709.7473	467630.3527	407037.8272	384744.8235	713738.9385	413847.9121	397695.3078	624498.5825	478279.7737	423632.72	495288.21	457769.386	450488.2002	476487.5671	430374.9776	474323.6237	296078.1189	468178.9936	432122.8384	694822.0874	427090.6007	427373.9606	298769.3882	467605.9614	444313.2295	458885.2459	451906.5238	456156.5923	473317.8975
	1410651.298	1374121.976	1119577.508	1328546.981	1391887.428	1420867.356	1245991.432	1130609.892	1118022.017	968979.697	1484305.206	1173510.253	1473456.453	1336769.845	1211334.959	1452212.35	1450924.257	960816.0601	1183492.8	1009430.372	1439351.877	1237482.709	1350723.326	1337061.649	1074740.333	1056261.259	1249891.759	1133665.925	2194950.955	1626401.598	1020382.421	1055126.721	1484765.25	1306562.284	1595394.101	649347.8607	1287366.471	1208188.337	1037453.881	526350.9766	1186883.981	1069551.421	1275480.321	1431712.972	1234137.123
	971398.9111	1112570.214	1071524.932	1149373.044	999701.5425	1111892.287	1317881.603	1114625.588	1228059.454	1117011.219	1363393.05	938724.2264	1030805.349	1299839.764	1328160.411	1103191.79	1036751.488	1150861.83	1292764.871	981828.8962	1011391.955	1240589.463	930755.5548	1214440.904	814959.1216	1148902.881	1237610.455	1102652.745	996777.5137	1093926.118	1187824.218	1157442.171	1232176.458	959731.2125	1154223.989	1325395.029	1058578.287	1009955.747	1115593.38	786432.5284	1044098.08	1097035.889	998575.7506	1213205.121	1032400.499
	0	1948491.967	1681319.45	1668217.786	1935896.513	1640998.162	1725476.113	2012727.421	1688504.48	1645695.226	1878015.821	1436004.625	1831252.734	1666162.526	1812023.492	2113404.125	1782403.241	1830753.813	1313839.581	1811096.223	1601881.943	1805722.355	1715990.581	1772931.824	1668979.146	1790020.265	1825429.335	1864068.734	1628721.932	2096637.101	1993354.606	1908870.302	1682947.721	1726282.331	2136792.393	1788745.041	2263467.578	1635282.918	1874872.37	1735585.656	1705312.477	1806017.472	2154873.611	1596757.456	2664094.199
	2627919.881	2477792.698	1756351.577	2325325.879	2143879.92	2261174.227	2120685.864	2027885.741	2231840.6	1805831.956	2028791.883	2187050.975	2184631.055	2222010.901	1963449.377	2654708.258	2804814.408	1863739.126	2127758.089	2187187.763	2897235.769	2475794.322	2157567.934	2610550.85	2095687.971	1990836.678	2232628.117	2270023.826	2529507.253	1917543.067	1999770.482	1636098.748	2291249.868	2027656.748	1725487.614	2638134.325	2061018.104	2631684.008	1992565.229	1147997.096	1854999.253	2005155.25	2405320.691	2465534.724	2249388.083
	2174023.954	2134313.722	2151312.843	2357063.708	1987987.975	2255665.607	1946253.568	2952444.941	2610891.733	1943765.182	2564971.899	2131851.065	1935061.639	2372138.973	2353810.538	2499489.62	2512814.926	2039810.609	2131625.884	2318882.815	2607536.221	2169800.892	2807863.735	2898536.65	2434774.992	2689687.015	2387033.408	2523254.61	2012283.851	2147125.248	2296765.149	2589297.014	2348715.81	2523152.615	1960352.319	2232779.532	1978178.759	2538862.51	2507452.704	2242641.71	2236499.535	2746930.686	2813695.127	2341567.605	1817252.684
	39384022.3	36856169.05	35593187.94	37209309.1	39851869.02	40784434.15	39803810.63	36182628.37	37109214.5	36350120.67	37310957.28	39164029.25	37101289.26	41909562.26	39781686.58	37941981.26	40602079.72	39576495.08	36631769.38	42950539.08	37659796.58	36381906.68	42423483.96	42809263.58	39213242.98	40038932.59	40671549.2	43735242.29	51194001.22	38658819.65	43963438.21	36246065.06	41241660.8	37010412.13	35713994.49	39381937.42	40047091.82	37140113.58	37050796.5	32713020.23	33735285.11	39899474.12	39015608.08	42908322.52	40724378.48
	1063548.615	1456885.898	1196252.398	1336226.153	990343.9188	1213361.645	1643634.795	1612201.941	1303266.503	1781389.202	1336073.182	1298705.706	1356033.65	994616.9298	1706067.192	1452333.205	1655397.389	1557506.231	1391757.581	1542410.212	1357496.309	1238136.611	1560238.254	1612765.038	1105525.234	1584580.443	1748249.27	1618276.98	1574858.447	1484078.938	1507780.193	1378152.172	1328440.068	1642815.448	1835117.584	1529053.761	1545609.974	1474107.189	1328641.022	1328153.914	1283073.897	1544874.248	1292059.972	1634635.22	1091636.457
	8550102.592	7466227.857	8105113.893	7537516.077	7221886.268	7434760.938	7301131.965	8658707.045	7192146.419	8690257.199	7493429.107	7987684.086	7318089.11	7284764.189	7423154.916	7595429.271	9877644.741	8657325.277	7501114.912	7420655.685	7162544.211	8017723.966	7917226.02	7340720.034	7359424.254	8145603.31	7336897.919	8612516.584	8068501.566	7626875.736	7334116.039	7179186.924	7397679.653	7404072.799	7192816.795	7393199.109	8715414.344	7434092.706	8743659.7	9041377.75	7641064.501	8990133.145	9284893.882	7430941.001	7325961.519
	1246616.894	1092571.396	618593.8468	1048751.567	760338.3797	1332799.387	1223486.897	914031.6103	1010496.833	909208.7298	1110058.638	1092440.485	1261462.181	1274867.94	1300772.457	1125845.234	1222034.376	1165314.802	936744.0185	1139984.966	1134601.625	543887.2866	1263517.423	1435221.103	1162213.402	1321470.771	1023145.256	1189004.633	1197160.072	1204291.019	1028092.161	854329.8005	1207943.499	1067601.663	1073720.208	1146816.019	1116781.4	1341511.23	1228976.638	295569.0951	1335156.102	1187382.317	1182472.511	1462103.407	1200262.842
	2110535.627	1656006.918	2781062.851	1597122.847	1901266.439	2419574.894	2214420.234	2193084.781	1853927.094	1770391.492	2207323.408	2140516.426	2130345.91	2550198.254	2297487.202	1617208.423	1771941.485	2167163.752	1791606.017	2222733.561	1865343.496	1593079.64	1813324.714	2412069.647	1881718.074	2415864.511	1962108.12	2465491.017	1790104.662	2028888.977	1955611.664	2162392.978	2548667.021	2195915.337	2209847.275	2098023.146	2015392.407	1961100.954	1999019.466	1586674.907	1989739.617	2379525.939	2430105.385	2182676.295	2047220.336
	3973734.988	4198754.197	3807749.054	4165318.844	3875214.454	5089552.162	4371717.102	4014084.928	4076179.633	3853725.26	4755937.311	4189728.412	5129284.324	4178260.601	3708516.412	4625398.917	5254427.97	4464110.682	4600151.996	3860157.914	4288053.771	4105703.064	4027845.291	4829522.248	4087741.899	4782373.171	3829903.429	4758233.206	4144221.534	4605574.652	4990404.694	4155781.277	4215595.632	4884975.457	3757944.163	4444303.864	4972593.526	4244645.018	4141571.857	2288045.736	3871629.975	4868712.112	4954028.876	4205824.211	4356870.868
	802103.0745	672633.2204	612566.4039	620245.027	766184.6037	493124.2177	771881.1063	606357.7578	791703.5733	730527.2552	643896.5861	696101.6573	760869.4302	783707.2023	1081806.568	769945.2947	780675.7092	877776.6182	733805.689	785006.3388	852478.9915	714172.088	744193.1237	714081.1037	913829.266	718992.3259	935605.7131	850248.174	699132.51	752680.8321	1091296.256	675463.919	770979.877	911059.6313	480804.1706	830791.5017	720457.9798	970654.7156	788596.7096	489907.8928	508228.5568	758997.2007	525020.5542	662843.7422	997636.958
	1005469.206	745110.34	684761.9055	734445.2324	862923.2367	748691.2491	1108795.704	634300.851	758171.6043	784318.2808	742688.6555	800141.7827	710918.7515	825803.9585	762594.0422	763492.9802	780977.3128	353297.0891	696319.8506	806763.3962	972055.3551	1042487.788	890493.01	915655.8165	873564.0325	816725.8018	797194.2984	918987.0171	705598.3495	801427.048	882927.5739	690996.3948	730797.1725	757215.7931	718941.6756	911386.1103	930299.6057	985558.0087	700829.4101	757429.9233	951762.0455	780067.2308	760405.0945	841380.9755	898222.7444
	1116838.501	1104673.723	1195789.451	1136269.703	929763.3386	1012645.056	952970.9527	982361.789	1088494.609	857877.2308	1142313.073	989097.2484	1050841.322	923229.9884	1001732.943	1132840.048	1014164.561	862586.2577	1077072.12	970764.1245	1188033.136	800454.1581	1056470.131	1148017.431	1214318.343	1141842.138	1020330.771	1133677.383	1013776.224	877241.6108	1096033.104	1112200.158	969706.1471	948315.7417	800983.7518	1111603.729	816875.32	960039.0774	1102074.862	1154893.254	1120075.243	1373740.275	1222192.334	851170.6886	1042849.201
	2243278.125	1969478.325	2304387.963	2663748.3	2618031.599	2330136.543	2310571.066	2614377.81	2652691.522	2397667.205	2644744.364	2356917.197	2511091.562	2605979.996	2264719.732	1959897.947	2214655.586	2442538.304	2680473.162	2738420.086	2106872.268	2166020.458	2989764.512	2534568.653	2355694.61	2358917.492	2404955.459	2289623.702	2313228.797	2457295.165	1990229.225	2523866.271	1961772.857	2436909.222	2268339.336	2056767.175	2157644.537	2320459.538	2837787.32	2091150.911	2180101.636	2650796.661	1927205.511	2539288.331	2603809.899
	3656386.073	2928666.197	2876714.27	2821482.716	3252868.86	3427728.132	2972796.153	2935334.905	2846280.265	2107030.091	2820324.472	3253490.552	3282103.604	2995106.011	2935122.101	2777549.632	2875535.545	3008926.099	2810280.219	2614303.346	3128702.294	2659137.006	3038721.529	2813028.912	3250104.641	2880598.194	2872224.981	3237361.574	3118233.678	2909927.874	2857582.441	2455937.888	3257155.881	3377043.733	2765117.75	2959656.664	3139816.276	2989055.353	2585296.017	4048195.544	2563294.458	2718376.933	2826826.964	3696032.368	2881750.745
	1602930.781	1461074.854	1964126.784	1352251.763	1521369.988	1796244.887	2106500.307	1579730.463	1667072.134	1162413.54	1715863.424	1460471.436	1363424.412	1450462.179	1502092.803	1342254.261	1489631.022	1567643.766	1351010.463	1225538.108	1457756.72	1117954.659	1677581.047	1518029.104	1499870.301	1406010.154	1364588.016	1471426.527	1431526.225	1367999.646	1574572.21	256716.6684	1488927.905	1725950.279	1361273.217	1442724.817	1557385.716	1393541.008	1281560.894	1888436.034	1319118.435	1483627.949	1478901.818	1384054.744	1372327.47
	5827081.689	5296058.565	6111920.335	5815064.262	5897717.345	5612899.287	5710840.731	5994213.23	5826991.644	4710700.783	6322763.039	6530175.2	6017450.535	5247471.222	5690190.483	6167077.316	5401448.402	5376332.957	4330243.241	6263313.188	5749705.467	5941274.951	5864389.212	5950127.651	5612446.393	5777854.497	5899231.95	5854041.115	5676702.515	5743958.369	4874354.758	6104871.008	5674143.517	5985816.967	5715847.136	5771191.469	5765175.562	6580139.701	6041342.693	5480698.979	5481258.655	6632297.303	6287602.405	5756773.062	5922620.31
	3757862.197	3925544.386	4608258.123	3841258.857	4487522.567	2104853.856	4101921.436	4654525.551	3895349.654	4541182.799	3790222.516	4340389.781	3888814.283	4163176.607	4352542.474	3915389.865	4272183.75	4492539.106	3928682.965	4131433.103	3886021.668	3898075.817	4282976.225	4295886.107	4092803.738	4438234.391	4436184.912	4203817.982	4158319.599	4006555.475	3889507.296	4597245.923	4366481.7	3768900.638	3974146.789	4490075.149	4216203.64	3112211.571	5558070.483	4847516.648	3762249.142	4218913.848	4133212.934	4255058.11	4463659.049
	549646.2071	542788.8481	497932.0467	253932.8809	568465.427	691085.1487	554116.2049	542226.358	884628.1979	440861.8345	589471.0021	749094.7637	760580.8557	584494.5155	240638.6018	373187.5635	730495.7014	376678.3412	297536.7093	594435.3212	533658.9802	484888.0441	365908.8794	519174.418	574616.6566	188415.0918	542382.6627	603381.4264	582652.5412	311208.4246	521939.12	431169.4905	160159.5477	245788.3475	265482.0057	617044.1617	473547.6543	698414.9918	482013.6415	498298.4207	537924.6769	507526.6256	522560.8314	191774.8487	508716.4081
	125920.2091	112189.0605	209043.9505	135844.9031	147494.7912	180902.1988	93540.65283	109029.1197	89507.27032	212029.1864	146114.9137	60871.51769	143861.1256	129106.2662	68948.71403	152289.7409	289122.0831	160318.1488	0	146373.9823	108282.9385	168680.5309	91559.3184	152816.6124	186468.672	92789.15133	106710.0375	210298.3248	71819.26366	135247.1862	70675.25361	118277.6173	68452.26596	149276.667	120054.2039	82385.74551	102735.2099	49561.0707	96715.9359	134077.5166	174838.6639	117340.2469	163718.2152	192921.3132	176609.0308
	125535.1972	243835.9104	176876.4045	171147.5913	171581.0577	130760.0398	194703.3257	213235.54	102866.5321	90795.81914	190494.7444	229575.39	181253.8473	164512.3188	319618.9453	120571.6119	136188.9137	136432.4233	186252.9504	134884.6304	198928.1122	104798.0251	100094.5546	160402.3997	178256.4308	146805.6809	191719.6078	120963.1406	230806.3268	115901.2584	123510.9698	115261.9672	201842.27	200466.357	82900.48107	159596.7888	188758.4457	128386.3961	109446.0583	13431.11376	150398.641	192370.754	112397.4272	280226.48	170686.1402
	276720.2526	225619.2113	230995.2759	215487.9976	238633.2402	128784.6423	144040.1833	255495.7869	219645.9773	177553.2718	194333.7864	137874.4883	269840.7769	215986.2477	255893.5367	290737.4584	112641.2424	198372.0614	199276.2682	127569.4129	243396.2763	234478.6724	156352.896	198066.714	227748.5955	191371.3072	231050.2327	207410.4588	242076.7123	213140.1874	253651.4709	201785.5877	197557.9128	220757.2629	163055.5068	157508.2538	238951.1445	259889.721	256048.8879	412456.2711	230857.6384	166807.078	221342.5974	257920.6703	151849.5305
	14325.74155	14931.67075	55276.46756	87386.22724	14204.39112	56348.32271	32582.89225	89510.82713	67346.5048	35481.5522	121956.5839	59879.99475	47879.87265	0	56439.0228	34427.90042	16674.44094	84514.02071	36208.6809	21274.32542	54273.44155	98447.44193	17276.78875	82342.61648	80196.2701	91636.99738	62639.39567	38382.44955	16706.96037	15500.62383	66760.71759	0	0	32407.88155	20115.34086	34305.98089	74092.64756	54450.57502	111902.8378	27976.46974	89018.89314	74212.74338	74504.92273	18278.35079	100515.028
	397854.8347	463125.5633	333876.9844	273462.2412	434693.1397	720067.7566	185673.3079	471945.4146	307619.0756	330849.4493	343684.0817	309892.4676	195765.9377	415563.6862	379147.31	451611.3162	490398.9007	466495.5321	228620.1225	444704.3077	282507.8756	432451.9994	384343.0724	500418.2431	184588.968	212769.532	331012.6038	328769.3314	415644.2192	367499.2487	256217.9879	275703.7713	363505.8031	410120.1055	440281.7117	376238.8326	245923.1338	378820.2765	373637.4901	659834.0325	183132.505	323202.3574	436653.9833	308740.2115	285883.5801
	199210.6975	158267.9716	129859.7631	135757.5359	4472496.198	8855520.729	168587.1993	143917.3814	185413.4974	135953.2846	196020.7878	167757.1477	138203.1277	172747.6337	194439.233	141617.3259	133877.5079	172721.4964	197715.1714	120499.4001	156994.5309	176228.1469	144567.9927	143336.0564	210885.7169	151923.0265	135292.7985	120280.8483	143262.901	120852.8037	195689.3924	180291.6509	116203.2858	171210.7597	128643.6901	192158.3665	185097.6933	188048.1716	165085.2135	190518.5251	138503.7273	129430.212	149702.8767	144235.4046	116093.3473
	185354577.2	175955985.9	114577417.1	84595608.18	92265888.18	60382359.52	84119783.05	181528384.3	175102329.3	182148353	180875639.3	187117439.4	175017411.6	181059273.8	194829925.2	166182519	182224244.1	309374618.2	237834063.3	191002392.1	179783990.2	176544056.7	188042689.1	183764998.7	306118652.4	60200415.69	191568314.1	181377991.3	178174339.6	62911605.17	83328994.68	181141680.4	175724999.1	77726325.96	189140731.9	186224261.6	180884617	56417633.89	184997608.4	178475616.2	230225479.8	204918660.8	236183766	210619888.8	216780230.4
	505688932.2	448894788.7	520052065.9	469551482.9	460949241.7	463689596	461997634.7	473272829.1	458409619.8	487379492.9	473160651.9	473541790.9	467224524.3	468499239.4	496952191.8	490454379	480444573.9	335271581.2	602787302.7	469125593.8	474926949.5	474828370.5	507351833.2	467245134.4	312219888.4	309027621.6	494557506.5	474453062.4	485609941.5	498530084.6	467806730.7	496783015.5	471168524.6	468107110.8	487559784.8	490962490.1	482993230.8	477351237.4	493100983.9	489216542.6	611672218.5	332807577.4	589315476	325122604.2	135284084.3
	111048.2612	112818.3762	183465.1186	124087.0863	244947.1816	69392.40115	158349.0889	226178.9496	184650.3395	183693.8523	238288.1878	163394.5098	134929.652	212728.5882	118713.3962	226802.0662	142640.5499	196105.0233	168056.6945	181498.1514	112900.6377	164171.9155	174002.5315	95969.72436	140426.9106	87762.9778	131027.8196	215804.0794	167459.859	130831.2147	97753.03356	137525.1661	168148.3709	136977.1686	157149.0583	184857.2149	140135.9765	127960.057	132113.3818	238580.9613	221343.3419	88714.21501	130044.0743	142487.9111	126165.3243
	262113.3695	278524.6495	238820.9287	253718.3645	220614.1351	251257.2449	286750.8851	237320.8401	223460.2678	236036.2058	171092.8595	66526.28853	169358.0827	303391.5451	224942.5097	196879.7643	207802.4171	245318.728	178483.1342	231954.3067	253578.2491	582637.264	262769.2878	345638.276	315814.3554	252073.4884	340650.3747	338597.8738	262397.3928	245434.6537	226470.0528	115305.2815	207167.4286	199692.1633	221261.5944	242637.3538	177456.4305	128343.1111	220294.0896	218975.1098	189658.2631	246321.1841	195646.7505	528351.9124	187944.6649
	427501.7102	467956.6943	560252.9845	411285.5675	442516.914	480875.5254	363073.325	469647.8395	867794.8396	768506.2991	443955.3048	434724.9941	475485.9583	545286.912	516608.6378	408537.5617	406402.0672	170649.0143	475839.3494	494877.7776	383575.2863	556718.2352	378267.7979	535551.3177	571298.1752	421579.595	256584.2354	382156.7776	618367.9316	550841.6043	434971.8284	595283.3232	528365.3993	339492.3234	730039.1992	583814.6816	478394.5145	421751.596	420264.5228	469303.6783	973317.3337	300693.8246	490331.0299	418070.2366	530208.0772
	648539.1248	259095.3417	695454.7904	628688.4907	605344.937	365094.7505	339114.7818	430899.9123	520437.3271	308022.3026	597699.9423	573979.8273	656088.1108	643944.9485	482645.4232	452129.3253	535812.9573	668883.7473	597732.1363	514368.2811	558723.5067	589440.1823	658930.6667	616044.6311	613572.4718	647867.1933	318892.074	660880.4443	590021.8328	612484.0294	536266.4737	641388.6227	608307.9575	593214.2184	984783.31	675222.8748	532798.1145	541495.7883	567999.4002	591578.6629	686890.085	687299.8015	647795.3517	514159.2537	309627.1673
	308221.3616	332458.7303	341548.327	176999.2645	319559.367	352230.5709	353201.1416	279942.2307	343198.0238	281377.3395	287759.471	306652.3559	334388.2571	345678.7441	411478.2472	387046.6672	274880.2225	319279.3527	363896.8602	357294.6989	321312.5834	345923.3598	334179.4088	354877.2663	327513.5984	317458.4929	330630.3207	335340.8225	302952.2057	284743.6531	345146.4091	376624.5433	289975.4751	305065.097	57191.16505	363660.7193	305832.3625	300479.1609	445054.7711	251414.3163	320972.7411	307207.0224	283044.8266	267699.6038	610833.6794
	621986.1104	775946.2931	631516.4505	636461.7894	620263.6271	443437.2582	619676.072	632781.279	687925.8581	834721.3938	552979.3539	813730.428	734502.1659	622226.3275	672105.0628	772380.7662	881332.7905	791642.8198	651847.957	601036.4358	845039.5423	611169.1977	652819.1683	435003.0715	779544.8279	678761.8183	495459.1678	582775.8981	726966.6152	978320.3061	645303.4476	835277.8128	1209089.596	714147.0285	427024.3053	673346.8727	610972.3848	577587.7558	633095.0105	1091353.4	658779.4681	340701.8772	677147.1909	710253.6492	604705.1405
	286148.5203	315350.4586	308079.6239	346219.1154	325844.2822	353100.7646	302177.5706	302575.1812	307250.3302	327375.5991	318143.8256	330932.338	378405.2788	401899.6451	342322.755	463364.9614	427608.9559	335113.7104	287199.8506	325354.8119	326224.1174	579020.9284	209910.2418	370791.542	201241.4683	399920.3889	340698.9997	426446.8086	403686.8787	384816.2028	241806.4612	393266.9779	378525.1191	534532.8219	306265.4354	318730.3707	384752.2296	341262.293	376578.3911	143362.9901	133096.9375	211335.887	225007.0169	379020.9314	272557.6685
	211085.0538	348231.399	226198.9782	363733.117	169963.9759	115681.8889	316572.86	194991.3417	319497.6175	221053.7222	360354.675	220067.0515	348968.7214	155627.0275	200329.7012	100977.6369	260164.8823	327160.8522	414028.2706	105268	118864.8996	162628.4516	270761.8071	121604.3736	245057.0584	276865.7942	279244.1719	485448.9258	214535.1513	215505.9439	165267.4876	204321.6708	175376.495	394490.1516	219517.91	282378.0495	271196.2398	275012.9102	216350.285	298640.061	287235.9266	226200.1159	391749.7958	271957.0301	340360.2242
	214708.4543	107796.1821	41339.70855	92756.37477	156952.7614	191109.7319	137336.6578	94642.18426	178765.6329	69557.14951	84936.64939	130480.3469	44850.87261	108368.0868	119059.6603	111805.2949	127904.2438	90008.5923	82563.18251	110653.9097	160856.4331	76534.08526	84543.2864	151046.772	127374.2907	114619.1272	107260.9087	136183.2336	163066.7215	176972.3602	204486.7447	175183.4179	173003.0516	96963.28883	155805.0089	90570.86722	121460.6881	124906.7957	138596.5115	138762.2159	75097.36007	107325.9039	77600.18202	151862.036	112938.8852
	240424.832	147481.6694	153501.8202	315756.7077	116919.3052	244752.8234	359778.1084	252105.3365	347130.4935	82629.69628	300725.5781	216290.6976	196885.9389	76781.58118	234248.9419	216456.9467	236950.4843	213286.4756	357687.142	174194.0192	299065.1808	295681.9916	150757.3261	399976.0216	281262.3939	241331.4501	196773.7965	401913.4438	180879.2247	183745.9679	266189.3605	201954.1514	150123.4819	310587.8338	216927.0522	164444.8263	182929.0902	236469.5946	212169.6118	175294.5459	240652.4051	247432.4823	210621.2989	214733.4743	242164.9178
	132347.4664	186588.4443	150675.6296	219303.0295	165021.1235	186410.3357	202920.302	155345.8143	155407.4219	153659.1324	193799.9664	179192.7803	195036.4544	166373.2264	106462.9665	115363.6422	149765.3983	116184.8927	132249.3798	214648.6658	146276.3421	233520.2801	174444.8502	200389.1038	143810.6318	128266.3327	122722.7546	194826.1295	179998.3895	175826.0032	117721.9559	179128.3621	167352.5983	172901.9046	212574.3342	164733.4252	239802.6894	114564.582	218309.1985	154138.7458	161254.2056	123932.7031	177779.2629	171657.9977	132067.6794
	112008.8734	118484.0795	68796.54125	88539.58482	62984.12951	61412.19829	64590.22083	113287.816	21387.86621	61090.95731	33575.0534	18926.63093	103448.9029	104245.5729	70361.32587	69003.88322	34619.84019	82016.57514	38546.95181	39266.12204	77772.26588	97736.19898	30515.70451	48708.36134	41553.74739	32087.39812	42675.08087	0	31182.70612	0	103880.1868	42365.81804	85097.52304	123081.0726	35150.31881	46999.41192	82752.09784	86487.07621	42330.53655	14415.8581	166655.2906	35869.83611	78510.93605	91545.80193	73191.93575
	6019528.919	5871620.986	6093207.2	5693670.128	5130815.378	5986859.659	6042121.567	5977210.796	5913814.145	5291866.938	5949166.998	6397136.602	6087547.64	6434878.53	6433604.528	5870124.743	1696652.568	5818583.383	5902158.001	6003913.136	5655872.859	5986308.39	5942170.451	6150653.53	5834555.646	5647710.239	5688966.312	5835574.465	5920635.307	5400796.226	6107934.778	5868067.29	5625923.89	5093976.052	5406516.922	6142284.148	6337025.362	5334605.843	5665004.574	6207229.765	5771519.288	5738866.627	5944698.946	5257496.28	5982394.037
	155735.7622	149320.5663	177744.17	138201.5016	105642.4742	184172.3811	170707.1198	187083.7348	127789.4816	117601.5615	172020.1329	122110.0507	178247.46	204018.6635	131674.9866	116177.9638	122920.9971	134240.0756	148051.5017	85920.60333	181597.0709	143129.1913	163253.1798	128604.946	112201.275	145158.3617	49423.94381	74976.69276	137945.748	191646.6335	158365.7738	166361.011	210981.927	145977.1235	127054.5421	161443.7801	117506.9228	132759.1262	171257.298	191296.4171	187063.4035	136412.3951	148850.6841	113923.1637	84998.17643
	1223305.427	1236116.972	1345200.948	1141561.883	1458797.811	1119891.794	1348839.548	961739.3157	1254502.312	1382426.685	1489098.595	1313241.064	1272879.865	1620916.247	953321.6644	1263304.382	827495.2414	1194005.333	1304826.105	1190771.194	1285054.439	1293619.653	1184663.492	1309511.464	1410129.713	1224146.428	1242907.633	1229061.961	1209901.565	1470964.791	1093911.804	1364742.028	1140962.68	1195285.721	1561116.277	1207964.551	1225384.516	1201954.131	1548888.775	1180816.508	1198813.371	1318706.286	1431085.853	1278566.599	943502.0079
	373025.8961	294008.2222	361392.1378	288766.9919	318361.6346	349838.6418	309341.1169	385713.432	347877.9561	253269.8301	434214.8989	379401.0443	467034.1813	332130.5231	285658.6861	290214.4194	319137.2722	315194.7365	322742.6843	300081.5683	354851.2045	454751.5664	319998.1947	419788.5706	393615.1084	278495.3991	127037.921	270201.142	339221.4663	297454.4031	338054.4364	376438.7303	461242.8822	412482.7193	266792.6437	477409.243	452845.4199	316280.9415	356191.3101	127543.6975	314462.1059	342426.4891	345525.1209	358098.3401	389864.7588
	2170057.709	1564420.591	2483063.198	1464026.248	2186910.064	1869411.541	2142364.623	2135274.875	2117514.954	2542951.014	2197152.986	1998584.342	1305879.001	2356261.577	1897750.189	1426523.291	2429932.368	2397045.212	2143411.969	2443385.657	2037213.569	2338281.386	2112737.123	2253609.741	2048579.12	2128170.197	1590889.207	2310280.316	2230838.502	2123236.885	2275094.384	2135077.934	2050550.52	2300888.24	2303333.411	2009541.077	1430137.956	2008917.796	2180668.166	3007563.876	2111549.922	3846950.446	2248751.741	1981687.152	1984531.939
	43034217.56	47097138.14	47632311.23	48409454.61	42389402.26	42656181.57	45052827.61	46481628.83	48045332.01	47407015.28	49113892.39	43211604.06	47352517.89	44627247.63	43549261.57	50817404.11	43997218.68	43175387.08	47954991.05	47657478.35	47653809.14	46921911.11	48502737.26	48183402.52	47350621.9	43495977.96	43221648.34	47497411.88	48773632.23	43554274.95	48682672.21	49046005.26	44955832.77	47727891.26	47993230.35	44081076.2	42784859.75	49211484.17	48885719	41522684.71	43469109.36	44960154.9	42557029.86	47540333.84	43004729.14
	393570.7037	342225.0119	625395.3037	522085.1956	301417.8469	278454.6094	313581.2129	428574.3654	453242.5845	571102.6556	537886.2052	428821.204	237650.7178	285229.8962	479387.6821	421796.3136	386418.604	477810.716	462997.3679	388411.5244	269775.9826	317650.5889	433437.0355	337891.0941	343993.5944	516224.5727	395533.3065	486647.6713	251131.9153	529807.0409	420308.2514	483071.6681	1540331.162	565912.1796	521105.5183	344249.1312	559746.2086	172432.0416	514447.9651	519084.6618	694935.6648	380847.5368	444649.7265	275160.3856	296850.147
	548942.0686	535403.3104	870539.8332	416565.2621	599269.3779	570040.1231	664560.7382	616334.9908	639376.5129	735694.501	767129.0339	700850.0111	567070.4925	553345.7272	567391.2687	760033.4426	715010.775	605753.1017	630680.3341	399165.3062	1128619.06	1032817.783	544705.4417	583333.4484	597374.4567	545675.5407	611473.827	615881.2391	540219.3399	627334.9887	615159.5451	598364.906	528033.8711	594458.0362	731431.2705	596835.4929	169599.7678	1084109.5	673246.5398	490845.2421	80719.71906	602130.6801	582586.3894	668279.8963	645638.7714
	1039350.178	1070571.004	924454.2982	995894.598	1084337.185	713267.9581	1074614.61	1071911.633	1009118.015	975054.8346	854679.7529	1005092.471	870980.6343	1024411.856	886093.4185	1097615.165	1049225.316	927898.7869	994322.4118	740004.1592	1122957.503	932227.2406	990009.5528	1024608.32	1069574.167	1076434.393	1051776.451	946264.3365	1103901.334	1064584.767	958388.0475	1047931.932	1121142.68	1024706.87	1041627.801	916293.9897	974711.5301	971851.8346	1065338.567	1179743.892	952189.6433	1271352.418	1224685.342	1030586.903	1003883.567
	313301.9391	25396.12952	232646.059	339275.9159	169057.3289	183511.3171	175790.2042	303900.0097	166358.0368	100308.8333	152441.0251	191082.301	116359.3804	131321.1501	125588.8088	171510.1151	118978.8885	164556.8655	296980.7175	198774.4471	139342.9313	327017.8611	186501.0277	314843.5446	206009.2491	305686.7784	118255.1289	239117.5765	145827.103	241144.4573	193067.6981	100951.601	114387.8316	122494.3071	219871.6739	186079.9985	106040.5277	266067.2082	236351.2633	153517.4225	233195.5316	256052.2842	231222.1843	87795.74401	124899.5684
	358993.9028	492088.2322	896716.83	436698.1521	617974.5756	756978.3355	330320.3848	689388.1182	375767.8078	808093.0544	561807.1319	693813.8413	646417.6136	694483.4969	929420.9668	457101.6188	285266.6024	848145.3285	689836.8596	636172.7525	747772.9716	676344.9664	727276.1029	598803.3619	606154.8999	558775.0739	733183.6713	306716.8235	332263.6681	764494.2576	364609.191	511618.0271	698090.5974	761279.2846	543885.7674	735276.8596	677496.9962	636565.1954	373957.0413	576294.7866	917430.0917	669572.8606	734137.8221	655010.3179	670872.4001
	794310.4806	983084.8791	970033.8152	994521.1599	927340.8086	1220674.26	1050010.531	1085914.094	890086.7736	863154.4282	532556.5248	1110199.291	586911.9688	1044350.645	965268.5451	1037331.665	865884.1234	915243.4287	921625.1519	989672.3703	1104254.726	909253.4745	1030646.373	869462.1984	956665.5945	944030.732	800926.7864	934546.4124	940327.5815	145574.4691	741369.7171	962785.0688	968224.2375	994823.6128	734320.549	1046226.43	904735.5512	828071.8081	991095.0784	685389.3744	835532.5096	938605.0591	1076347.057	865676.2859	996985.6827
	663092.9602	734845.126	666909.3601	820555.11	688774.3213	924329.5931	835445.8401	1058290.988	844450.6179	556464.9197	610101.7418	900462.4683	934426.6852	690205.994	612553.7183	763039.3231	942425.8399	629480.2663	600304.7744	721634.3029	923324.9668	991353.3549	815195.7768	686802.6138	926259.8899	675085.3357	607258.0967	935089.3238	1019666.377	598195.0302	885298.0433	702033.922	753607.2869	842045.6253	483127.0368	826463.1961	780408.0505	1273304.979	763231.7961	405311.9062	662107.2059	664207.6012	820398.364	777335.677	808532.1876
	1666978.301	1785320.441	1424024.214	1576404.651	1417992.796	1331781.321	1865810.291	1652896.932	1461966.015	1676369.167	1680372.645	1513477.024	1659907.715	1569344.503	1686468.053	1727140.169	1602788.502	1642271.981	1466908.275	1976161.811	1708836.283	2207773.927	1778966.662	1470612.768	1635731.779	1493382.902	1510316.126	1689746.154	1580927.395	1584350.937	1632551.759	1976394.111	1775472.097	1616764.532	1585473.751	1458696.308	1561382.806	1546815.957	1621064.055	1551206.537	1574785.044	1667203.576	1646008.567	1776300.814	1644436.273
	868563.8533	821271.5311	1402652.163	998648.114	836538.0362	785344.0054	850062.1516	768432.2372	785548.6988	893075.7427	786567.5239	794751.6802	823282.7478	1014414.01	982274.6739	888549.6575	756116.7822	932748.2756	941392.3703	822212.1954	750116.5219	693613.0922	849937.1596	898712.8719	891478.9857	822370.0433	811063.8951	858260.1219	789524.3756	893784.315	893574.8345	672833.5302	539507.5959	978806.5414	970556.7652	544115.3001	821001.4587	825930.5203	833212.5066	992801.5537	3451597.687	871498.1345	772890.1646	771337.9337	815387.6768
	1288843.757	1615524.069	1940453.895	1604345.005	1672104.876	19411041.55	1240190.631	1569550.42	1625948.579	1775213.89	1892407.887	1568391.311	1616467.143	1691051.266	2541014.88	1741855.193	1771250.453	2987871.269	1890474.034	4887952.93	1528077.729	1722899.956	1846932.476	2073625.342	2919655.199	1719711.456	4408273.259	5070187.192	1651776.331	4899271.28	4078090.069	1610242.253	2340762.161	1661412.132	1697760.692	2402285.702	1776552.801	1653063.775	1702600.848	1628994.898	2317425.416	3104361.156	4836820.557	1706531.757	1783743.069
	965871.89	1815665.119	1504537.385	1667644.473	1586707.488	1130343.855	2301336.499	1601343.847	1463378.735	1528514.916	1223020.48	1677720.662	1772590.801	1573077.597	1585623.794	1907824.71	1883517.748	1446833.999	1392193.47	1658737.953	1703412.226	1835427.138	1645597.751	1518269.73	1535719.636	1040343.212	1778502.824	1766137.413	1602113.75	1457952.905	1503619.452	1966436.251	1245386.558	1473809.56	1531837.953	1578366.597	1571024.842	1790420.438	1761757.329	1926542.633	1433502.92	1579292.646	1634908.336	1542280.512	1683125.651
	3648206.4	4014061.206	3986617.977	4177546.098	3549629.156	4277100.704	4024129.288	4183682.356	4130327.696	3670415.202	4129232.028	3974732.193	3746221.439	3401922.175	4007242.482	4002156.533	3270716.817	4093050.791	3785676.918	4074156.332	3581123.528	3727218.489	3533075.146	4123614.519	4073614.999	3438606.547	3651461.171	4009236.474	4101675.42	3612660.021	3820992.571	3270869.754	3354803.234	4071068.531	3747835.087	4112156.825	3669499.952	4808372	3797309.213	4930745.609	3234644.512	3880068.537	3837366.179	4190489.661	4122289.599
	515036.9748	549557.6533	481796.6219	567557.3442	533274.1066	709321.7872	429657.155	409723.9435	464037.2848	418634.6967	458070.403	501071.6122	573916.4597	559828.4238	431910.7276	539970.6624	435937.6057	416534.1946	517333.7241	436768.6104	722901.4431	524101.1245	556248.6763	446610.2423	550249.3002	302036.7471	490004.3525	528941.3483	513364.7807	555931.7062	520637.2721	459003.8021	505394.9566	663529.6195	450284.9859	511011.8202	521390.3139	625324.6933	469647.7349	75106.91315	427888.4077	440550.3855	575782.3116	489723.1571	518547.0344
	126380795.3	77830637.99	118799431.8	73316192.98	129070088.2	80303032.4	79978555.74	81853943.92	94032643.56	86993214.61	80861339.62	80774451.09	78771638.17	61374357.55	75587076.83	87751510.04	63078427.68	76801290.23	76472407.24	82208340.72	82494670.11	88462584.95	81357554.46	68542929.22	83682110.21	74361314.74	76773035.84	125777736.8	80196278.47	123811223.1	79809389.87	139061766	125591076.4	64466525.16	123637062.9	77732715.52	130032357	55005564.38	61859007.01	86935921.55	81389681.66	79607359.74	80723144.64	79874602.1	125894966.5
	2091798.312	3259652.623	3306845.501	3185289.368	2278660.642	3043333.979	3205395.908	2852877.348	2960960.341	3097319.412	2941893.371	3270290.186	2536764.557	3498017.855	2998527.617	3311001.027	2868371.622	3219876.239	2957482.964	2544545.942	3504155.836	3084101.493	2332323.952	1989878.117	3277549.189	3280805.396	3236555.599	3331289.583	3230985.232	3376847.437	3403726.315	3431481.639	3418489.464	3209313.18	3148709.745	3206710.073	2965500.633	2882979.543	3249962.238	2155123.757	2911294.149	3104027.524	2893093.655	2692588.612	2821569.101
	224608.1311	301364.5507	349932.6225	344691.5041	219744.7227	254247.9154	254539.6464	309956.4687	319181.975	317776.7624	305870.0551	324427.0696	257818.2768	497568.4961	363304.7631	321373.0136	342182.5157	318716.3535	279363.7064	258579.0874	221489.0371	215176.8431	239965.4404	351635.9836	319608.7498	306288.8796	234667.1084	271064.3007	331101.6018	205972.5449	246979.9375	335129.5961	235015.4064	376130.7108	252986.3749	250516.7434	312962.2534	346935.8539	282088.6574	217178.7656	279319.476	237544.8954	220579.6168	295532.6711	272794.4233
	488078.6426	579533.9549	562362.5819	667660.1825	512752.9312	528372.2824	620745.3213	427339.7414	580886.4115	714802.4515	572823.1161	541965.437	611975.6885	523371.2854	822065.4274	1058264.579	510507.808	766581.1276	612534.1681	612500.2517	490052.8094	565653.6976	610371.4082	567387.9147	516878.1791	610636.585	771514.2295	485816.0913	515568.1217	647744.3066	476668.3844	756731.1914	577052.4603	525267.8433	562495.3022	661310.8241	651413.0829	515773.9056	677942.0521	751787.9536	701416.2915	582580.281	610850.792	587755.1755	550917.6586
	896710.082	1037741.707	951138.2819	1043849.506	916513.4832	1005788.348	1068822.764	1117575.114	873606.3653	846313.4976	992622.0319	1062801.513	1033142.213	1130261.346	942754.2601	994269.0562	1169701.608	865612.5558	975657.4042	922897.9397	1112960.51	1051299.518	999740.319	1122730.679	1038838.501	815505.4606	848224.4099	1292549.909	1144880.334	994442.1273	990806.2987	1167726.003	1029802.055	1031683.242	686520.2141	1173171.712	999282.8901	1187709.052	1124529.639	618429.1258	882676.6056	911326.2252	1101036.251	1167837.315	1127926.082
	811638.1231	1000235.793	991155.1058	731446.5221	667069.0738	755329.613	464090.7434	583332.3082	904038.4679	679778.0768	575504.266	808469.4248	842156.211	536311.5616	644976.7824	924933.8808	527976.7008	1179551.121	782609.3315	887110.8359	673689.2299	1065907.376	870868.7069	932554.5704	996876.5764	1069065.632	862346.9268	727166.4059	697265.7161	839791.1718	1035692.359	1167704.004	852802.8932	635199.9179	863306.6277	947730.0453	791679.2398	940223.0063	865012.4279	720794.0776	672524.637	1105748.99	547038.6637	993886.2023	907966.5059
	2735572.002	2622956.904	2647931.704	3015986.241	2319563.88	3017798.118	3164571.358	2829195.841	2688500.436	2726939.573	2693143.564	2728828.71	2990414.112	3200360.825	2727980.878	2458137.21	2090918.546	2785955.963	2248394.165	3158646.544	2913714.822	2646248.684	2937539.456	2777420.218	2876630.247	2712645.684	2553736.128	2554931.419	3234045.941	2891168.75	3274407.763	2852913.187	2317595.498	2912681.382	2729859.333	2318526.296	2810927.336	2988487.72	2763321.768	2391264.632	2769885.384	2055520.555	3506976.552	3066993.624	2834880.927
	158762141.3	151273774.3	147966320.6	180987062.3	136540591.1	154077451.6	162375584.3	148590007	154461421.4	137202285.4	159202875.9	155017010.4	154793765.8	136910387.2	154610043.9	158222195.8	152398565	150979468.6	153646595.1	138665754.7	151872419.7	149984651.3	162897150.6	146519282.2	154272331.6	154675695	137187986.6	140338043.1	145583307.1	129139434.8	157071350.8	144680069	148750502	154189735	142661616.4	145744440	150922509.1	157095689.8	152370220.4	150482059.2	143141464.6	139103040	151853791.8	160990369.9	157923033
	22413281.71	22748118.37	23108023.41	22476650.29	22489019.87	22783060.24	22855458.39	22588295.67	22234839.2	21566391.59	21903556.44	22311771.26	22135407.49	21969804.47	20770318.28	22510640.19	34333906.61	22042413.75	23333648.29	23088512.42	22104583.06	23119355.47	21979180.23	22187820.45	22108408.73	21503898.2	21729693.36	24188338.41	24503156.82	23422602.85	23457304.23	23633610.06	21331298.26	22479313.07	33798586.41	23082423.92	25218890.2	27234247.96	21321576.77	25392884.65	22884377.62	21562382.09	22539640.84	31343836.76	22459244.45
	2384067.095	1741049.208	2163442.202	2425646.062	2242887.805	2339334.56	2548570.51	1759584.757	2666680.16	2706808.251	2497469.091	2415625.124	1755882.858	1601267.378	2708407.143	2781764.868	2368499.221	2617605.843	2550112.915	2473312.24	2687814.973	2457568.285	2497973.169	2250210.656	2222744.811	2206590.402	2728366.807	2301956.865	2743443.212	2832968.001	2624474.551	2803598.573	2431307.615	2542344.616	1994693.055	2397810.228	2732591.656	512592.3174	2239828.824	2386978.846	743740.5053	2229836.312	2262431.883	2485980.772	2199029.354
	6396545.454	6992804.426	5662755.804	6529157.773	6203115.415	6482852.808	4394918.798	6315815.868	6286089.985	6150157.528	4988111.485	6594474.934	6317350.758	6376983.431	6314946.449	6375877.546	5870387.593	5606964.552	5822657.413	5807871.809	6213483.467	6364867.712	6638818.226	6397756.006	4767904.423	6130777.185	6288889.512	6568495.059	6368398.816	6397297.66	5814219.256	5327708.714	6537666.612	6432626.161	6180357.201	6509144.863	6324300.708	5732866.639	6508128.921	5793381.77	5871902.212	5169180.36	5607031.721	6048638.063	6537583.01
	2464606.728	2734726.234	2327658.521	2718911.572	2477663.574	2682086.842	2529256.151	2570314.434	2433975.672	1850264.959	2389680.905	2873952.676	2632032.11	2426602.511	2413210.419	2456576.375	2594067.408	2093972.578	2301759.645	2400186.339	2527440.519	2746438.92	2892035.971	2499786.314	2569688.779	2405416.397	1859592.085	2565936.949	2589885.055	2372556.494	2265570.79	2244617.948	2347391.833	2646372.543	2073210.327	2510714.477	2492612.028	2656502.665	2224996.26	2250969.213	2434952.054	2179751.379	2715657.097	2619750.386	2659441.745
	1733228.845	1870137.153	1674193.006	1672571.197	1481476.829	1568057.876	1564857.802	1751718.265	1309159.319	1623362.601	1512925.791	1648084.384	1613451.553	1462142.981	1689297.41	1659527.523	1511835.4	1501295.386	1754404.848	1639236.04	1671211.279	1655149.95	1790699.694	1898625.795	1476619.773	1641786.907	1654815.639	1606804.451	1516391.133	1692745.501	1680082.999	1799244.566	1472675.364	1681355.646	1741399.495	1560147.025	1588268.178	1646819.557	1834675.145	1790858.093	1694883.445	1627409.063	1549662.174	1471908.269	1514152.3
	762093.769	1477268.102	725858.0859	1440527.848	1176739.131	1236650.623	1186085.123	855974.5298	1168621.327	1128770.626	956677.5394	1134034.881	1410955.515	1384663.492	819924.04	1134170.536	1321653.077	1285960.399	1279652.099	821815.7	1557807.911	1151621.399	922539.1492	1291376.328	1482038.41	1213902.757	1274896.086	809283.3422	1231420.465	1332431.541	1369787.79	1286054.415	1427681.7	823418.5346	1189530.66	1256999.168	1020847.726	999628.4888	1363191.471	564818.4887	514763.0631	1309792.04	1347813.555	1287603.117	1456867.83
	3475084.705	3857474.935	3702580.918	3849098.808	3611889.439	3973254.718	3537008.488	4024151.708	3277678.002	3494756.577	3457284.012	3763820.807	3218582.569	3418922.275	3669794.014	3739338.249	3375010.708	3919351.581	3755183.255	3860554.706	3403898.694	3800151.232	3370462.804	3622848.489	3039171.554	3725144.158	3334771.752	3473116.645	3341689.768	3272948.704	3440867.403	3959662.621	3290711.291	3433243.611	3461797.426	3940800.289	3670697.429	3666314.416	3639006.437	3713073.486	3870140.361	3377227.058	3504872.373	4687169.905	6053117.967
	1789238.176	2113297.385	2228701.403	2095101.817	1705606.836	1702160.504	2177669.232	2007315.669	2226333.595	2567714.027	2267978.981	2815711.726	1908183.477	1814379.384	2423311.716	1859897.774	1808610.237	2625014.354	2129179.046	1773689.275	1535752.044	2053752.585	2017145.336	1846314.034	1847060.641	1652648.78	2478277.918	1499505.487	1225716.355	1429560.849	2040736.132	2199032.502	1668591.489	2051895.513	1417738.44	1846439.125	1766906.973	1667583.688	2248256.673	2005890.391	2250742.225	2057702.689	1806498.924	1736283.458	1792758.804
	9324275.887	10834370.19	8795159.581	10235670.28	9282789.167	10725580.01	9697027.426	10612239.29	10116024.64	8217498.585	10048941.42	10488552.42	9536362.092	9206761.451	9092857.572	10696450.97	9827003.936	10482605.64	9963698.616	9275496.839	10127133.77	10924247.4	10255279.95	9613184.208	10878169.05	10079117.26	8819646.432	9508071.165	11080171.6	8604810.619	9523421.377	9741190.604	9546944.497	10616819.7	8442332.681	11011475.16	10493629.94	10924672.02	9826165.171	7673317.02	8809560.235	9499483.522	10404753.34	10815241.09	10500062.34
	704126.3812	811778.7175	820934.3619	778251.3327	617528.2063	745504.618	764091.0035	747805.2857	669545.8171	671225.9523	720932.7786	767320.2723	804963.9385	687264.7052	518235.9229	761717.5653	743033.0994	900183.4725	856243.6041	721096.3907	736525.7461	721717.3717	489181.5066	746860.082	533915.6667	731317.6329	846238.7296	584998.6247	879084.4989	654309.2395	699998.2872	529942.8955	787902.2268	747071.8934	812443.7384	714070.2129	897853.9409	716727.4397	830111.4617	484200.2329	1256838.097	682525.8734	420550.7371	341623.2523	479544.7406
	2237717.008	1865600.031	2100611.286	2052072.435	2150920.056	2816953.22	2055941.573	1767018.286	2193330.73	1995003.41	2018696.851	2261863.945	2148739.539	2123460.007	2150808.359	2255518.597	1913367.384	2205597.264	2337568.037	2144601.262	2139965.384	2204930.766	1817696.926	2653473.406	2309204.308	1963009.325	2082560.774	2231792.321	2273441.363	2170013.25	1912096.245	2199296.232	1972161.169	2088330.697	1686377.485	2054432.986	2094550.827	2149430.861	1971852.307	2310391.313	1920299.478	1939960.805	1948728.204	2191402.822	2150822.311
	1464655.13	2030801.406	1882588.722	1808628.533	1791342.765	1656973.611	2011868.573	1693472.739	1799831.423	1803837.14	1700429.673	895620.0105	2132015.895	1856533.286	1572645.228	2031007.95	1901031.547	763076.8281	1735866.342	1641838.451	2121421.033	1942714.939	1871868.518	1816168.587	1747421.656	1640643.016	1633747.611	1958048.681	1953777.741	1483930.467	1742215.05	1573053.776	1779035.308	1783466.543	1007701.741	1735028.783	2019001.882	1773474.236	1619846.444	934692.2124	873986.7031	1718892.101	1850540.175	1880344.281	1806963.293
	351872.3633	463997.2421	372509.4154	499937.0442	4824539.461	6738135.224	448569.9556	426425.9225	390550.6137	371191.8615	313527.6539	384872.1597	376496.8655	434913.5787	1192895.635	302287.9594	527989.4128	490618.1063	398609.728	402604.5441	2115686.398	376845.5961	346621.6832	407196.8164	2591964.39	364258.1204	2402202.539	1628930.657	423095.7046	601827.6513	4655203.007	346345.4101	1625354.332	330356.8219	356161.5242	775673.0438	388256.9608	413712.8776	551776.1637	275596.8586	413333.7836	655990.1508	3139740.598	413928.4423	2682399.023
	1412539.858	1342362.888	1526492.341	1350737.224	1511563.152	1509933.218	1381140.497	1437779.28	1348892.728	1245233.713	1591399.627	1543371.129	1510584.002	1214579.225	1622049.997	1555983.774	1543241.866	1533141.364	1405885.318	1415958.227	1514497.211	1394306.861	1419965.894	1644263.38	1594783.409	1552579.646	1435402.015	1497423.788	1510211.674	3366670.526	1281680.318	1346045.983	1458311.019	1485449.225	1235436.081	269683.4601	1528984.29	1651699.232	1887492.625	1335018.164	1469046.362	1387140.572	1655171.739	1751681.202	1824878.409
	1089404.645	742822.2021	769421.0083	879496.3694	953042.6997	977031.3242	950279.464	899042.8148	943948.0297	780617.5095	863610.297	974006.7637	942575.5324	860559.9312	856771.2188	1004988.438	978906.5749	719658.6853	749517.3343	476945.2994	877443.8616	979804.7546	1110801.982	589174.9047	766702.6674	945348.8732	783978.6356	784720.3892	978548.3565	723414.3004	659811.8389	790612.6823	820528.9071	970425.23	733795.5389	907773.1326	993193.344	947262.851	788947.9556	407837.0627	769060.5004	1055500.973	836692.3075	879108.5899	1003537.731
	1716438.994	1916235.066	1364461.895	1778801.321	1181923.712	1818181.449	1416746.687	1136175.6	1995610.473	1422140.106	1602915.375	1808020.549	1422728.942	1488159.726	1851088.68	1922196.905	1635107.898	1801547.316	2106864.422	1799280.222	1817949.292	1901578.815	1702708.925	1450077.309	1339089.443	2221603.82	2017611.485	1577065.324	2057205.22	1612757.08	1359181.237	1993370.605	2034025.196	1039174.94	1625230.275	1190359.356	1548951.897	1567729.99	1920550.58	942462.9927	1558015.685	1856012.381	1831785.994	1811624.05	1339990.021
	1610301.02	1054293.297	1618792.94	1725041.771	1741935.925	1667108.137	1791825.416	1770806.435	1565094.625	1728664.874	1656403.955	947280.2261	1520633.799	1832658.367	1877929.879	1495600.762	1803278.446	870850.9907	1882416.123	1961923.858	1678810.239	1814800.901	1595510.346	1781315.324	1917387.866	1837239.052	1720609.279	1686458.798	1656028.29	1742740.891	1680554.993	1678837.678	1862988.265	1853630.485	1872847.408	1647441.274	1587747.272	1921390.903	1633933.309	1950872.761	1688054.468	1461625.649	1699670.64	1557953.832	1617407.728
	924006.6455	1115521.082	1083190.286	1065031.459	925563.5311	1167737.539	907182.4105	1080889.359	1027728.979	1048182.136	961782.7286	1124860.916	1043705.656	936516.8789	943152.1188	1207881.786	962278.6717	983656.7578	999196.8987	979970.1614	963829.3353	903961.8727	903421.5507	857809.1165	1149221.14	988046.8711	1196758.06	879072.3739	982052.8007	994204.0522	1026576.236	1069024.892	971391.6185	1018797.896	1025633.856	1084364.419	1211986.01	919781.6181	988428.172	800828.2044	1101632.521	1031013.928	1315204.53	1000409.309	1021492.961
	819624.341	937579.4579	985171.7232	909876.9716	1018359.413	744548.6348	746086.7582	879286.3448	932647.5088	919708.6841	487905.1314	854849.421	847106.8335	755169.3023	849205.1447	873916.1735	837331.3462	795386.4408	994405.8753	813706.3833	932396.0037	671583.2991	848738.6446	820511.9487	837807.7234	895409.5248	958324.6407	941443.7457	841992.0245	1125075.711	722662.9896	1027356.485	527622.6517	908747.0528	924409.9234	674429.948	794182.9886	774983.0555	869362.6447	965418.0052	1193985.211	1107577.642	815650.2823	727556.897	727266.142
	2004572.49	2054420.825	2274107.064	1678458.811	2357306.342	2220647.973	2017513.018	2159650.804	2419696.517	2138896.91	2141577.892	2420826.817	2444465.617	1441352.596	2199676.666	2249669.354	2175292.224	1995274.415	1579844.74	1975026.526	2216856.175	1739968.192	2264527.416	2012529.745	2409183.613	2116106.397	1987961.915	2438898.792	2023269.536	2087506.099	2040648.105	2307832.231	1885167.292	2373301.201	1873268.535	2352070.01	2455834.888	1492551.617	2209278.841	1946863.917	2002168.101	2497444.616	2734831.864	2477512.084	2302357.599
	609717.0076	697569.7854	1306586.857	779188.249	753589.0348	644988.4894	851606.0788	728468.2053	898900.8657	749281.5725	600973.08	760191.3747	491919.3074	751238.2965	774959.9762	713660.227	716782.5393	762834.1672	484929.3569	803131.7871	718307.655	457757.3819	777703.7665	917610.9204	751811.0212	948113.53	695254.3711	736903.8786	730823.2365	708423.9248	796085.0635	936199.2584	676769.2326	743632.1439	960207.4625	1131076.076	541186.6555	559708.6715	940630.0695	1064890.059	816337.3931	992847.9151	701918.0812	726170.3693	707718.9878
	886363.036	832938.0682	842858.5108	832506.1797	906244.3945	828536.5343	653859.2481	825390.9162	676448.7733	817459.5488	703298.5155	712659.9325	854886.4615	728693.0205	799721.2149	885788.2713	758628.6249	567940.5804	673828.6595	798104.3361	887884.9809	546780.3707	820630.436	777235.3058	786815.6351	722235.6021	692605.6163	865040.1377	651264.5278	656839.8904	960198.8048	222081.8338	934110.5094	811492.0623	761680.5066	743450.1161	737921.9513	717262.1543	765538.1361	889117.016	538851.4093	704557.4419	549252.1789	786521.837	962891.8708
	695006.6238	669109.4504	922346.0686	755425.8115	602568.2837	564238.479	514161.9278	643870.1936	860199.8792	678387.1825	776602.9636	698600.1297	600288.1397	584819.9199	641779.5342	549997.7969	580720.8137	733913.2912	802717.3987	642993.8793	684857.131	621814.6513	738226.6991	766852.4533	729286.6626	776634.9381	654039.4268	734553.4373	674398.513	657649.8428	700317.8835	872192.3759	702733.7082	698916.9714	601107.8305	653481.1132	603752.0239	454958.1013	749375.9214	924998.1042	668621.7783	791574.7404	671420.9846	858201.7059	606152.5516
	653873.9377	805684.0038	828159.4662	634007.0322	755811.3781	708078.955	585756.3761	631703.0754	868932.9026	801598.6555	494976.4101	711349.9545	872669.9879	511985.4001	749736.1226	663898.3104	689987.5798	713780.0956	758081.0091	627284.1126	581791.8222	677569.3614	659209.1947	643682.6053	394424.947	667553.7007	614922.0663	631453.6639	589630.9499	635146.2762	551978.4036	777309.9365	717794.7139	664728.9096	728255.7794	724097.4733	684965.0378	670091.8798	740184.8445	668285.5175	506164.4601	719867.6724	584850.618	704235.3791	718077.5025
	1070235.366	960953.1759	755523.5545	1027298.845	787608.2757	1116610.602	888794.3314	1341452.814	1011243.337	946247.4377	996444.6344	1073342.692	854992.9907	1223068.069	820578.2444	1054975.461	1124230.022	840747.7694	966800.4627	1057755.191	1156861.115	932295.7902	1080181.345	1163781.053	948266.4753	856851.8918	1003996.123	970413.9478	1049333.775	1165234.05	1055560.998	1333320.169	963413.1241	1007469.674	1021611.472	901802.014	1037709.298	1187598.603	1105758.09	292171.2523	815553.0238	911826.2339	1016600.114	1009237.764	1120575.7
	261081.9177	335166.3263	407833.6793	344483.5283	345074.3109	299325.9686	204021.3082	345014.8134	313133.7503	307916.0113	333537.5665	256413.8273	369341.4445	337124.846	423446.3183	692023.025	250828.4535	272375.7651	455234.6916	390908.2729	328903.4524	263917.0994	280922.1516	445377.8163	309462.0494	369973.2353	323143.5847	377577.1236	345861.917	307763.847	299461.3018	244346.9629	277696.2134	283493.6986	337310.498	230427.9861	320849.3787	375876.09	348741.7556	220343.5186	356916.8936	325056.0993	220313.4716	238436.262	305724.3597
	389609.535	681246.567	670912.6164	683048.2794	637908.4646	693688.0874	889722.8815	629814.0331	643147.4641	739149.3137	707388.691	356537.0295	847678.2436	661106.2658	463185.0005	773975.4603	688936.294	540536.3639	784233.679	644031.0691	656972.898	534992.435	580098.0433	616041.4631	601337.5005	515315.4233	632783.9924	577499.4947	790149.9736	602540.0199	513666.63	656618.6694	711209.7544	691662.6226	701443.4317	682430.8276	684317.3996	593628.2842	612385.9092	192509.0607	617165.4985	650933.1455	631497.8501	646147.9487	530330.8203
	608385.2114	687994.5885	887095.9041	674796.195	1302122.045	2122675.639	670622.6763	757592.1489	789414.8438	881480.8721	765687.5171	1558405.367	594158.5954	828031.7905	901919.8636	627300.0963	388923.2067	980255.2737	661846.3369	715954.5046	991550.8531	610880.7204	628078.008	788364.3469	871467.2934	1024833.429	708274.4045	717196.6684	691987.6004	1116414.521	908555.0032	949222.4972	1295439.047	668512.6898	695522.2293	861705.7879	754684.0293	773782.1011	828269.5145	1015620.198	760986.2163	933031.4067	1065265.925	695947.4754	1048095.542
	931730.1178	383973.3996	309630.5813	377654.9579	398449.4827	343973.7007	391254.4288	429931.703	559624.732	425276.1499	439237.1787	573565.8762	407834.9155	554204.6346	445895.2071	424342.0182	452017.3126	382405.2066	385738.7733	454304.7026	358713.5379	598688.861	390862.2464	428193.145	72365.59274	427287.1316	430782.9934	473518.9431	303309.3805	346041.8106	369418.479	593509.9353	366793.2735	488980.5992	375623.5846	461626.6092	394195.3049	524928.4574	319816.0135	323442.6899	264640.3625	255680.9576	331842.9474	363525.3493	517528.1178
	8402047.562	8920851.368	7937204.333	9464466.042	8321266.985	8772168.171	8443400.311	8302464.322	8114356.277	7309146.088	8160453.53	8615171.581	8447009.845	7125769.01	7475656.627	8093008.001	7939941.079	8138603.921	8347769.167	8408626.626	8279946.506	9239880.193	8749444.662	8146632.733	8122559.851	9807806.023	7384452.456	8644328.268	7544199.683	8602975.617	7937871.658	7962810.249	7496356.695	8419205.069	7902881.421	9556812.444	8226065.315	8524787.179	8193009.522	8866557.079	7976005.736	8209527.799	8250799.913	8953612.95	8303687.417
	3700188.752	2445526.101	3667901.53	3718292.757	3193166.706	9359154.305	3661873.432	3746458.829	3639494.475	4514107.754	3585107.473	4114879.395	3721240.306	4429118.924	4037838.412	4093595.673	4135438.24	4666630.791	4054316.796	4178072.647	2853634.878	3592624.186	3629047.421	3540862.784	4574401.277	4491349.157	3806092.536	4149629.464	3265892.702	19493326.37	3577691.623	4210007.89	3123948.954	4233801.4	3931302.821	3687580.583	3661283.292	3733493.457	5440994.04	2896793.031	3871367.741	22285606.14	3947228.419	3367171.158	3988015.58
	1134455.052	1423731.663	1648770.436	1534266.759	1355826.304	1393617.705	1111321.192	1408411.028	1382892.842	1301979.457	1375925	1377031.341	1254152.01	883056.6215	1467427.313	1332829.491	1136577.57	1362618.446	1410288.002	1408263.883	1366576.342	1212497.31	955151.8412	1481124.077	899029.8906	1622893.22	1283034.559	1329055.721	1282082.449	1353946.146	1356021.078	1450243.191	1220018.341	1211667.009	1202224.777	1381130.524	1628257.472	1278637.593	1473672.733	1394867.503	1446760.989	1515730.736	1272089.568	1222116.477	1029395.641
	3926492.527	3461280.51	4355908.105	3643373.893	3143373.048	2802833.317	3281982.072	4118577.034	4058113.401	4303107.216	4115639.618	3841252.531	3003381.45	3507009.137	4147889.182	3886502.511	3857556.037	4251111.991	3693874.905	3944883.38	3721143.63	3750610.087	3805133.573	3566365.072	3922462.453	3894982.689	3788737.103	3261007.175	3843214.091	4212322.961	3724505.878	4177709.367	3758086.907	3667326.113	4231074.444	3959610.307	3804864.863	3189568.288	3850990.195	4533449.267	4398041.295	3774831.947	3768362.697	3819250.906	3368187.002
	1312058.465	1083633.611	1209049.24	1359826.272	1084903.272	1162941.234	1356392.578	1343054.751	1097053.279	1170143.71	1268227.662	1536918.6	1353981.013	1203966.241	1226467.567	1354678.829	1098821.706	1305629.46	1238981.38	1537940.359	970606.2495	967775.4502	1100663.839	1393050.718	1465232.059	1117293.36	1050783.154	1311452.395	1238563.962	1199075.655	1038964.552	1131078.96	1175931.54	838054.1059	1232882.149	1427383.101	1210772.952	1204839.963	1267318.065	1284071.788	1357878.161	1101971.696	1250053.179	1258852.037	1132152.889
	624833.7078	623800.608	575974.4501	545782.4339	537978.596	474726.0138	579344.9618	637032.0374	652746.4695	635935.9324	605988.8844	846791.3106	553065.7166	615882.2769	679278.3835	483507.7358	538904.6671	626923.8086	923437.1642	593301.0127	504930.9101	662984.4303	530388.8391	576328.5207	612153.1166	520275.8852	599637.6675	529141.504	570559.9629	592905.122	518557.769	615976.3442	579050.5604	525309.2596	608656.2757	627764.1663	611545.6665	392517.325	552433.7447	497563.8194	697564.8219	513514.9999	505932.9706	390321.7036	456263.2068
	1471826.616	1335990.922	1599949.684	1337986.606	1388360.305	1061928.714	1409198.428	827230.8568	1537542.41	1139578.664	1298667.433	1319856.855	1286598.544	1317881.898	1283151.214	1269931.502	1868524.719	1293748.76	1268759.581	1052494.9	1583645.026	1289880.61	1499535.648	1249292.111	1275417.342	1781399.433	2092812.306	1303139.306	1279292.972	1217689.353	1482733.78	1349423.624	1240845.856	1325206.309	1135120.237	1392502.021	1433426.626	1315247.163	1266750.27	1507887.881	1339799.492	1277580.943	1852422.263	1642157.791	1667248.022
	3767752.83	4262702.738	3995247.187	3927952.808	3727104.449	4136840.441	4490707.926	3623515.222	4422680.276	3804208.939	3219692.204	4185444.732	4951881.355	4785099.441	3778715.93	4602859.944	4173074.574	3194293.416	3786684.241	3931260.394	4280799.597	3688975.242	4049471.448	4040641.547	4085828.476	3899335.878	3486329.471	4072901.756	4079319.195	3076171.609	3654478.91	4481056.222	4218046.295	4032770.985	3701611.126	4080199.938	4314093.962	4091210.592	4230938.896	1712428.251	3689548.126	4149496.957	4340438.193	4240347.617	4435477.013
	2656788.337	1929373.604	1950830.711	2038173.431	1778137.219	2054528.597	1688652.901	2460266.946	2183387.832	2133027.319	1951097.962	1328147.161	1871586.577	2355281.113	2055021.22	1961432.285	2154762.881	1810668.794	2116387.436	1928271.609	1977919.876	1839557.986	2119550.778	2264259.609	1756623.555	2674723.092	1732467.374	1593778.322	1778325.848	2299938.09	2141556.784	1878780.266	1881739.951	1990674.382	2143903.655	2050738.261	1837484.23	1359957.16	2304214.027	2179351.529	2180642.773	2811030.131	2019400.93	2084664.939	2128217.932
	4590471.505	4005948.507	5490626.67	4766085.429	3590386.568	4150655.101	2997412.004	4630964.65	4694327.65	3323801.802	4649637.432	4348486.918	3085709.548	4245803.379	4450933.23	7220406.316	4680963.391	4458955.66	4816710.538	4733938.38	4531541.251	4323479.812	4308068.295	4679581.495	4424957.705	4199376.569	4606640.315	4444431.321	4137621.21	4557552.181	4621231.163	4614104.519	4165405.37	4273963.885	4645101.215	4535655.045	4547703.183	6530226.618	4621678.078	4718462.719	4716862.575	4215156.554	4709151.022	4570174.57	4359127.755
	1061681.724	1358661.965	999596.2524	1169294.364	1029446.575	1336673.267	1011812.676	939057.7148	718317.4318	731859.0781	982116.0394	1226726.619	1285779.696	1206883.746	1087354.996	1179545.026	1213882.887	827358.1807	1000217.748	1071889.492	1266390.891	1017892.202	2361804.129	1054357.877	828134.4526	1129462.304	776378.8132	1233436.701	1047341.25	697185.5094	1013481.986	893375.8391	938155.0027	1063433.909	759977.0409	1181695.31	1308381.838	1369456.267	1046161.35	2182472.843	890078.0982	962814.7075	1114006.438	1225365.084	1285569.809
	3434334.567	3793656.886	3195287.499	3693990.15	2706411.669	3770886.623	2194509.781	3992851.503	3035628.627	2717665.152	3561354.773	4176881.12	4152679.405	2892961.585	3596696.042	3338124.46	3373972.503	3734109.021	3538752.29	2941189.394	3685269.62	3327939.084	3777270.277	3538439.87	3498348.639	3551463.941	2504577.056	4024788.695	3284037.535	3356472.289	3321920.803	4085760.375	3988193.609	2736312.84	3340077.265	4481346.904	3617856.311	3357666.391	3250649.31	3233254.683	3715295.029	3110136.069	3952293.114	2728087.643	3248547.369
	476944.8401	446609.9616	572730.0538	590944.376	464726.6574	554334.1852	576940.8312	549033.2668	601793.4845	564366.9831	511592.8651	545279.6678	500540.1846	604704.6714	573967.5104	602387.3687	518103.4698	375272.3309	563660.6428	687069.9172	621554.7411	465701.091	638580.0323	537768.9191	632819.2447	445832.3032	544000.2804	428329.9244	700736.0698	447316.3905	346932.2492	597891.9338	591965.9797	506572.4391	581703.9673	589805.0686	620247.4569	436201.3951	568084.0569	563627.3446	469688.6661	502883.0405	505020.8075	542465.4342	621056.7103
	551027.4265	501300.9747	393099.5759	508976.0882	492486.3559	368945.0126	598670.2494	490364.7133	414299.1828	265314.7984	489619.6234	610093.4342	514978.5841	573979.002	484638.5217	477136.2214	699900.357	480611.6693	589046.3685	388084.1476	648970.8882	405043.6077	513614.058	477559.137	517269.8049	720795.0221	405874.6318	367725.4183	428705.5703	677317.4105	571577.1024	528904.4318	373150.8043	531992.1403	505069.3408	506937.8478	504678.3051	468689.5256	559582.8982	541803.9448	842220.4386	459707.3475	487136.0904	448403.7816	491702.8183
	77807505.64	70549648.02	91564696.67	78107393.7	101267404.5	75434240.49	83293681.82	80163079.8	84019950.12	104346335.4	103318434.9	83533012.18	78712106.3	69698570.48	69085042.28	181141829.5	118211080.2	74112996.76	75748480.35	91817013.54	114949435.7	82740077.89	102488001.9	111030187.1	71963411.77	98842232.78	77171717.19	98466942.78	67037487.4	62824397.88	98914182.15	71415181.26	76817135.95	104532303.6	78421552	90679490.85	77284176.66	68938103.97	81825157.38	84533848.92	93781551.35	64323830.74	177969647.5	97815768.82	77075552.49
	946761.6949	984282.2088	803675.3968	1135662.372	695062.254	774225.6557	796375.1554	978980.535	1048729.723	960336.8752	940867.8425	996422.1444	886028.5965	778032.4803	836738.3218	808517.0372	849332.0879	1061011.187	939894.0723	830080.8296	864694.9883	723611.388	932145.4254	954965.3034	886012.7457	960039.9693	940379.2688	608611.6098	916656.2956	773744.579	998941.9586	856995.158	815923.6219	905438.0224	757600.1192	1001072.639	989604.3871	859053.8208	1039469.88	962807.7049	1037920.165	995155.8069	767676.9405	999658.9975	798341.0857
	768042.1653	683448.0007	735321.2032	35888032.78	584228.9252	29378301.07	670184.8587	763371.0976	826898.1646	423145.6684	531111.7245	613522.0151	711379.5251	46546971.97	654290.7055	651920.3188	565990.7284	488546.8186	19086523.45	789388.2539	757995.4666	670773.7791	505808.6429	31545050.47	35779303.6	769793.6465	622196.3145	663112.8303	15786911.42	594696.8045	690974.7287	825887.2959	762097.0296	632589.9109	639116.8294	653011.7237	87834790.82	691833.7668	716177.1759	534205.8415	873815.2597	681540.845	942465.5973	718285.4825	683356.0635
	6601489.456	8028242.976	6673448.697	8094416.81	6994096.702	7812874.001	8337874.884	7421460.57	8016122.913	7062658.07	9171756.389	8649682.106	7279812.731	7979790.723	7561658.903	8298546.527	11120649.91	6584944.162	9675482.791	6997132.413	9672698.907	8253423.714	8838935.288	7532019.073	9092795.47	5941691.818	9211615.086	6933521.773	9429779.922	6819562.163	8776685.118	7909420.429	7615835.102	8434936.997	7369055.209	7683490.425	7093933.678	8483704.238	7358571.398	3889671.8	7037047.476	7268750.234	7439166.447	8208386.845	7326662.74
	13645681.31	6798388.43	8278852.661	8372421.464	9916168.674	13973923.17	5139286.597	2166013.291	5286380.446	1991139.377	2620468.429	3238688.796	2080106.641	1535120.106	5497573.525	2026577.127	2130151.369	2231080.344	4702455.888	2177657.164	2023274.002	2242833.835	2920848.092	2575348.337	2035016.983	2698556.665	2116753.183	6350164.357	2065083.206	3557593.033	2161525.183	3836934.632	1693331.964	2024328.605	3405647.967	3741840.91	1677380.405	2574436.414	2438924.61	2090485.163	4831134.121	2739136.311	2047752.436	4911060.679	1959081.009
	1485241.694	968028.1561	1027066.403	1017821.402	752209.1236	971680.1014	1051265.809	1637500.47	879917.9822	1030162.906	1165295.596	1026940.425	1624974.934	997027.0045	1018739.291	1065779.222	1182777.131	1030340.973	891444.8356	927520.1855	1101532.459	1043239.479	1260340.74	1419605.031	748694.9846	1570603.05	1350408.695	1222307.459	988461.7117	1025820.987	974563.1874	985053.8037	923232.1171	888190.7623	1012740.325	983445.6618	974953.7618	898495.7943	892538.234	1422188.92	1251915.562	914234.5127	1026093.119	1418845.217	948850.1366
	534800.4888	340607.6873	216683.5753	415669.4314	469298.557	1171774.5	702341.9926	444211.1053	885532.9196	369432.2748	1309033.68	1308974.6	1151172.755	603579.1835	452765.6032	376916.2999	284457.4051	485697.5451	570771.1802	425004.3307	257981.101	127095.2148	547742.0815	446353.1664	441266.8492	747592.5647	1166381.165	2386806.93	1497518.291	378382.2601	500045.1799	242291.2329	297828.3711	177521.4344	447833.1989	491445.0373	281062.4407	280452.5226	219632.5707	330772.8992	682796.4441	510902.0401	587663.8237	533729.3162	538606.0636
	2109131.161	622555.7582	403111.746	288476.0688	982544.7707	1254367.722	1417767.226	854085.8959	800865.2328	753551.4368	2462882.169	1044227.113	2038025.157	461665.5144	492228.8921	1242995.746	736401.9309	681095.4237	723121.5045	516171.747	462297.4952	434244.153	875182.2273	2270757.134	2300646.383	1944959.243	1904531.764	7598456.204	2891954.29	1306346.506	2337914.293	950110.1793	964768.8113	463279.2879	1351352.881	1418390.088	460234.5747	377029.8021	1103540.264	1869207.351	1116718.874	1315686.226	1293726.718	1139968.582	1271400.667
	2169659.129	1228654.059	404231.3213	448942.6711	1364850.43	1500913.43	1792975.215	1120779.516	1445750.228	1390147.402	1204513.378	462928.9696	7382689.798	681230.4593	576357.3704	2678410.96	1111787.424	744762.5912	778234.6631	712074.1184	117969.6502	130853.5162	819425.9933	1644449.982	1716433.359	3381164.914	3071443.863	9848614.93	4158955.033	499128.7983	6523687.023	1983103.064	246063.3896	114252.2153	1293665.506	1704905.906	542491.6709	235366.0416	2238076.549	3750857.707	1849342.202	1859750.016	1622118.44	1714863.788	1685548.781
	6427096.787	6734135.409	7161118.105	4751521.451	6327788.791	4949078.807	6240454.926	6577989.723	5897161.237	6917797.567	6604307.174	5028769.954	7774752.864	5489855.062	5790282.483	6604657.953	7075664.401	6222192.843	6370976.449	4427778.764	5840174.007	6042364.176	6093249.136	6583218.817	5998149.384	1812128.725	5432073.143	6273760.903	6419866.156	6381823.988	6106794.132	4627610.86	5451760.87	5996453.09	5454100.978	6083366.937	5616008.295	6032400.711	6568973.446	4828274.457	6503702.329	8255683.333	6157921.005	6261808.298	5769483.07
	9229486.105	3024849.131	1704085.604	1548184.5	3608415.112	4668979.501	6798417.669	3651339.477	3172476.866	3425700.293	10477679.51	4484060.339	8225173.031	1798545.109	1907500.904	5010773.591	2475628.68	2624749.955	2857344.821	2695325.414	1960442.703	1723776.475	4097188.409	9565381.566	9271015.488	8351966.363	8311556.345	31021752.17	11093490.32	5208029.869	8841834.142	3730020.303	3851065.347	1889464.597	4573396.252	5715583.128	2091517.901	2056001.341	4206899.821	7592404.28	5411502.331	5223442.477	5093172.302	5167469.54	5124006.077
	3318926.395	1102813.46	639395.7815	407305.6973	1233214.66	1428219.286	2608678.994	1233819.89	1121566.199	1122330.34	3519431.345	1558518.415	2930487.303	758149.1553	493976.7888	1786066.88	1040131.613	930379.1629	983729.9319	818173.1775	642213.9819	563925.7021	1280669.389	3412796.802	3420362.441	3167200.935	2735592.433	11433489.42	4282908.482	1689324.814	3298489.757	1318354.146	1166569.716	647416.9444	1801510.563	2065381.749	798082.7251	721095.5894	1519376.148	2706585.305	1719659.887	1857934.798	1700866.153	1923116.119	1817183.263
	13630027.4	4308591.356	2659784.294	2269612.667	5202400.682	6768800.237	9682646.8	5252496.998	4376309.07	4926245.29	14380466.12	6267508.045	12078255.02	2820446.487	2834001.115	7680256.452	3920807.969	4172352.333	4374937.746	3585442.854	2671282.462	2621975.626	4937588.314	13956396.04	13255029.59	12020121	12342281.24	44905976.6	16564523.94	7237595.005	13124396.25	5333888.73	5545875.961	2861078.418	7410174.701	8596916.606	3032810.096	2912375.642	5912398.544	10762746.07	7977443.763	8235075.099	7375935.16	7766982.549	7427628.643
	1818670.1	572149.5213	325759.394	451369.9589	692260.7441	878071.6575	1431360.86	1018859.587	505853.4902	907988.6274	1769971.083	952201.7339	1694755.601	422297.0813	381172.625	884732.0908	580519.2201	492598.6337	540325.1878	662234.9071	487937.7466	382433.1669	779004.5871	1804633.051	1782307.27	1718161.89	1705951.543	5840806.353	2229439.164	937024.7104	2048136.436	675783.0848	744475.7562	680176.1964	943059.4491	1129494.904	478407.2286	330467.7803	743629.1356	1392629.42	990222.8093	1027963.985	1011485.489	815184.0232	769872.0274
	245354.0809	567275.0937	129382.3467	354678.87	361785.4031	259443.3356	508431.5994	582976.3301	438781.1983	909460.6004	232911.9317	303915.2596	576726.943	212199.8049	272373.645	286790.2464	165855.1911	334527.6804	629465.3405	412517.9596	179959.0845	176171.26	352665.1873	300223.8167	962616.0982	265336.9552	495854.7855	715220.5688	293844.0278	192990.6454	448838.4974	150513.4132	1124698.306	1201169.896	215467.2284	279932.2515	343061.6418	314777.0176	120273.4537	205868.3437	366274.5293	452777.7753	376089.7228	370031.3057	402018.4658
	1320718.864	1459345.838	2555061.888	853789.4425	793927.7682	387133.9375	865472.5842	312502.6735	238009.069	805647.9062	898439.4212	389434.7331	717368.7935	504449.1727	799280.0372	293885.9469	1505933.739	449229.2545	622012.9631	686473.6671	3404296.692	1714852.198	37268180.45	230670.8223	892099.6947	1632206.918	11690185.01	291481.1286	416808.9371	2207150.795	1618668.899	651283.9724	8884959.413	767722.3991	3425955.463	2815810.607	4713803.786	1545452.966	310206.5549	815537.8244	8644095.476	9117013.886	8363715.546	8475204.027	8961306.873
	820174.3471	701421.0597	1269931.881	419960.8237	409871.1897	135219.6286	316561.1814	149843.026	74605.00803	386197.6093	286309.4227	218415.2751	348783.4329	252943.8347	309063.9994	146259.1488	742683.6457	234581.3941	344049.6624	323704.0502	1469270.366	761689.1609	16604232.89	88107.80476	439190.4781	633845.688	5310812.929	113649.0433	178169.0614	1086106.232	708693.3882	259183.5098	4203317.349	348012.2199	1346918.424	1215150.376	1931797.465	643023.7599	188665.5327	431580.9732	4052718.868	3853457.453	3855406.633	4374564.925	4165609.319
	103216.9085	196716.5951	33915.83424	0	252096.1086	98025.94939	34562.83344	84536.50478	93001.34051	86232.73331	3388047.712	348997.7006	165780.8001	422213.1276	208619.6348	2740938.311	8703981.919	13478881.94	7917158.034	878632.4157	3909338.393	2918886.422	1420665.635	1698467.572	5212236.966	10017793.33	4811782.854	823879.7326	0	84455.14249	26353.73923	1271182.676	163068.4518	270441.6175	1744037.91	570998.8143	96592.72584	315569.2738	793392.9682	2077293.293	1314310.495	1606281.61	1750253.643	1916723.614	1740762.425
	108493.9226	203902.9226	73115.65379	0	261737.352	102522.8358	86079.93543	87678.98983	155321.8328	82648.88287	4254215.523	671279.5993	186273.4652	765180.2597	261909.9966	3239775.5	10606246.98	16472129.44	10271782.52	621970.3075	4150921.66	3835674.549	1662414.404	1898517.89	6618107.178	10991245.74	5902736.502	881281.3084	23522.75371	133799.6701	0	1404482.463	211680.4015	410226.7626	2121926.787	707125.0959	160217.4615	565849.3795	1235516.534	2420323.141	1857785.41	2145824.829	2106059.786	2289092.631	2024107.336
	176139.4578	268112.8515	72472.78895	0	348389.997	125794.4754	100032.9846	155834.4279	211719.0909	130642.4505	5648115.291	528442.2061	196825.4502	523646.3244	543995.0771	3953008.33	14280847.28	21932800.13	13009466.13	918344.0624	5920252.161	4510009.342	2295838.115	2382677.029	8239210.701	16026240.58	8791168.516	1178618.546	38475.55892	112844.6794	0	2145675.837	343074.7531	457171.9591	2608903.606	1070935.332	152759.2683	443231.1608	1609141.164	3298022.92	2787406.835	2979384.982	2345516.295	2927895.987	2729982.255
	39081511.73	9373487.03	6300696.743	9217821.943	8126260.886	15818032.93	13204380.09	11634119.47	9264728.265	4936311.387	48711794.95	14456320	7727179.128	10195667.94	15242357.12	13684478.76	8457139.754	8523813.942	6227164.872	19579995.85	8617733.222	258729480.5	10330320.09	7205964.843	17629628.87	10779923.24	9274907.339	12356172.19	11753991.22	9941684.935	25361369.31	6070925.715	49448827.96	10729915.16	7498467.591	8542573.029	14597393.58	25075965.71	10316578.99	24158232.37	21162686.59	19449315.24	20377192.78	20217401	21138095.57
	120691011.6	28546415.85	19110352.03	29194615.29	24583624.03	44469004.75	42116539.73	35704423.12	30481501.18	14855587.38	158526098.2	43650195.75	24718208.11	30661886.27	46556175.73	41283367.53	25881237.19	26135585.49	21609575.3	58240433.57	26337587.27	792412915.7	33551863.52	22280640.42	54035024.78	33829619.41	28533463.74	37834033.51	37989896.03	29342497	81049023.91	19608022.26	157292885.4	32929678.8	21886475.1	26979066.57	43046350.25	75645608.2	33738803.32	72591214.01	63208779.56	60857982.96	62228502.88	63555144.63	61829269.02
	308170.3552	5658444.043	5685632.259	4685789.064	4672604.128	3221931.44	4373008.418	5574737.354	4723561.159	7007402.359	2080154.553	2638871.81	2681011.399	2857207.998	3622869.99	2942956.301	2818422.292	2975040.042	3341639.757	3704381.396	4043176.681	308948.1408	4114132.526	4212175.227	5569347.056	4979386.387	4726493.631	4330703.186	5185139.225	4143961.822	2496673.091	3552264.817	1829398.581	2775619.637	2675176.439	2169543.221	2145298.535	2116999.262	2677516.084	2522298.106	3378624.315	3259204.832	3437912.119	3441538.266	3370017.012
	4305197.874	6079073.984	5264611.843	4376396.755	4737932.086	4422656.562	4021625.993	4222734.078	4309272.979	6189399.356	1965395.594	2465493.691	2762892.951	2638915.156	3116384.707	3273456.655	2283132.359	2550112.839	3154962.542	3496673.958	4826755.359	4981677.848	3861306.351	4016989.121	5113396.854	4801376.261	5172029.371	4403945.318	5154276.069	3199509.497	2338377.58	3143223.711	1714075.685	2900321.285	2731063.732	2697737.075	1921005.865	2063839.776	2357349.529	2088852.435	3862221.69	3525998.472	3032606.443	3183711.485	3186686.147
	2130638.385	2555410.43	3160906.652	2403259.662	2081462.635	2060746.71	2105292.431	3789497.237	2951700.66	4397711.046	1317168.038	1403138.731	3238655.704	1686738.123	1560550.576	758388.4305	1424169.307	2216341.177	1969287.341	2405476.993	1920381.588	1557317.657	1216972.646	1978050.821	1814053.968	2217180.101	2587705.599	1221505.248	1427920.856	1946303.774	2402673.162	2204479.319	1157543.868	2331641.092	1859765.235	2918116.659	2526692.436	1540641.947	2905276.96	2472311.333	1915301.442	2149488.327	1852112.812	1984997.046	1764497.067
	4302132.006	3793685.208	3636528.195	5471255.19	3775666.26	3946604.617	5517387.771	4300772.91	4367169.879	4986894.04	2043223.298	2624459.749	2762581.734	2534638.543	2978593.579	2863519.469	2270322.932	3098422.004	2443761.679	3785105.147	3421172.577	4313716.992	2944527.58	3511047.91	3703536.028	4085658.63	4994095.384	4079688.021	3462154.425	5156484.016	2067979.634	2611537.9	1769593.302	2407863.652	2974516.345	2023728.906	2394754.938	2223263.044	2426119.323	3176358.903	3226233.239	3483647.177	3088742.952	3108863.105	3417468.056
	5750176.523	4065366.191	2745269.502	3605902.967	3960788.504	2885227.817	1835287.842	2305467.87	5605967.85	5618570.983	813989.7636	1518230.918	3544499.681	3003993.306	2594043.893	3330707.496	1747902.436	3733200.805	2621194.748	2167577.347	2173511.983	2682195.984	1601235.255	2628559.568	1643149.227	2112905.846	3177159.313	1584712.544	1243246.84	2624169.881	1499697.183	2063794.845	1997774.946	4467715.042	3755160.575	1962038.168	2278452.402	959000.2976	3314705.683	3641619.286	2931417.844	2984703.59	2210858.994	2974671.214	2519170.384
	6693407.959	2563769.76	6122203.353	4770123.385	7093100.459	16874475.75	8653240.209	2122907.851	2989477.456	5776771.076	4418826.301	1822087.178	0	1607810.329	1531311.6	2214649.099	2447548.997	2243076.229	1726281.872	607601.9702	4913511.977	1902184.29	6198617.776	344719.9369	275511.3275	4389145.857	5213946.553	4948063.425	1643567.629	2744460.951	468274.3109	1210204.549	7350338.031	1523884.299	557338.151	348411.8808	737059.25	2148509.031	1115120.302	2164290.467	3125248.644	2832869.766	3563357.517	3625680.113	3073143.316
	9676492.681	15684502.55	12839833.81	10204375.85	10642468.24	27702926.45	14104274.6	10381661.76	15458039.78	17009991.52	11859630.46	7225045.452	6301405.281	10041622.98	4858584.595	14843199.91	6950223.193	8164236.692	5179194.592	13179205.55	10582395.7	17081569.62	13395618.16	15337620.59	15114066.84	22830620.48	12043816.92	10364182.78	10506241.34	20088450.47	7641107.262	6008369.168	12392744.07	9029243.965	8714174.446	9000551.212	7224379.953	7350544.732	10015886.33	7621230.042	12820018.1	10473641.51	11372855.54	12749007.24	11054901.91
	7225437.224	6685027.455	6250945.006	8332340.984	8656642.567	6912699.108	9431592.802	8691672.226	8286665.528	8898149.615	8040250.03	7051378.092	8952628.727	6151006.177	5326230.597	7159151.318	6441631.767	7250317.377	7802786.047	7100885.243	9230226.02	9531936.781	5013554.675	3483495.995	5531212.537	6443119.812	7470817.406	7837221.755	5377183.378	8453176.813	4487494.685	7800049.877	7438490.755	6670142.482	6141124.243	5681525.039	6267275.775	5466612.721	7746404.278	6482359.129	7233390.097	6382518.226	7227392.492	6855056.039	6657589.173
	14701985.26	5348754.416	17043830.64	10596194.18	25475208.32	36640471.44	15261297.06	4787945.617	6538547.766	6235419.921	1718306.499	3712590.704	1713964.334	8046807.151	6333201.057	9127510.488	3722188.117	3792162.925	2891028.485	3371368.028	7473767.696	2457570.706	4600007.485	5582462.067	5956089.473	9143013.271	10466677.1	7587321.047	2217732.496	3664624.402	3662956.909	1466466.502	6300385.937	1967697.279	2184299.27	4651684.641	526512.809	1666521.023	1307573.603	2089131.587	4523509.301	5737307.368	11931715.78	5722053.551	10967014.57
	0	0	0	0	0	0	0	29521.13189	23487.49935	0	0	0	0	0	0	0	0	0	0	0	0	0	0	68444802.64	126404970.6	0	31540.09878	0	0	0	39016.93078	20861.37886	0	0	0	65189685.89	0	0	0	0	7477417.53	5900858.56	6092034.356	5753726.424	6143163.374
	38087478.48	22808821.01	41669285.71	36210526.2	43561293.75	88502437.2	33850049.96	35051207.67	46384683.36	25711185.73	54037238.72	28960881.98	13142365.52	38942881.49	13135662.83	53834257.09	27096774.39	36923353.8	30034068.28	19095899.8	27329384.12	21693433.59	25286528.35	11767876.78	14828621.35	22332799.01	19189040.01	29920958.37	16424603.25	30998284.9	10798558.32	18833474.86	36264236.1	18042720.26	10576322.34	10591590.62	14674490.13	8586051.108	7086758.046	20559146.04	23584603.22	27840894.9	26438301.09	27187620.47	23023518.21
	2085117.232	909620.621	3654107.369	91409.13058	4127133.102	110555.1254	1321143.424	1482187.465	3285606.983	106638.2181	3764159.612	1861251.432	8896834.624	1485321.066	2641293.022	3890011.707	2293576.978	1888344.077	799968.414	1830890.154	4557317.751	1605025.197	4561626.633	2636755.396	1907490.424	1329369.594	3703659.968	2050771.212	1476818.274	5788303.859	11321133.35	2690284.929	394498304.7	1925219.399	5940477.141	4385284.607	5044860.243	4797154.928	1031113.261	3605080.907	16477749.09	15845407	16960150.17	17029159.13	15589045.88
	14625653.72	9990803.664	5367928.866	5453891.709	4642073.226	24668841.12	4086286.942	5302971.295	9300239.572	9525713.556	222798.0067	532026.2245	1749629.414	10560563.67	4482783.338	10505470.27	4948546.379	694466.8521	5835585.816	4865821.137	5306228.502	10275468.04	8709619.178	1736236.513	666478.9045	7591668.188	9328661.392	891722.9886	190304.2336	4974110.795	1035735.787	2333372.16	0	4567771.455	10384961.56	4493236.237	508107.0959	1052040.58	11856987.77	3836731.875	5691038.193	4573274.29	3862042.51	6189164.841	6212923.573
	2560061.847	2331037.526	3035679.27	2504048.855	3331159.995	7646648.588	2589424.704	3251587.852	3507396.368	2703841.531	1419979.065	775462.9512	538970.5571	2091755.13	1552893.374	3501704.427	2337374.075	1579171.111	3051543.107	2303135.711	3429505.129	3141593.117	2399330.382	1801452.091	1441341.789	2859530.85	2202165.045	2272260.713	1263723.405	2668591.551	1543767.791	2147037.532	0	1981460.477	2495148.32	1624696.939	1303879.767	2134350.699	3678738.713	1907477.095	3435816.773	1872284.635	2123172.384	2642234.806	2477462.446
	2430008.538	5409351.981	4090516.019	2248604.196	1939485.3	1602235.06	912952.2875	1341588.957	2555351.299	239607.9343	3934810.675	1818727.836	3585705.786	1754619.971	3057283.752	2756680.125	1546553.118	3258261.26	1216849.999	488091.4873	3107488.442	432709.3498	3243221.942	3729023.553	2102437.851	1463548.283	1797078.46	3364048.8	2397452.492	3641822.676	6598659.381	1139031.716	401263692.4	1429049.925	5145053.83	3221178.784	4078226.084	3055030.55	3956940.668	3877788.534	13468924.17	14968032.87	15809115.59	14055185.2	14621142.17
	4475041.54	7463581.674	6430483.294	3106853.381	8282246.708	10876140.79	1931720.337	5276972.295	8639279.202	7823913.772	4936055.716	3523022.327	8052008.985	5850855.455	3689901.554	5932136.441	4201230.819	5486275.458	2587424.19	4137185.379	4783181.055	7002634.378	4103516.261	4962252.034	3688106.836	5370600.518	5868950.344	2660902.851	1896086.801	2803864.766	2537260.082	4523409.808	4555866.032	6158891.844	4890162.728	4239921.879	5205880.921	1517333.974	2046468.507	4507120.821	4784848.077	5450528.105	5572049.839	5208299.731	4941308.958
	21245600.16	27502335.36	26585117.35	21377662.87	21320769.17	37664557.27	18727931.91	28565875.9	23060791.73	33696486.46	2253812.347	9621524.803	13101089.18	9433165.631	11466460.95	10520207.7	5404976.691	7817066.036	9923913.386	18066936.5	15726104.76	20432979.14	5464812.893	22703585.37	21263376.61	27535546.92	34426820.52	7610758.683	21655416.57	13208014.9	8264574.552	7508359.113	710069.2006	10856482.76	5551668.952	10589806.11	7870924.556	7261492.944	12158825.98	9366632.215	13537184.67	14097470.44	14566100.33	13709582.05	14826286.32
	19489502.43	12461545.35	13206229.12	9993086.908	16495596.32	17008591.37	13875113.91	11844819.95	14068374.96	16638953.77	4618008.431	5013276.182	6613292.578	4732439.778	3201933.761	1887681.057	3852701.546	5198513.979	5845849.875	12563127.58	22470450.56	13690633.31	7524223.875	10605542.85	10227663.41	10911221.06	12286660.51	14329129.46	12720291.2	19234616.1	2751273.072	4873899.776	2567820.026	5112646.483	3574335.13	3611067.848	5387927.551	5010286.861	4489562.712	2462684.583	8875746.582	9595759.551	9878613.994	8269480.173	9012451.252
	5238459.159	12792725.22	13558554.6	13207243.8	14055999.31	10638871.57	5954231.153	9045029.461	19917548.37	10631640.88	12454596.59	8683949.642	12708089.56	8639726.817	6355512.847	5507711.033	5370058.427	9972691.127	7108020.622	8977648.187	9510401.456	11087664.95	4901358.052	9589343.073	11040125.26	5175081.133	6170859.482	7239798.117	5218579.464	10374747.53	9545703.945	8365477.265	9250763.765	9568992.875	6963132.44	6568037.09	11552737.81	3372663.844	4098828.032	9843376.665	8553462.613	7749385.681	8115040.452	8857023.056	7896614.773
	9511365.052	14859599.03	21487645.23	20601009.27	18810142.93	14240198.07	9426746.389	14010215.85	28219240.78	16746043.03	15024287.45	12299050.84	17514952.48	11267586.88	11687066.64	7827029.952	7598913.499	15619334.35	10950301.84	13867165.41	12512571.07	16861345.73	5050337.924	12228637.94	13507262.04	8053954.757	9014373.08	10387309.2	8974011.017	10760490.95	12078340.91	12283088.58	14140421.62	11076689.34	9697806.063	4211126.486	15329119.01	3952481.296	6164876.624	13299592.45	11539097.6	12790932.66	12157505.72	12973949.87	11147860.29
	1625531.298	3496822.051	3876339.6	4246382.715	3998977.73	2363917.154	2336576.364	3492972.261	4160927.058	3165645.224	3845695.305	3677878.589	3372133.575	2992731.483	3137416.081	1885250.772	2252876.009	3648031	3316617.248	3113464.248	3013135.233	3163460.827	1664723.307	3090335.41	4289656.314	1859720.105	2424816.717	3918157.481	2971771.154	3638141.909	3024879.928	3547933.019	424288.0593	2873414.76	1684645.471	2092075.018	4051803.839	1563865.236	977155.5979	3020753.691	2680084.812	2571183.566	2589448.479	2589516.865	2430623.304
	225039766.6	169238189.9	118524530.1	85860884.46	96527203.27	410141936.2	72827017.97	91679609.82	168142720.7	162046734.3	2639938.606	24122674.96	51676030.59	172603880.9	70735381.25	171047789.3	80501601.58	10376598.26	90955347.68	79503403.63	99316582.79	188794478.3	140332879	58569692.46	17328390.32	135677554.7	168299852.5	14286208.62	6873188.736	95810758.24	16656278.89	30590827.61	2182088.49	94973995.97	178464796.7	78724902.91	13828323.08	23970616.96	186461867.9	72188527.06	100555149.9	94945517.1	99129391.96	103736506.8	99796508.02
	5212580.463	24592387.55	27343310.56	33708053.19	17663013.55	17118568.96	14013403.8	24147016.47	57296379.33	20721585.22	24939537.54	20243330.43	25302464.4	11038633.01	11785386.61	12941467.84	8349466.944	16998708.47	17709447.34	19002751.81	14183181.16	21495519.93	10473138.52	17833564.25	14435822.76	14259276.2	13502351.51	19403762.94	6503673.601	10544354.07	15302041.81	16294241.99	12459046.53	17449087.51	7019478.694	9615834.998	17367249.11	5774973.651	11702217.68	19701998.36	17075126.34	20963085.42	19478416.73	14898930.79	11100022.39
	139178715.5	147287941.7	140692067.3	109703745	139103088.4	197677746.6	74330891.11	93757069.73	174782047.5	142520532.1	89597848.77	64602539.89	134207428.8	104021565.9	85905462.25	117362952.2	79992071.05	113622841.8	88940709.68	89020736.2	91444482.59	114258213	84804376.39	84974250.62	78641344.03	102204683.4	111590934.8	68778104.14	57362792.53	93405224.79	65185482.43	78949409.89	95893929.97	110962113.4	102679703.4	82292548.72	85657692.8	47249196.81	105978947	100711083.6	104811781.2	99296435.29	100161884.7	95462587.27	99100327.36
	5708244.534	6628914.098	7179659.16	1448428.501	4982238.534	10206180.63	3345508.927	4907428.452	8136461.225	8935629.14	170053.6152	1375778.052	2436446.669	5442799.508	2420607.793	3928297.002	2088225.419	1236049.755	3891724.849	3812247.166	5646544.068	8922008.517	4199773.47	4166805.873	1833343.82	3734970.726	5679143.585	1812285.344	1423882.331	5254233.848	1167593.92	2188456.161	0	4548011.122	4285839.249	2905190.285	1070345.39	954185.3616	4591365.955	2329695.272	4751212.297	3943158.194	5450898.484	3981543.314	5094024.805
	5587082.225	2696292.71	3340440.689	3667754.644	4792143.255	3982434.146	4017426.69	4492507.773	4841664.408	5199212.675	3602948.403	2223054.848	3167231.105	2209234.058	2174108.732	1681795.653	2238703.878	4198305.813	3146525.32	4443852.908	3184431.715	2534232.947	4724315.918	4423574.185	2973701.417	4601377.605	4647292.309	3623510.76	4406574.443	627324.0126	3698807.997	2290358.407	2040263.321	3150063.092	1529818.78	3466912.389	3374291.473	3395981.703	2715427.024	3608321.382	2839641.957	2975913.057	3114865.12	3337921.937	3160477.074
	12495867.21	13823954.51	4651652.995	13209864.43	7876968.554	7085128.475	13097627.53	23519190.75	7197909.265	15694668.47	13249674.24	17529850.44	11983932.69	14909070.23	9075954.432	9633233.942	12749815.27	11366113.6	6575553.263	14137120.67	11640525.94	8146630.619	24239251.71	13935506.83	14325387.67	15520920.94	14335023.75	6087737.84	18124738.19	13571726.51	17474355.28	14869541.52	8988537.787	12325397.02	27718982.6	13555239.02	14746695.01	16827247.51	12514318.37	13866107.79	9523125.38	13546352.8	9252110.594	11805974.42	14718773.41
	11745691.31	14456939.8	10037651.67	14351761.28	12944596.4	11034375.6	12972015.41	13654443.85	11071193.63	9985982.019	9760798.796	14645956.08	8113442.331	14915112.47	16172726.66	13932993.94	15832435.19	13053464.31	15186776.46	12311833.86	13561179.83	13226370.86	13607677.69	11222004.25	14981601.03	13779515.86	14280125.75	20133463.19	13059676.83	10631780.57	12002575.4	11427491.83	7005377.743	9702830.733	11577531.57	13180203.72	11840927.19	13902772.13	11655802.81	13011228.62	9342634.414	10090318.48	9745417.809	11043012.14	8039566.338
	119951249.9	244459848.3	286864449.9	274671655.3	262642820.8	226673017.9	130692199.3	204286359.9	383803463.3	245760999.1	223303058.4	174521818.2	240266662.8	179082535.5	159931210.1	115346606.1	106722633.2	202810082.1	161270055.3	186700449.9	186439989.5	233799861.3	105210355.3	192824757.1	207367236.3	116538344	134808980.8	163226930.3	120405669	223041526.3	165678951.6	176946406.8	181347344.3	196310469.2	121152314.9	112546073.3	218107824.5	61890981.98	82764801.32	200770079.5	171698159.8	179150655.8	184049144.7	175041156.2	177415457.4
	214968416.9	413807906	491695323.4	459360575.3	442719882.4	413234968.5	218388508.2	335934017.3	657497284.1	414742683.2	374165530.7	302550504	413270454.3	314581620.3	273145162.1	187739121.1	180721091.3	350437580	272583287.3	323321587.1	321935521.6	413086034	180436076.7	319522998.1	354457261.2	197374472.6	235061367.3	271343111.6	203660950.3	375686961.3	284392903.2	298610796.2	316531092.3	334051387.8	213754953.1	196837466.7	380356023.7	105343076.7	139039627	341813692.1	305856093.8	304019111.2	314613385.9	306738744.5	303864038.6
	3092231.752	16225965.43	18587681.83	12450195.23	17719590.35	9612819.283	4717980.782	12930444.24	13483521.85	13966021.14	0	6012272.631	15593120.55	19360808.75	10678162.39	14175049.74	12407878.56	14393261.92	13652501.44	11214136.77	20519263.54	11753075.95	780407.3417	6528587.266	8988802.404	11302579.51	11626972.9	9695529.719	8943731.892	8509533.898	9350863.098	9873999.556	1086259.025	16143612.15	9350444.344	15262532.29	6398176.196	6288187.407	10825205.23	14847777.81	10306074.77	12267673.23	10522991.46	11027675.11	10133899.1
	7034413.358	9863451.623	7164719.99	9134235.538	6774085.031	7420812.722	8780993.333	8617859.043	6806825.634	5568548.302	5804037.823	8518403.474	5704971.475	9509615.38	10636141.23	8827601.562	10091433.14	7649256.811	9153109.309	8014562.789	7773258.157	8406560.937	6992279.594	7232010.973	10034089.76	9044424.817	8030022.967	10719703.2	8375242.759	9042146.82	7026976.394	7566796.573	4738606.227	4832406.712	7545016.318	6161019.927	7864558.964	8811659.163	6680190.934	8668667.004	5567604.884	6360921.693	5093469.198	5703978.668	5942402.995
	9804150.874	9363215.055	9192361.011	3559654.292	5640836.013	3145416.094	2007040.64	2276750.678	5310954.465	1478187.937	6087860.861	4341315.073	66640295.03	3579527.667	5209319.935	6884474.318	3678492.449	9944235.19	3107660.361	4759046.724	14248393.52	6469903.71	7585389.233	5290841.375	4178544.897	7500270.557	8246947.17	3422210.256	3714115.022	15101139.26	25115479.67	4619118.592	1085517694	2868975.613	14116047	9843503.849	16586928.89	11301697.16	5511746.938	25902959.82	51159488.66	48856907.32	53969103.55	50114508.84	49938282.88
	224968603.5	170304999.1	125092113.3	93178532.01	98370638.61	439063771	75641475.9	95464604.92	169366212.1	175170906.5	1477699.076	22098680.68	48527209.8	170241543.4	75124977.22	176872933.9	79721802.04	12656938.24	96948759.34	80352732.33	101127310	200054361.2	138793395.9	60232863.04	17703093.45	138097316.8	163360466.1	15240950.06	6898800.755	100328321	15764335.71	30487158.27	18525044.89	96722457.07	184730492	77490052.73	14768451.12	22010467.98	189747463.9	71835828.55	101064642.5	102114736.3	105420339.9	100158976.2	102461761
	14617746.09	26853486.83	17135346.68	21937249.17	15648692.44	23938561.64	20917692.26	17708614.8	19316521.98	21084712.44	6365437.167	18978299.29	17435136.71	18806066.39	15371979.81	13478630.82	14914094.44	12346835.31	19074044.9	23519804.99	19877280.76	21133111.16	11246054.08	12329918.14	15110913.92	16015994.86	19092814.05	20549227.47	14822849.76	21782982.4	15716508.96	14058447.11	8084538.273	19301019.54	14805454.27	16169533.83	17651198.93	14124638.04	11792305.68	15211473.36	13134200.15	13661510	12951750.55	13688321.97	12159817.35
	7838196.483	8494795.863	7494657.649	10011503.19	7924455.418	7314217.614	9404809.864	9124944.643	6360858.13	7144186.98	9934943.767	12487598.41	7597139.949	10691008.79	10994473.04	9691462.505	10912205.85	7753728.477	9406902.658	8793305.964	9899468	8008139.024	9882329.856	9036281.002	11035364.94	10142355.26	8983270.749	12880796.49	11019803.87	8270699.991	9068761.108	9638385.667	6165091.406	7309720.008	7706974.027	9653548.455	10599237.13	10738095.26	7493568.367	6045997.591	7069439.892	8688844.046	7641377.182	8542662.164	6934080.895
	2035107.894	1749208.098	1909980.131	480441.6957	1659738.644	610776.7255	551490.9453	190302.0126	57993.65343	109357.9105	2009348.578	582966.6377	20572862.43	1332921.408	804720.0815	2045294.226	730356.6025	2067350.677	632283.388	411367.044	3377660.765	1248996.767	2818964.209	681765.1289	2219344.726	1625144.1	2293754.049	982502.0681	1061214.854	5038910.34	8194731.681	1426617.291	370310576.4	1190961.023	4913470.298	2566550.45	4736264.061	3670899.161	1639054.948	9438203.541	15908830.12	16822963.44	17220224.7	17838504.85	17711787.19
	2428350.686	3179518.763	2168220.316	3050662.263	1920163.536	778714.3226	3184963.056	2594519.532	1018829.631	2276800.218	3286663.96	3313534.558	1287849.571	2409674.387	2798456.491	2986617.339	3796735.842	2359611.627	3334952.68	2901435.607	2519028.046	2396990.655	3029829.882	3190397.989	3235124.642	2824552.474	2519256.265	3827662.873	3798480.888	2608103.16	2912824.93	2685860.589	1137677.566	2489274.471	2059680.814	3271021.292	3556003.883	3159403.847	2556691.22	1203265.082	2296421.651	1599317.393	2570822.932	2911724.736	2580360.71
	3056598.242	2290463.195	2640136.487	2356324.703	3504239.794	11878622.4	4069722.275	1682235.029	4303324.943	5164460.633	990808.8636	3170317.581	2420016.693	1964341.675	2251375.823	1926018.383	936287.7885	1452596.667	2549750.569	2871816.681	5152626.769	3713902.762	961159.7971	680620.0747	2659326.903	2378651.574	2074065.134	2645259.307	1977079.974	4137685.203	576679.8936	1072710.484	815724.8628	1634863.796	2872825.195	831571.2243	2251267.406	337379.0406	2357643.267	2805481.228	2253478.686	2008453.034	2704084.064	2179433.641	2200787.386
	6540894.781	11199069.07	9426233.87	3166191.742	10468605.69	1357540.976	1277591.478	3512765.917	3194937.478	1300117.635	2890419.08	2895778.317	26092629.31	3605209.46	6195863.044	10404595.1	4397941.242	4420737.434	1357079.727	4084061.604	9886826.002	4934614.434	6616833.735	4594551.924	3967593.261	4873663.316	9380767.478	2880714.777	3821637.248	6594302.095	32802012.91	4054108.215	2411386.333	4557663.728	12652928.48	13390564.54	19052053.7	10541643.08	5074822.665	6474974.816	12541585.45	13081459.47	15476304.57	14931189.51	14836780.92
	322859003.3	239844014.4	176829584.7	135727716.8	145607335.3	622838048.6	108985650.3	140372047.6	252468274.7	242959184.4	3683747.616	33769677.13	73888667.81	240630884.9	105687973.6	255297160.1	116056985.8	19180969.1	147759197	114712081.1	149322999.5	284555185.3	201905498.3	85296167.66	27461448.72	194359781.6	242126272.1	22746212.68	9024004.04	145152153.6	24677615.16	42495446.56	27916712.1	132010680.2	264345535	111842194	20241474.96	32106392.93	277567585.6	104440055.9	141831139.3	144229958.5	144293209.6	144549814.8	145974649.3
	17943096.52	27140327.97	21882228.87	31827162.79	22935981.2	28674732.56	25272293.72	28769358.84	23443199.23	21775755.17	12297349.42	25107463.99	25019754.45	28101334.01	29705589.05	22278064.24	26602554.36	22083556.02	29286263.4	25928355.12	28511373.81	29514944.56	24199576.06	19237831.66	23874765.24	25730247.19	23201422.41	34802197.99	23452968.59	30444354.84	27716050.42	17651658.23	19180461.5	23597391.71	21784413.57	23470639.12	22392424.68	23502887.52	17054340.58	19415963.13	20020510.15	21400258.39	21441808.64	21390299.79	19809035.27
	76643807.08	135219025.5	102976348.5	144858362	92163069.25	136235021.6	119453315.3	115395292.1	92246420.55	92824288.86	40975704.4	101768515.3	87470537.07	116906616	100953361.3	70864995.89	94260413.68	76747499.66	105370386.1	119362187.8	117703759.1	116862977.1	85621160.88	670862.1059	97017362.9	106989206.9	97645078.34	142339492.2	90281271.61	132141884.2	111483155.9	66606589.06	59311403.19	96061236.07	83167498.29	91547708.23	96883460.6	86178496.97	70781359	77733780.73	73770339.28	76941035.67	79514084.7	80890809.74	72709715.64
	4332608.764	6588408.111	4126811.969	5112076.668	3148896.388	6939078.836	6918131.172	7119105.544	6560564.389	5306631.466	6827266.418	6618410.994	6612518.882	5237252.893	3213156.965	3121385.557	5262886.082	6800185.095	5570621.501	2783359.675	6271850.524	5966048.323	3464028.92	2983473.052	5644048.523	5388531.01	4049824.261	5804109.242	4941673.153	5512430.421	3278617.17	5166019.426	6372339.267	6206203.433	6935341.852	6027791.174	3848695.646	2737597.418	3915760.352	5835820.142	4662734.117	4057681.233	4619515.62	2452060.548	3040902.374
	24432350.84	43364512.71	31857393.71	44629969.73	27316170.24	43725283.12	36207274.93	34907148.4	32507746.99	31339882.72	11886711.65	33367327.56	27861235.59	37729297.25	32067033.74	23352504.4	29849354.63	24723144.4	32251666.96	36793986.8	34803210.84	38995060.26	28763887.14	28435642.96	29621889.09	35486353.36	29646310.91	43309023.06	28040233.97	41824923.31	33354249.5	22203855.74	17795244.94	28683812.36	27176150.92	27759941.89	30732996.3	27718878.71	21672170.24	24016087.79	24262175.39	25784855.62	25326748.82	23884337.7	22922549.85
	37626305.23	42374616.02	36922971.74	46272833.47	38983572.79	43662911.93	43767604.86	44632345.29	38582413.32	36095699.83	30539393.41	41598665.9	33880101.78	45863199.46	43835105	41651402.65	41039886.46	37014961.67	43045841.22	42635119.52	41646906.43	44437287.51	37057068.89	35620801.26	45836735.09	40341190.59	44986616.49	48131282.92	42602615.26	36515379.64	28021737.6	38991520.64	29138221.41	32279893.6	38071448.28	35706651.49	37518458.69	38444881.28	30735936.55	36508382.86	31076495.1	32254608.9	34963801.39	33853039.15	28417653.06
	13362112.94	22467298.62	17299346.62	21958238.68	16042724.36	24972916.62	18638656.8	17396495.87	18981082.03	20263911.96	7954404.701	17099578.47	17369784.23	16996051.45	15919455.84	13301982.03	15382304.88	12378338.64	19757077.73	23251369.88	19524578.74	19835407.95	12674744.75	14660698.26	16750548.56	12324592.14	17657148.14	18466644.94	16694431.82	20533070.06	14596531.5	13697129.33	7835686.014	19518538.61	14231304.23	14525166.03	17065035.21	14031073.1	12652464.21	13687413.6	13438711.45	14528996.81	14605709.27	12845342.72	13300029.78
	44115598.33	77877056.62	51937258.35	72262065.52	50808983.23	78002017.55	64162937.51	51536643.92	57556866.31	63883810.54	20935193.23	53930854.99	51020701.91	57445778.18	48178094.7	44571592.25	45664183.2	39359959.17	53399775.95	74163483.75	60201976.84	64359936	40221913.9	39334239.88	45085055.48	46103859.8	55976259.17	59506627.49	47092358.08	65993120.61	45484094.08	39898541.39	28199700.05	61445958.58	46532967.86	49939370.95	53270430.86	44016922.67	36014066.45	44016995.44	37979306.77	38727283.79	39236044	42150929.44	38334885.04
	46434364.93	43074376.67	40354716.17	36453022.34	53962507.31	36249061.74	36182643.89	40134944.65	43638889.89	41448532.26	59749963.96	53315119.58	40935346.62	53303658.17	57676911.73	63853306.06	49357020.02	42984556.32	44940086.78	37802411.64	41245159.96	47121513.41	34891916.25	38009566.31	41147765.55	41567936.42	46990322.62	49900651.75	46503836.95	35052151.3	29185236.27	59723431.11	37767920.26	44164055.06	57997646.01	58748708.58	52506199.04	45647799.91	38119837.38	48583290.6	34966757.87	40396758.39	39821229.46	42028997.81	36887764.94
	13439015.82	13296617.35	12939093.14	11635844.13	16043894.95	12068685	9997457.462	12165450.25	14156757.13	10150761.94	16705064.08	14776807.09	10478164.41	14820137.91	16756093.26	19115262.42	15779928.92	12752524.76	12587170.89	9747595.982	13432610.72	13036715.14	10825121.13	10711279.91	12749934.96	12753258.28	11872224.63	14069107.46	15285324.06	9923364.257	8608857.184	16493420.12	10664186.83	12122458.25	16190329.65	16207319.25	16417998.31	13436966.13	12319290.67	13854862.59	12370794.56	10414831.99	10662362.22	10435903.47	10649854.89
	20394735.39	30362085.43	21200864.88	38876312.05	21455535.45	23915418.97	36275493.71	31341435.54	35171348.03	29887285.23	27803556.22	29178398.62	20976964.55	34837567.24	35808289.48	29516622.5	40232110.45	25225220.7	32976638.3	36387620.97	32468627.31	38908379.37	18816646.04	26995140.21	36844332.93	24470021.16	30798329.33	44990060.08	29760514.75	28473196.06	32101705.01	32211883.48	24213790.07	28313174.45	23418030.99	21546330.73	22671866.7	30392757.32	31880985.96	25266752.83	20238883.84	21778810.66	18617366.81	28132292.37	24194760.65
	4720092.4	2813224.819	2750654.047	3287892.487	1810750.065	2815811.25	3078551.22	3747209.951	4303657.617	4344373.766	0	1367908.451	762901.243	1052487.429	318799.4464	0	326559.0933	793095.4627	1585873.473	2052889.75	2958210.781	4611597.627	0	3559273.02	4113671.948	3190169.095	4003150.361	3566393.956	3309034.088	2154216.757	842362.8429	413917.3067	0	515118.6231	0	0	178364.164	693799.4095	442111.2506	1042951.095	625104.1519	650558.2028	1619120.69	1456140.105	1514732.619
	1059960203	1218958048	1048671889	1355260718	1146668734	1224615568	1144874494	1227797298	1136352076	1020056118	945975101.2	1225027187	998969871.6	1296627516	1292656411	1130175530	1217381960	1031983036	1272288445	1158606172	1168985669	1188807991	1016889234	1043385740	1256600281	1195158028	1261350622	1506445151	1180975711	1058161061	985998019.5	1044260245	827924623.3	936675526.5	1074392473	1044924126	1123259584	1084540967	963524792.8	1085496258	880330556.6	934107929.3	932744610.8	930874785.3	891555953
	8877879.844	1729363.136	8614188.846	654324.8356	11332943.87	12696140.49	2768612.515	8349156.976	4304274.459	1031773.768	1932509.228	554047.7544	4073799.224	3527644.793	1422475.962	1559568.394	1004027.169	1510297.868	891137.9527	1263172.597	0	372535.0732	4298299.158	2859258.941	1099394.747	2005468.562	14369337.13	3394286.192	1553626.569	1286249.869	890411.97	4350739.077	2038283.695	1631458.184	4884402.116	7472250.648	7732278.264	17548326.79	5116298.957	4281209.419	2898631.2	1470924.264	481689.9291	605922.181	806420.3687
	90377672.38	177153314.6	187446498.2	183017845.2	182132203.8	156059722.5	89566089.87	132037757.4	270573184.9	162420871.9	162229866.7	130381799.2	170338289.2	129335603.7	110538309.6	75452272.66	74903427.05	141681469.7	103740014.4	138263339.2	132109394	152046158.2	73203397.92	133976597.1	145249183	77293073.92	95352136.53	108293860.9	88878845.62	144493237	119964851.4	120664603	133983193.9	136547202.5	82694940.08	81195288.24	153353803.6	43497644.65	57852042.06	139018720.1	125370034.2	122502329.9	125325356.4	126282062.3	119160644.8
	0	5411543.604	0	0	7306685.266	9722631.458	5040995.603	8293564.732	6229275.661	8781308.365	0	318368.9155	13740897.52	9377033.117	5775046.7	11899208.34	9767036.433	11833534.97	13177230.62	7300598.318	594713.3686	823193.9881	6131417.687	4163167.209	5919635.048	7215129.022	12179698.24	284026.9648	373225.4209	0	2827082.101	4848047.132	4052496.591	7792621.619	7201769.367	7104805.955	6684613.336	3733200.316	6001475.582	7642123.801	2917542.288	4145718.571	3878964.2	4867512.491	4017066.94
	100228531.4	101290900.8	51104884.66	120649272.6	92199328.42	95908027.83	92044830.39	106479864.3	95242934.39	87978696.25	93933489.94	109770357	81273881.36	107829403.2	104778071	86017677.29	95860421.25	83178682.27	105195912.2	97443584.9	100606036.5	105288517.4	86207085.06	91321489.19	97667027.56	98746279.82	111174684.8	113431874.1	100733550.7	87369515.05	14111324.62	86080100.62	75559262.6	83880381.85	94754037.89	91221304.18	96626664.13	95448581.55	87280562.13	86848821.16	77434093.95	77633352.57	78245470.42	82723792.86	75462724.9
	0	8923174.89	5429723.916	8535776.477	3867545.041	3538050.154	8184553.959	8659252.083	0	6720231.871	4280800.68	7434248.59	3628642.894	5049862.069	7853778.718	2930754.508	7446159.941	3761273.152	8696656.916	9146190.073	8288624.403	1352689.839	7580070.379	6696494.357	4061449.269	4377651.223	6614487.27	12401206.26	5250559.785	5712413.963	5223054.022	3317199.581	2786376.563	6774568.61	6860131.061	6104199.503	7162184.417	6111944.42	5771348.247	5344250.076	5246202.679	5972021.624	6668357.519	5096398.573	1789215.309
	3782304.753	3134033.485	2580829.442	1540866.308	2159438.382	1065918.097	1255899.87	2192838.377	5094588.568	3211641.66	0	0	4777522.165	3045930.993	1153125.447	3647288.522	3073961.134	1805892.627	3372204.417	3540078.602	1595583.905	1026553.791	0	4442927.254	3521682.12	2910765.276	7642505.107	0	0	0	592105.4064	1156633.881	645453.4966	4322376.211	2512511.24	4806940.174	2049829.739	1989920.557	1886393.374	2767035.141	1914507.857	970506.2501	1895704.593	3027181.386	1706180.623
	0	4938270.517	0	0	5455793.075	5603689.831	4724784.401	6693724.177	3029833.523	6547472.948	0	0	11725146.76	11494673.94	7178442.215	4097557.246	3936963.596	6381886.739	7135133.792	5927788.514	0	0	5219259.703	3635690.508	7003336.388	6352509.743	4320041.316	0	0	0	4130150.154	3100755.991	979963.3507	5343582.184	3977153.933	4555543.809	4360336.097	2331779.335	3947401.822	5400967.876	1860853.41	2680100.8	2860358.632	3202045.207	2232684.392
	0	683427.198	0	0	2939196.791	2375400.812	1431428.772	3396884.834	1140595.958	3471060.987	0	0	5446205.21	3141839.37	2113957.801	3184915.109	3732235.518	4601735.364	5404064.011	2597557.409	177029.2015	0	2682178.471	533682.5906	1943230.055	3033465.91	3421826.729	0	0	1276565.727	1050581.512	1695946.015	2116664.683	3147349.321	2344018.396	2933989.252	1194128.28	1642730.796	1852789.258	2694421.291	990717.0561	2301312.895	406741.3572	1998107.921	482578.3575
	10814134.7	24964000	46464747.59	7667428.84	18992228.35	4055310.177	5327011.521	6507083.294	7833778.125	2451354.205	9234373.315	12269349.62	37320310.3	10383817.62	11684738.74	26488465.36	14316493.57	51161368.35	6846739.966	9803910.034	18954143.35	10827336.35	16688643.69	12067847.29	11755005.7	7802002.399	15873430.07	8430686.994	13195187.41	14672328.27	56295560.2	39885717.54	2851512.858	8386600.602	27997631.4	22016101.29	33761134.69	19879194.51	11601298.59	13479601.53	17720097.36	28823490.34	19874356.99	18453031.1	19100123.17
	9091204.785	9195418.267	7658224.881	5084231.811	9205623.932	8171403.344	7915615.658	8499127.98	7835685.008	8039463.549	8989352.322	7861039.394	8378342.178	7534980.895	5960304.773	8922142.286	9375121.586	8775425.456	8518100.784	9536140.877	9068399.435	5371798.371	8366027.7	10423260.35	8866562.071	10233379.41	8274844.659	11482303.07	8314609.888	8286671.889	6565619.656	7507583.138	35048179.26	7127785.804	7361040.305	8649586.088	9118410.86	8053718.591	7309632.75	8958766.553	6521859.585	9088086.027	9827388.91	10382825.48	10218415.86
	8981514.933	5185471.132	6442717.78	5237058.14	6960510.389	10962073.36	5585397.359	7044387.27	5895050.537	12358405.8	0	3929659.461	1852502.724	634256.5802	968653.9597	539271.9066	0	628507.9402	1444611.657	5160235.878	8654024.68	5251987.646	3550700.516	2744209.914	4334673.959	4867035.432	4594407.975	3591882.004	6184131.62	4799874.19	1312368.667	3343696.435	0	4455308.053	0	1283278.997	1059487.315	605814.7382	2375390.656	4050075.905	1457545.811	3662975.467	5076367.149	4395879.067	2715749.359
	2976606.777	3420256.482	2451044.561	3434737.324	6457179.309	5031724.761	7422862.935	3436439.142	2847289.141	256769.048	4426237.492	6369721.619	3912490.476	3072675.833	2045330.695	5227549.33	3927608.408	4326145.896	4319573.712	2983514.213	5809129.753	5983800.472	3984319.742	2879422.729	3460280.244	5880713.545	4224490.554	4966489.302	4381124.256	3261231.504	2381755.122	4144580.495	4324204.841	3502388.76	4753719.11	4305971.963	3968503.524	3705641.716	1957624.846	2743328.166	3244322.272	4105649.715	4364788.079	5020161.679	2697184.597
	32358141.54	31627301.07	22485725.28	17883654	54861400.58	48439953.83	19347232.9	15233936.77	19117465.58	16820060.45	0	8475778.838	23462224.96	23813528.41	13369728.64	22368968.95	17090642.56	23419465.06	13273611.08	24388527.69	23973057.02	17452747.29	5524053.365	9645109.271	35278494.51	13824469.89	21412946.57	21570364.08	13039599.17	16152545.79	12166352.31	11834801.16	13507757.68	14838101.08	10273019.75	29359615.57	9738184.938	5906146.555	10221757.01	19504258.82	14570230.15	17054070.93	20511486.45	17337961.06	18054200.83
	19573365.94	5872884.234	13670338.18	27199640.26	8126869.983	31856686.79	10653016.93	20384616.64	3368750.426	2194380.612	83524.81717	5759954.74	10236235.87	10434762.64	9440177.09	2957880.073	4439934.167	5726798.616	5315466.572	9987665.419	19763743.05	30708321.76	0	3146848.928	4670068.299	16125630.44	22561177.18	2806800.509	8232953.292	24078967.22	6239673.029	3328585.269	0	6492846.284	6536724.56	6842099.191	5642671.09	3902296.096	9078358.386	7695529.776	9318033.961	9916999.018	10192100.7	10788522.23	10162020.55
	32177328.33	24216409.59	26732789.27	21995482.02	26424536.26	30229295.32	21811084.6	26215732.06	24647788.41	26808387.91	10655243.02	9692729.42	11406118.56	8336927.36	7679874.133	4264038.247	6985555.263	9360265.187	11423845.35	21946761.17	30051153.44	27274953.78	10780666.28	17055246.25	17264495.39	21593039.75	23724118.74	19684091.64	18424443.78	28562376.78	8770557.926	8612031.724	8970402.563	11262196.81	7085256.256	9459112.534	9320404.569	9060952.168	10140792.45	8675578.671	15532105.73	17712860.68	16120458.94	16944585.6	17012350.76
	2292580.303	4486490.994	4301874.658	2098565.638	5754817.278	1009940.879	766387.2924	1094107.185	1330180.008	417746.7268	3419912.47	2053218.962	14304665.08	704644.5403	2037482.807	5113130.87	1571998.236	700568.9457	381946.6089	2350186.109	4791533.037	2042309.8	3779098.507	2221561.44	1320875.674	2227088.618	4321422.639	502923.4132	2025764.486	3315999.915	15613686.83	2204441.196	2650582.409	1167562.073	5629592.203	6252698.085	8755078.065	5281346.567	1708985.635	2843588.973	5579602.399	6811824.221	979742.4162	6336151.81	6099194.292
	47148178.92	19344999.83	28335151.43	20697783.53	56200628.2	73375216.06	16253253.83	11288153.67	18348132.53	24094266.05	5593626.781	10017882.36	13098504.05	23356767.96	11496887.1	21636971.24	18079469.21	29067348.59	30469173.88	13934579.54	25126543.83	16613171.25	2919195.293	5717913.388	9672486.896	15243733.48	18829391.5	18945986.51	8873965.384	21075094.47	5263424.206	8322627.707	9442174.657	17353479.6	7788820.619	13166122.24	7159945.545	11705415.13	9021070.161	13229236.71	15309725.27	17939937.76	17882131.9	18281913.12	17675676.39
	3243223.471	1132258.875	8370636.421	20960053.81	18178499.69	44847816.96	29314855.47	24674334.37	6293794.228	942677.4297	762558.4593	19296318.43	495571.3607	16453652.38	10915112.7	9831625.669	14697939.64	19408998.53	27070022.3	12861678.67	31762982.2	14184347.11	11989634.93	3453982.2	7800307.716	15547525.89	2459701.146	23541618.35	4071698.811	23865955.99	4038183.021	6252412.528	854293.2463	10315495.7	1816166.991	6267604.666	13025761.28	10012492.91	8551600.734	5535111.081	2320156.853	11512674.59	10999950.59	12380117.13	11698204.93
	3558077.271	4640990.113	3651586.728	4556352.019	4653519.443	4256710.774	3282146.231	3727604.444	4827067.626	4206459.095	3000295.214	2828211.555	4327085.335	4263364.036	4598854.294	3494612.4	3974915.127	3373568.535	4370459.963	3525302.216	3266494.198	3444285.64	2982369.428	3077775.456	3039813.625	3857107.754	4489707.705	3917904.664	3208938.56	3372644.898	2987896.927	3450300.071	3403394.659	3636306.147	3478079.049	3941019.52	3670647.818	1921486.279	3902986.473	4297629.04	3088811.335	3278326.468	3021371.794	3483616.38	2996428.258
	213471519.1	153559591.8	173698631.1	130217971.8	168427603.4	183727000	141524583	166423891.9	155615466.8	175444083.2	74553499.96	68363514.05	81608499.25	56622409.64	51449603.35	36087686.09	42065647.91	60363357.32	75422410	140190959.8	193786608.9	175862562.3	73379542.72	112703490.2	113276577.2	138600383	148218952.7	118424210.4	117767609.2	180573134.6	54336373.66	60773350.11	75029076.15	67925795.66	52367598.9	62517221.62	67867118.38	54893336.65	69135388.86	67983373.43	99742404.53	110893978.4	110264160.9	109755259.3	106267401.7
	8762441.496	19888180	15751135.62	16970456.27	11561064.95	9683300.286	7709319.451	13486437.45	2315593.112	21508425.92	829694.8845	3103395.926	10267092.82	2670955.968	6457893.83	11694318.46	1598330.026	3245224.435	5393612.107	6090463.222	7014134.984	1763956.357	3463700.882	8164046.634	7127596.312	9269184.137	12897046.35	3065195.895	1875641.004	5897144.595	2199086.763	2912861.385	608995.1458	6657515.65	4025310.67	5182100.12	2515074.813	2791198.108	3318019.541	6805569.632	7792911.896	4420111.39	5244356.39	2720745.689	4502445.538
	4728316.666	10443324.38	8161502.084	4476416.073	5295673.664	4404945.594	2292948.282	6087194.444	7784213.982	1890895.58	5539405.765	5626756.897	8550450.904	6478951.234	6815979.454	10808710.22	5875427.978	9203187.992	2084565.367	5451582.528	8910455.548	7474047.858	5859635.052	3610340.536	3218229.364	6068507.154	8378604.685	7918571.192	1562203.616	8547749.042	8746947.651	5191004.434	4262973.008	9445086.005	7970419.811	4880922.745	8580499.971	6814377.372	2580790.902	5073134.592	20650036.78	18581599.9	20845626.15	24591458.94	21677982.97
	4299299.145	4468336.864	2787903.207	3294392.785	2765272.27	7144671.304	2771219.127	3612944.156	3836559.069	3553379.741	4826878.303	3869543.762	1236117.945	2236528.183	237821.527	2563263.102	1220933.418	586280.568	1864325.439	2353097.996	4553737.916	3568188.772	5190224.245	2077047.139	3027851.696	4468730.843	4294973.211	2185321.189	1780222.307	4359348.686	1853406.157	901996.3556	771506.0584	2027645.263	2959650.354	2528859.231	1815789.72	1270039.681	1769542.98	2534784.761	1418370.009	2112943.559	1959360.398	904173.8995	1610281.259
	86361563.75	102801966.4	90250917.73	83581067.07	134714477.3	117153705.7	107868983.4	85007343.57	78623942.02	86776458.43	80776175.65	79697636.63	77850177.15	99229074.63	94681737.19	85585795.72	83133923.62	89063219.37	96612787.6	74414934.93	124523370.7	102099812.7	1188274.942	57231772.77	97628309.4	97133856.27	68601738.15	77345668.22	70154938.07	109677581.1	84761289.18	107720789.6	98213746.39	93859501.41	101954838.1	83367747.1	78905329.34	63067382.7	102388405.9	114205937.5	88761074.6	89597234.2	87796887.3	92599155.76	91812163.54
	467936.3078	731550.8446	4232806.891	668498.1425	898453.1597	0	573472.7775	422097.9416	460321.4511	0	609782.3852	639511.4729	3295563.369	1014787.995	1270366.83	280997.6145	2130718.302	390405.341	0	1633175.569	8341050.085	12963370.68	2288735.824	1331290.369	1340088.489	7490899.645	7841854.156	2278898.739	520476.6436	4655785.481	8125438.452	1030903.812	335292.6395	973403.0611	5975703.3	5292256.2	6398805.282	3575346.245	330550.454	4855108.015	3442406.542	4624938.374	3131208.885	3871450.727	3809706.551
	4344593.816	1619690.781	5031055.245	4553841.437	5425392.07	21679186.46	4471812.687	3094583.191	2712430.018	4809746.876	3373483.388	1906652.79	800713.2454	2760356.626	1821320.502	5207211.334	2345629.868	2687155.415	2053114.576	2175142.275	5243412.47	2687688.318	2889662.839	0	0	4301544.098	2711032.076	4513213.02	3003150.293	4142383.233	1359685.845	3084625.882	2012625.186	2153273.386	1351751.188	0	2111938.698	2527994.71	2474497.08	1315672.325	3539316.356	3060470.616	2993802.347	2502969.952	3353102.529
	2364890.501	8125007.881	8195875.419	2612912.659	3495563.45	0	1270638.653	3201919.2	3177067.423	663722.8466	2211418.554	1796368.482	20028614.32	2548968.571	2082516.681	7738416.051	3334032.554	3054868.291	1351072.276	3181094.542	3413085.165	3775672.196	2830558.682	1581013.821	1381042.108	1497652.965	3063005.718	1284573.706	2810999.771	2912106.558	10084896.83	3262865.333	772578.2351	3238965.571	9782938.338	5598075.582	12978968.08	6881188.49	3384851.929	4879660.963	6116843.831	6829511.824	7791500.099	12133316.61	7728546.365
	35945167.04	52118295.26	35099726.79	15757282.42	46955211.49	84618299.52	25473873.73	22772459.18	75232341.77	44980018.93	2018158.358	36299255.26	11526498.53	26888203.82	19610613.91	8999533.39	14364214.93	23418024.82	17867103.35	24944999.51	28301477.83	36409325.79	6133509.497	20616700.55	25465733.02	36298443.07	45223403.6	19890743.45	17442486.88	34962868.18	7838409.528	7878936.665	2295627.715	20932290.69	6842080.95	12606858.96	18203315.25	13103626.89	15096644.07	21841674.82	22989114.51	24347524.69	24048527.3	23387187.75	26662564.19
	138880459.9	331525864.4	244345655.7	126910718	189805090.9	114556468	71915860.46	172379285	167029758.7	59365854.89	128152134.4	164599769.3	242710840.1	163351749	210882232.8	325886356.6	177003557	257583018.4	70215668.97	146288367	209140058.2	210868479.3	167298124.8	111796657.6	114948412.4	160038762	231726183.3	219010530.1	55724465.67	238761001.3	262943516.7	146374873	103377383.8	269417515.1	236681405.6	168032563.4	228575246.2	205689913	98633900.71	175773549.5	525269320.7	542550325.2	583500195.2	579171698.4	559579113
	18847991.97	19768183.09	17759222.46	12833607.59	23914969.12	28632168.41	6030060.729	10489382.89	27002422.7	22237936.37	8226705.644	6106446.38	24032953.23	14470979.43	9612445.92	16941858.62	7703907.127	14381262.89	8489883.745	8618256.733	9968935.973	11863569	7536352.917	9291398.276	7581342.697	13583965.92	14966260.29	6299725.352	4373768.964	9016739.655	4995667.222	9076308.479	12417042.02	16907030.72	13259075.79	10744059.89	8332604.996	2998838.271	15542082.4	14047129.6	11858212.25	12355123.68	12939309.05	12868140.8	12806805.92
	7735405.763	5833532.026	5449300.187	3938092.256	7545952.107	8203681.037	2298390.44	3809726.344	6878526.368	6372578.666	4687256.311	2844361.593	7651141.573	5355751.647	3001071.882	6217536.473	3583670.095	4182221.647	3280246.674	2673268.171	3337502.976	4713850.116	3470961.76	3370048.217	2391733.024	5084403.603	5124475.344	3653911.139	1860047.906	3286292.766	2589899.983	2910090.71	3710940.13	5217720.434	4998720.687	4247187.29	3369245.817	1238089.291	5032606.742	4842380.237	2748599.339	3843536.673	5510921.733	5092555.579	3675729.325
	16928014.04	26403571.44	16311085.34	13725085.44	21042649.29	82770114.41	14182883.91	13361987.38	24683853.1	18889749.9	5054330.633	15424339.51	5051575.517	40772528.36	9516833.137	17699544.85	17234956.02	24764024.57	15597476.65	11703483.02	11693399.66	11238632.57	8054235.349	5054382.825	6119534.495	21422239.97	15781336.08	13966443.55	8002797.968	12847502.44	4972322.864	6134063.894	5995390.466	12166337.47	7816635.148	6648041.489	7680716.15	8086217.974	6500332.206	6937173.786	11805250.19	14087405.69	15054519.41	15958227.71	14637614.16
	4220061.461	5740027.967	6532741.583	6681088.751	5360503.422	5201679.76	4823734.85	5771056.153	5337772.952	5147130	16922721.58	4815977.902	5932092.647	6131981.332	6003681.599	6493037.748	6316152.044	6585939.385	7266076.998	5740255.851	5560141.871	5404536.168	10690025.89	5521609.293	5916697.604	5177146.523	5879662.435	7545126.856	5660646.494	5074920.584	6295806.704	6092778.817	18416131.85	5005160.593	6059139.335	5724671.821	5493664.775	4021038.275	5463988.78	5782472.71	5747263.326	6473904.515	5613958.527	6151247.156	6110783.057
	14761026.6	16322616.72	13857360.52	10537816.85	19570898.83	24254961.24	5466328.817	9061262.098	22021588.71	17270145.71	5763768.824	4123577.883	17818283.93	10943423.55	7839578.571	11543047.5	6352949.106	11342604.9	7064916.705	7402808.617	7919913.555	10254862.11	5934756.799	6484958.458	5589319.113	9265240.105	10915608.71	5934359.474	3683103.126	7546275.342	4683438.094	7314907.562	9215216.43	12921538.64	11143590.42	7148541.297	6145061.314	2663757.716	12276730.33	11339789.78	9492142.135	9868610.27	10268175.7	10198087.25	10108165.5
	40955713.23	90694696.19	81477245.35	36437677.48	46480250.45	31194060.85	20583876.21	45844142.34	46411793.35	18639472.38	32309413.24	45421901.45	52634070.5	43655799.62	72109447.64	87227630.2	49402977.94	79121160.89	21730562.03	46655332.23	104100820.7	138304564.8	55466817.31	30277975.57	36706100.27	80201684.33	106970263.8	56905640.15	16082360.41	93863012.77	114048849.8	50497971.84	33470949.29	80103271.65	94419687.2	87532251.55	94721047.09	71017255.4	26929559.43	74236862.47	201162643.4	218933158.2	217334376.1	219057055.9	213923265
	10763444.85	17210464.14	17691916.12	6831086.798	11949046.83	6607140.635	8944462.623	12406999.88	11754397.4	2651575.905	8321785.148	11135463.81	13701363.76	11906469.25	17097470.89	19376926.61	9931449.903	20380009.6	4955235.348	10216922.53	20637743.17	23794951.77	12265893.72	8204547.75	8496412.505	16597160.43	21396465.88	12616647.88	5790160.165	20308638.17	25364369.16	11795658.94	6911801.399	17543722.25	19739420.48	2687072.384	22973177.32	16756443	4960955.216	14563146.93	37831666.6	44089598.21	3826901.78	41303772	43854140.8
	7932566.106	5812349.516	6688545.089	5344103.772	8304114.334	8935381.236	3344581.662	4155119.645	7171144.916	7947704.099	4159920.258	3136831.96	8707184.641	5379095.779	4894527.432	7100516.4	4529247.572	5364059.41	3131997.157	3835242.397	4324900.085	5213192.985	3882963.882	4483558.448	2312965.141	5076004.997	6038843.916	3556018.211	2925205.949	3195566.498	2696785.394	4203429.842	5483979.681	6266379.317	5276416.419	3618535.335	4270366.914	1669628.478	6182350.932	3343341.409	4961232.205	6379550.535	5818932.83	5517852.358	5340974.586
	27270478.78	64189063.02	48993247.02	24662289.32	37094350.49	21467068.85	13556747.6	32810474.07	34444856.26	11437249.13	25527676.42	32158644.66	46816070.47	31854815.5	44347788.72	64671299.45	35408144.18	52023118.55	13947609.96	27979089.64	41816742.34	38758473.14	33846616.32	20891031.39	22598470.15	30471668.85	44120011.68	44653965.9	10502670.68	49074076.21	51962609.09	29377181.37	18888307.86	54629970.82	47182002.67	32925679.8	45538615.71	39353192.08	21322495.47	35795119.88	102424837.8	109725737.2	111306768	119725003.9	114096832.3
	45965145.05	36715789.18	38031759.75	32497396.13	44422113.66	56492692.16	16647793.69	24943276.69	48957895.16	44293947.01	26026682.47	17647993.21	54054353.65	31727442.22	25061664.69	38194642.12	23269877.52	34140034.73	23439317.4	22779170.65	27110356.75	28122590.7	26138247.41	25743278.54	17838648.1	31491272.29	33548221.83	20105583.63	14731983.56	24965071.44	16411349.01	21770029.02	30598366	37089504.19	29930549.47	24927449.19	24793806.31	10464932.53	38702162.67	24462032.71	28262762.97	31765444.41	31998107.03	31266865.93	30192780.11
	0	708600.5962	397986.7041	0	0	0	0	0	0	0	759516.305	748760.8634	279069.1426	189295.0395	697696.2386	806213.7741	623727.8154	606057.1132	0	558391.0323	1838942.247	1503205.163	951190.2706	0	282552.1169	152691.2587	0	410615.9125	270502.7197	1203624.252	2023455.351	0	0	288920.816	918807.9694	1180704.648	1542016.645	1107271.508	0	525303.3395	1840075.597	2382513.293	2572029.894	1483972.084	2308951.259
	1080975.097	8650591.917	3827943.37	1451445.315	1989726.284	0	1026118.879	2299650.064	2319878.176	0	2981946.133	2612571.336	10448496.04	1814671.228	3928531.695	4763317.524	3182547.737	3970613.782	833346.5035	763589.7357	3412168.46	3695516.314	2944480.635	835553.6965	913767.6093	0	4221756.671	3347142.938	179892.8543	3564831.661	5893598.188	2581930.465	950480.5961	4499512.338	4898673.219	2507733.236	4479536.046	4398468.867	2131382.251	2199747.856	9119925.014	8118952.848	8823886.783	10552752.49	9990967.531
	3313909.771	2323360.884	1613933.861	3542683.021	2882850.44	1125128.901	1978753.485	2825316.089	1486542.768	1956751.882	6834852.849	3244899.582	2275344.085	1225700.6	2547945.196	2469243.399	1606376.321	1471368.557	2695444.214	2544373.345	2261677.169	2526452.269	6150326.63	1382040.097	1554893.504	1456343.751	2050320.11	1610033.427	3875065.195	1429997.617	2063218.592	2950049.94	4398113.111	1834706.1	1635904.034	2719194.779	556597.9227	1713434.926	1873725.449	1962618.664	2583036.607	1998165.468	2753784.4	2765525.921	2731982.69
	5274325.999	488323.9593	6668218.32	2244334.54	5678920.536	14004280.06	4598365.596	1225324.305	1908785.48	2275480.162	172709.3531	2925529.686	0	770806.384	95454.30018	3642861.318	2918295.745	604137.1507	981478.9426	773134.4688	3152212.916	2034645.793	355463.77	0	542576.3211	5668786.953	2816610.817	4273395.511	993944.4876	817884.0425	80398.11306	0	155589.9391	217171.4254	3217587.096	234063.6889	250165.7602	920839.2193	0	582649.7982	964161.5811	1550266.977	1035438.482	1706699.399	1008354.308
	2869427.385	2622375.067	6698967.397	6356032.94	7444585.425	4818779.193	6793503.196	5533247.351	2771716.736	0	0	467181.2818	767940.0973	584802.84	2271103.558	752512.4448	0	0	0	0	0	3226455.915	0	1720217.513	0	0	0	3852554.024	6448243.893	1176485.088	0	625768.1218	0	0	1398630.674	3842328.916	532115.6646	1758378.582	0	0	1338011.298	5724610.563	4094975.895	7553706.222	4604437.279
	37437054.09	32330786.37	5659308.97	37916873.37	23316004.56	43732947.96	20140425.58	5435306.512	65955113.16	27378684.77	23200371.35	15658923.8	44318543.03	18571081.53	18333603.51	30426018.61	19344573.15	28630332.24	28235731.22	16324170.08	24428824.97	27195483.73	25109216.37	30584323.27	17772959.76	41150473.34	30479835.63	9713376.809	9850891.473	15940571.84	19927152.99	15363864.3	16740752.54	23567811.19	24248050.68	23492930.49	13800658.35	8406855.716	43542893.21	36358677.33	24731630.63	31305437.54	37878371.51	21762179.97	18218057.51
	2159568.364	5908446.199	5091001.325	2130878.421	1453985.302	0	0	2419303.264	1592857.412	454188.0763	2226590.949	2909071.585	2056778.584	3812760.02	5145151.459	6845137.867	3851312.361	5827135.285	607316.3675	3679958.568	9378483.309	11760790.52	3705529.42	2347751.657	1378668.687	5019894.01	8443867.184	4195519.603	1034966.288	6631870.694	8700960.113	3377372.23	2058813.134	5564871.505	7182102.8	8054423.008	7479838.309	5367413.812	2314875.748	5283130.032	16893674.56	17918979.6	17762145.69	16795158.18	18702967.76
	12589143.26	26839472.27	28537041.34	11574006.86	14367941.28	7465007.176	6463718.157	15544215.31	14201070.92	6236027.675	9930069.02	13954418.32	15957867.27	15332467.89	26961127.99	27225638.46	17017104.64	26571864.18	6789491.949	14171029.03	37380114.69	50252297.8	18479301.21	10594165.87	12934576.44	25944820.43	36112153.32	20309803.43	5950298.498	29587663.3	37381836.41	15651677.27	11029208.31	29060938.53	28642641.89	31483292.51	31413141.37	23467368.59	9382999.585	23518385.11	70902954.02	71451909.14	72212584.33	74260995.98	69592216.71
	4592991.258	5067130.984	4153216.984	4664654.229	2584466.606	3968400.452	3397022.914	5723925.075	2977550.856	4652462.686	663045.5862	498057.1645	1704701.227	659492.4694	1309333.23	1277934.096	1741721.575	1995522.97	1019936.788	3967533.87	5041014.134	3212052.363	955771.3674	3745351.799	4652780.574	3542351.722	3800426.338	3856191.202	4144028.779	2275684.267	1275272.41	657354.0544	355184.4099	932449.272	1624907.537	0	2554419.039	507513.1869	654625.526	1495211.412	942111.965	2349543.608	1497581.444	1110992.301	2124776.407
	10050408.97	7629978.154	5183865.71	3542801.879	7351487.707	13485545.02	7364636.418	6635923.85	7824595.659	9344454.16	404864.2174	2174537.777	2943435.276	2042121.986	2450589.855	1626243.113	1869185.557	2994912.221	3096957.961	5422068.372	8066764.818	6874629.875	1722109.119	3828453.319	3813359.024	7173719.088	9096180.065	3631489.543	5939272.622	8346000.996	2154258.824	2169100.111	378271.5733	2976853.051	2387792.907	2782757.468	2024833.477	2428104.225	4181293.109	2784395.954	4608425.309	4190227.996	4168011.623	4833172.442	4603222.144
	2588231.144	2410722.281	2316656.425	3293807.72	1004336.368	0	880643.6874	1609898.126	0	0	966677.2409	1081050.708	1055365.543	759154.0615	2541653.682	1918908.065	1295191.986	1726040.577	3705075.164	1356392.613	2813065.414	4073855.183	1881177.067	1005441.237	1392755.883	3664275.648	2476866.352	1454780.587	557002.7247	2184410.996	5323556.975	1281524.527	1961537.659	1656094.183	1973162.392	2760197.879	3115465.114	1813628.099	2501016.622	6337535.483	6509201.117	6106776.944	5692031.628	6651799.174	5839037.194
	4954988.548	7764725.935	6968091.402	3312611.143	3684429.087	2900504.883	4878501.174	5051410.709	4386475.443	2537839.017	5443968.454	4659836.188	9825160.658	5925750.444	7534354.174	8778170.095	5681193.838	6901248.866	4240473.385	5129765.775	8441353.412	10348436.56	6795621.698	5503509.994	5194259.746	7251446.46	7326116.013	4483626.24	5509242.252	7957415.969	8664754.184	5086503.143	5550330.773	5653284.936	10015771.38	6817871.523	10224549.6	7797067.534	3326948.341	6652264.282	13722375.22	12823503.81	12686143.39	13103822.51	12595548.62
	30127549.56	42098803.68	34116758.23	29727671.39	27746237.19	30154976.06	27327989.5	36294148.63	32074096.87	39516761.2	7975857.392	10855920.83	21940504.16	13620964.79	13456036.06	12427162.21	13266215.21	16897993.74	13778899.62	24121172.59	26454102.57	32384524.96	12750687.47	30358066.5	33663414.48	30177124.11	30886905.11	24413611.17	24114317.97	27113863.87	17037930.47	15439940.98	7692307.994	17404071.51	13151734.36	15358739.53	16120814.44	11790710.38	16610446.67	16588123.4	21679120.66	22523116.48	22308870.03	23543441.72	21838826.26
	31958590.77	31202053.19	28962108.29	22461720	35869528.04	45180479.23	14878556.76	20948005.72	39347425.62	32207933.28	19229388.15	14399787.83	35152111.73	22187699.05	19856575.61	26814307.62	16398042.52	25539454.74	17060031.72	16116047.66	18477414.55	21741617.45	16414867.4	17234966.11	15201735.36	23197997.65	24556476.05	13799103.5	12659266.52	16683890.08	11493145.83	15499339.09	21829239.22	24813020.5	24370630.5	17423863.83	19891858.39	10070100.09	25928187.61	21905038.06	19016568.01	22141702.42	19980809.13	19659869.69	23204885.78
	780770443.1	751264774.1	691181352.8	558045567.3	818143426.4	1043880256	354587427.1	464874221	925865627.7	758764346.6	427260937.2	310886113.6	799043263.9	533748242	460861254.6	614897860.2	393417911.8	601546645.2	427959805.8	418189993.8	445581221.6	511758716.6	414435883.2	442016868.5	359722304.2	550375399.7	590685814.2	357557912.9	272614481.3	421670676.3	311104543.2	407507032.4	504612490.1	593731545.9	552633561.6	433065608	420352418.2	218808470.7	619066365.3	536624186.6	491277601	517493215.2	511907707.7	516973174.9	531486738.5
	410346331.5	409735940.4	375265933.1	289806620.2	444532890.2	570901266.7	195781371.5	244719118.2	460478314.4	426161854.9	213036397.4	165364745.9	440951673.5	290323662.6	238981395.7	344887850.3	217059182.8	316208817.8	217659426.8	226026153.8	245779143.7	279952251.1	208743944.5	228450845.8	191031381.6	286520980.9	305381707.6	183190266.4	148276029.1	221853162.2	162310059.2	214744817	270762367.8	321306853	297941025.4	234186451.1	231598729.7	118477504.2	314071994.5	288932310.6	266323574.9	264294835.5	278377293.6	285564617.4	280148688.5
	17058644.03	14768634.14	12833928.11	12893325.67	15950294.42	14806423.06	10271296.04	12360217.1	13940517.74	15389032.55	12286325.87	10058006.62	18380053.3	13016503.72	9759357.024	15207803.04	11608840.53	13102802.84	10976722.3	11474316.24	11730921.97	13064385.55	11489570.96	11813432.26	9994456.084	12642463.69	13095785.49	10360437.99	9149114.805	9026477.404	8753999.387	11032095.14	12400953.2	14002020.57	12460345.76	10888748	10947054.18	6618782.137	13714144.07	8669580.941	10828636.7	10913367.29	11630454.81	12905927.74	12364135.1
	38993120.27	39147462.12	35429630.88	26266637.05	41185954.01	55429878.14	21452929.43	27536262.21	41945672.85	42635133.91	29340646.85	18875164.65	41848523.32	28693917.19	24285780.51	32439937.09	23423350.89	28626825	22113126.19	27494985	26250302.35	28537272.92	19941693.05	25155432.79	22798279.79	28668490.9	29945004.19	22120787.09	19210860.86	21817123.67	16091162.34	20233511.16	28839486.38	32794512.78	32924766.41	23448364.61	23813686.91	15754600.58	32507510.45	29206874.24	27333570.1	24785910.03	29785092.93	26271421.52	28762744.29
	8727484.352	4539131.1	7605795.331	3369454.804	6445623.341	8978432.733	2484660.006	4851196.975	3222515.472	4833800.075	1282125.435	2346951.248	5397459.381	6451500.805	3387554.126	3430761.513	3862783.73	4229543.86	4880846.586	3756929.802	3806305.003	3655864.877	514279.188	1969297.702	3742661.461	3162261.141	2747474.815	3312568.656	3005490.364	1698409.247	2762333.385	2689280.016	1864174.974	5986867.856	2218632.723	5624928.07	2505010.199	2133247.636	4027954.332	6669625.175	4588419.377	3562764.107	4843609.328	3673262.065	3395615.145
	1773326.155	7093481.741	6246694.08	2531011.646	2835812.436	2152051.075	547263.8525	3337121.647	3382393.859	518411.3586	3088534.566	3562316.653	2240497.274	2926260.808	5643920.95	7282464.538	3091248.034	5805579.893	0	3001758.526	6691505.886	9350344.407	3339258.925	2832223.313	2650924.096	5116833.182	6549245.297	3019771.083	940009.239	5732642.501	8379412.92	3457732.825	1675506.404	5238046.397	6096831.609	5501806.809	6523885.6	4772604.053	1585578.833	3753732.922	13069215.24	13616019.75	14209242.47	13201642.62	13622842.39
	13404760.12	4253087.373	9443011.197	9730710.474	9769208.802	18180430.87	19315714.03	5664260.053	1634528.793	4184841.912	1426033.085	4031420.552	537442.1841	3081518.053	1746359.555	5356345.573	3458809.989	5733757.486	2781226.335	3962955.165	6831482.771	2515573.996	1688092.072	881637.6305	1571204.289	24191045.89	13867312.63	10299851.75	1854954.469	6134081.81	847358.0573	2727412.763	336897.0428	5003534.859	4085879.858	3952978.431	3720249.462	7191345.781	2459294.835	4597512.083	3613583.972	3259025.355	4192754.892	3863924.937	4702334.367
	5168957.172	3752322.835	3903290.321	4736805.192	4740301.336	3625951.493	5006118.057	4474285.815	4701258.277	4100505.638	6341638.23	5151906.85	5963579.372	4156867.038	4096057.957	5503181.295	4735788.939	3960482.611	4207335.83	4070574.747	3969445.364	4362635.45	5769706.447	4679659.908	3938845.981	3743147.68	4154718.535	3859184.159	4575700.187	4352534.565	3366762.051	3694236.766	4744074.277	5378078.359	3641175.032	4506719.216	4575884.976	3797872.537	4933076.038	3525721.089	2791604.889	4327766.085	3745722.589	3118916.329	2946866.121
	17174578.37	18735929.96	21585355.47	17181920.07	22810283.82	39637201.77	10142883.07	13451808.48	20827886.63	14426853.29	19669016.86	14769067.99	17698507.37	13743563.05	11720748.4	15924510.41	11873924.17	16163419.12	13113433.24	11666996.13	21855494.08	19433903.56	14238948.79	12219426.01	11644932.42	15104534.81	13551775.89	13695728.06	11000613.55	12719093.25	11158955.19	14853937.17	15974748.9	12914619.85	16083777.61	9546895.991	11916670.59	9547562.036	10959211.44	14925461.32	14162149.45	15616020.77	14139053.57	16536229.72	14869662.65
	1984137.631	4985831.589	3225899.609	3002690.502	2257588.966	1656778.99	3009487.232	3734621.85	2481876.204	3438520.085	1219291.288	2243334.627	1629299.582	1310254.767	1869358.016	1755349.341	2047627.21	2497786.913	1102096.47	2424960.39	3747002.428	3538636.725	1932569.476	3030576.661	3792168.561	1910259.565	3553000.996	2845252.402	1677820.003	2430035.032	772816.8355	1524907.032	1091182.372	1462155.527	2222819.419	1178367.539	3356171.61	2176555.238	1584935.235	2957054.115	1796399.805	1637611.028	578788.5898	1513072.585	1376347.075
	38374393	26953192.33	32079613.69	19888330.81	27159367.82	29916415.5	16653091.94	16915430.36	34436536.66	38936873.26	40262466.68	17374749.93	38937577.6	18261055.62	19057378.28	27729739.67	15916099.54	26861492.22	17809532.35	22228319.81	20115048.44	29274222.91	19500609.06	23460774.33	25011188.83	26972919.36	26120981.02	18763898.57	11681271.42	21976701.03	13754412.32	20949630.19	23970962.56	33287925.6	26058679.68	17395273.72	18607668.31	12865454.52	30506322.69	21270182.86	15015414.18	24844785.58	27441921.15	11722080.68	20232780.73
	5710780.557	4173627.741	3230132.794	2308723.581	4405985.407	730046.7465	779279.3939	3045021.11	6407545.89	3738564.954	138095.398	0	6252263.213	3811609.625	2359204.848	6115503.255	2866604.58	3122742.154	4535346.521	2798764.916	2163501.351	2452757.062	1524563.535	7336724.135	6337069.899	3110315.309	7368665.295	0	0	994060.3207	1064395.016	2879795.433	2741376.255	4833135.21	4053881.272	5511419.271	2320024.414	1887923.16	3941079.19	5632732.345	3507246.168	3920072.396	2764076.296	2851054.27	3384632.202
	5634122.878	12106364.34	7717878.601	6009515.877	7908591.014	13962980.02	3942617.864	8243608.181	7258219.242	12253456.8	1308050.643	2690762.923	6764523.677	3131024.8	2464797.677	1554662.034	2293613.767	2013875.72	1983150.916	3583155.382	4908430.908	6222834.878	3630434.556	6188317.604	5981528.685	8588891.635	11427838.93	1748274.96	7029410.888	3176698.792	3851696.622	2152742.436	1731756.488	2921157.657	1632583.559	2544377.982	1864973.998	1498997.698	3733642.749	2859011.51	3861366.668	4206367.93	3946788.291	4892699.15	4367927.706
[truncated: 5,997 more rows]
