# Supplementary material for: Untargeted Metabolomics Reveals the Function of GPRC6A in Amino Acid and Lipid Metabolism in Mice
Source: Metabolites. 2022 Aug 23;12(9):776. doi: 10.3390/metabo12090776 (PMC9502419; doi:10.3390/metabo12090776)
Supplement: Supplementary file 1 [file metabolites-12-00776-s001.zip › POS raw data and QC.csv]

Compound	KO-NP1	KO-NP2	KO-NP3	KO-NP4	KO-NP5	KO-NP6	KO-NP7	KO-NP8	KO-NP9	KO-NP10	KO-LP1	KO-LP2	KO-LP3	KO-LP4	KO-LP5	KO-LP6	KO-LP7	KO-LP8	KO-LP9	WT-NP1	WT-NP2	WT-NP3	WT-NP4	WT-NP5	WT-NP6	WT-NP7	WT-NP8	WT-NP9	WT-NP10	WT-NP11	WT-LP1	WT-LP2	WT-LP3	WT-LP4	WT-LP5	WT-LP6	WT-LP7	WT-LP8	WT-LP9	WT-LP10	QC1	QC2	QC3	QC4	QC5
Label	KO-NP	KO-NP	KO-NP	KO-NP	KO-NP	KO-NP	KO-NP	KO-NP	KO-NP	KO-NP	KO-LP	KO-LP	KO-LP	KO-LP	KO-LP	KO-LP	KO-LP	KO-LP	KO-LP	WT-NP	WT-NP	WT-NP	WT-NP	WT-NP	WT-NP	WT-NP	WT-NP	WT-NP	WT-NP	WT-NP	WT-LP	WT-LP	WT-LP	WT-LP	WT-LP	WT-LP	WT-LP	WT-LP	WT-LP	WT-LP	QC	QC	QC	QC	QC
L-Valine	8639562299	9713411285	8067400518	9780660479	9241831300	9836215746	8868673321	9715862662	9581312367	8929403813	15810972074	8494125391	10175981781	9667659112	9396650404	12627092020	9808013070	10972247617	10014405602	9477747291	9473772151	9221300508	11773570765	9535542038	9083723795	9116446966	9611812654	10475295362	9469356394	9589851747	9636638598	10633831098	15999701216	9556289321	11753216477	10270097019	10631344157	9627822320	11039568261	11478163840	10078309087	10486836261	10203140429	10202361838	10263749080
1-Butylamine	22205028.11	20897641.64	28221364.25	23162434.51	25166589.26	39173888.54	26801054.04	25912986.92	27125944.87	45077791.46	56493682.81	30043135.09	28089958.64	23546444.21	25567494.55	27208166.7	25583768.02	30752118.98	24596530.2	24644788.15	25889472.61	23771845.65	30852927.82	25500219.87	26716760.98	24695016.27	24038143.15	23193211.22	27759277.76	27199333.34	27792939.64	22246240.07	47628637.05	24193495.1	27340158.41	25276957.39	27867235.85	27166381.04	30050068.81	27913830.38	35585849.95	38349320.32	26556406.9	29282959.92	28466925.82
Cytosine	111972287.9	228065849	142435665.4	174513951.8	146596841.3	155692573.1	172969944.8	220857390.6	159616333.4	184222539.1	128706754.6	195274492.4	142720997.4	171888123.3	175738463.9	197892170.8	180103749.1	96659714.67	202859070.4	154542954	162638278.1	182094577.6	148975176.9	180256494.5	207733009.2	223851525	212557102.5	236558755.6	214232034.2	140301518.7	132652829.6	213638073.6	104229630.1	164273679.7	205490677.2	182786522.5	157114130.6	150561234.7	155186695.9	192680753.8	162004143.4	171506290	171149811.1	175188630.6	169830405.2
Cytarabine	41682394.55	85921051.25	53098822.89	68168037.65	57285267.21	57290896.68	65624475.25	81555194.9	62239685.39	71991008.61	46764342.2	74823906.77	50593386.81	67582705.47	64847155.63	75072873.01	66639747.32	35740720.98	77539997.71	58446194.02	62219407.66	69894146.05	55013125.69	71924408.64	78761414.71	83282723.54	82565843.96	88921010.88	80393717.68	52379754.45	48178519.13	78216025.66	38116604.43	60689041.74	75814461.9	72364833.81	60417465.45	58358780.47	60150248.26	71830228.77	60574917.56	63703038.03	64824671.73	65735659.81	64333026.54
Hypoxanthine	5142717710	6395554513	5226599041	8452128496	8532885398	7023233794	9244144956	9785793029	4032066180	11521705206	12870211338	8279495556	4793009134	9036693521	10240430433	5879242901	6836665412	7487089706	8353497791	4031030095	4495877759	4576471997	5838149859	2210731068	4724849706	2556611518	4989051237	3264183046	2986331601	2013813590	6005969565	5039065228	3290778054	3040442041	2079763139	5784772092	826160449.4	2242069684	3172379616	2906823813	5436762940	5002725605	5575346758	5423411584	5520882491
Inosine	315777265.6	212196593.4	348811321.5	417579195.7	365803775.3	237382398.3	337007606.9	312781255.1	180096896.3	537597083.4	160720722.3	464305993.5	271967686.4	380332280.9	471605906.9	267965451.5	401657952.9	283116383.6	400681791.4	245437556.4	162280638.9	229592024.9	352809395.7	166897723.3	332834354.4	129392381.6	315282197	310752809.8	128276661.8	85544833.67	369915876.1	231374234.8	159434160.7	124315399.8	44410178.76	251277838.8	92107066.88	274121346.2	97533355.96	200051851.2	267613717.1	269199571.4	272029439.8	267277428.3	267268899
1-Pyrroline	4065585.044	6457941.133	4102614.739	4296721.275	4770364.848	3262827.151	3701777.96	4453413.265	2210860.838	3940796.981	4342280.049	5356814.896	5456919.985	1939185.524	5008884.516	4858099.548	3625095.214	5175213.763	2764090.843	6246434.972	4265410.857	2581287.698	4328457.465	2571016.954	2022421.926	4207072.683	4883697.448	3567883.375	3711169.752	4466138.984	4994056.833	5577582.561	4210463.644	2347626.475	4622154.737	4972569.463	4770110.382	4802817.133	2811837.703	6843484.504	4890194.12	6295902.159	5031256.85	4530570.219	4299329.004
5-Acetyl-2,3-dihydro-1H-pyrrolizine	1368774.62	736364.6198	1377971.969	883060.5539	684407.9298	991438.7244	673663.1977	746296.7576	956540.4343	1471247.08	1668363.788	1061632.949	697003.5444	933739.8273	1157290.4	795177.7231	960523.8887	1072526.771	910858.4223	1274863.832	1178833.974	1062400.911	1037381.631	914576.5536	814982.3881	775372.1623	1030081.423	616645.5502	938576.9253	866601.7594	920928.6023	1025434.956	1613640.043	1094596.922	1312131.657	1158571.693	792026.3923	1034127.989	748801.2704	940281.3817	7045934.28	6877802.321	9492598.62	9952898.082	11108433.88
L-Norleucine	2268347262	3158912151	2023506970	2006816699	2838147664	3955506006	2613689108	2680930406	2546714659	2962716440	2119868681	2908363536	2358344739	2977977759	2948768555	4114634991	2934335470	2795020929	3352161077	2644667184	2807509901	3049170758	2445448770	4861169395	2852772446	5319307842	2979583417	3518452443	3112849317	4422739319	2327873009	2807882091	1774903389	4152920718	2973696026	3949056585	2956191418	2548384750	4267493489	2692352268	4319966104	2716277055	2788866195	2790392608	4343871740
1-Methylnicotinamide	131106343.8	235276419.7	114766062	79845870.36	84797252.9	125335405.8	207231714.9	187267068.1	175710858.2	170868922.1	205190365.3	218454327.6	192106509.3	185235582.5	189863579.4	208852905.6	166363119.4	180167771.5	210196806.8	190592047	212132958.1	238651876.9	173825487.9	225131206.4	219609197.7	389666181.2	210801662	262508743.5	238804673.5	233197557	204330349.8	269494829.4	178813581.6	273770650.7	335650828	264408630.5	243268090.9	232619874.9	329169141.9	296372292.2	205469590.4	203827747.1	209579151	211497356.7	206569693.2
2,3-Dihydro-5-propanoyl-1H-pyrrolizine	1183118.092	1110115.404	1442172.73	184290.0339	0	765329.9838	748981.7492	1005846.081	1236179.406	362845.6916	2756746.503	1022268.348	1157486.535	1152550.183	1494173.611	2200707.979	1247200.861	1377923.155	1869253.641	1058691.129	1561965.118	1156346.812	1574845.446	1662919.881	1074415.686	1022201.028	1523058.38	952273.4782	1236762.756	975226.8045	1576579.004	1790523.985	1796196.424	1750862.512	2584799.178	1811052.144	1831954.328	612857.5689	1746253.403	1420391.967	3235974	2567135.061	4073674.492	4139049.323	6595607.878
D-Proline	3812626960	3116289958	2789143686	2672109768	4975458937	6727523203	3085423760	2784104405	2779782183	3045992978	3403754594	2515887528	3080753046	2603489980	2749186963	3431143705	2658710881	3031948734	2672182740	2054751180	2879324947	2866448405	3225750941	2209841543	2168135734	2787596958	3041234793	2566747017	2622977316	2285758315	2801425156	3108561146	2799563738	2645337614	2800710395	2674420765	2626803094	2509653250	2840945581	2878992874	2943144476	2891700198	2919155206	2943640620	2901152179
L-Isoleucine	1295960726	1836610874	1179786343	1100407274	1575951729	2240788426	1437065183	1479305522	1364055378	1783463683	1031260289	1549786025	1417396708	1654455479	1703673595	2184676748	1648876299	1694437853	1894482322	1413876294	1504640722	1600866198	1385731643	1669620568	1513811822	1797186582	1692533299	1931575689	1677500614	1451114421	1240057075	1502065577	954130980.7	1455277136	1460089342	1338375916	1555349034	1290649392	1490108731	1413169239	1522049648	1452789389	1539420190	1478170851	1467416549
L-Gulose	587842214.2	694454263	654767711.1	771627426.1	750548283.6	733096186.4	593065992.8	616782190.1	670638269.1	692515454.9	409691490	618236923.9	767840390.2	703258481.6	674094460	487371339.1	695651249	727588350	679782642.1	604412283.9	625972207.6	702747486.4	656985254.5	502635675.9	651724183.6	561427240.6	786169405.7	618252229	665772877.2	639415914.8	864724737.2	786783236.8	542213222	778952883	661904977.7	762218177.5	752330221.2	700888580.9	726493807	636231126.3	664024011.9	717219796.8	661828648	672702549.8	697771154.5
Choline	88213673.25	101189647.6	93902273.08	87536214.96	91251296.28	103104854.3	97882761.83	103134432.1	109176547.9	107871487.9	19023803.74	68286181.07	94713909.99	79051130.53	103960549.7	96431195.57	87502188.44	120136413.8	121357985.7	65307799.06	76359374.53	94287989.28	59780120.54	81996054.96	94680276.61	90744432.83	102541489.1	93803538.87	90968985.86	86892380.28	83365138.29	84854569.01	32654975.29	87488047.28	134515641.4	79890534.5	75374784.93	74584812.62	78861790.81	93976061.49	70900294.48	75171720.74	73238920.22	71760495.26	71159292.96
Ornithine	142825384	162567049.1	147368731.2	152151621.8	176942622.4	236910199.2	188178680.3	175096362.3	154104920.9	167999869.9	263114352.2	146011334.8	193081988.3	184920669.6	195722873.6	195954755.7	189192230.7	201792044.3	226028928.3	179083620.6	182142506.6	195692573.1	255359325.6	199340438.2	145526317	198583397.2	170354307.1	224913686.6	170859474.6	190122550.8	175527769.8	167410105.6	258633259.8	169040249.2	192685386.2	140277525.5	178663697.9	163524483.5	193420181.6	179849369.7	200773176.4	191237600	189561800.5	183469670.7	194892662.5
L-Carnitine	9083827449	8324269131	7970336806	9833256124	7955560406	12582468668	7938739513	8213243363	9011309828	7418482297	7924531322	7269213772	9392288752	9243835269	8372450079	6638757744	7444508787	8245478937	7565252311	7716200562	8009093542	8263084339	8059375854	7051812452	7785012543	6683165770	7666153869	8289830046	6591570012	9624219571	11643371779	8640402898	11908420323	9441472868	11870969941	9633085859	9196411285	8462347893	11404010977	9844493404	8096663053	8432057435	8120650049	8211831823	8646945873
L-Lysine	702009948.2	678319183.1	582063714.1	486568303.5	696054395.5	950140809.1	758822666.4	591630535.6	618166090.9	573841668	646647314.4	612938767.7	703214790.8	614122371.3	700234844.4	677566775.5	621228158.9	676061355.2	680110493.4	552785474.6	667759446	679226210.9	500383032.1	509442124.6	505129920.5	600872938.1	715382454.2	581702515.5	525553546	779414536.8	695654169.1	879307422.6	533165035.6	649805099.2	839177880.4	724404895.9	818618003	696256904.1	792291902.8	754663957.9	664898061.7	642336811.9	658547458.4	688008522.3	728831894.6
5-Methylcytidine	2289686.712	2465482.412	2909991.429	2554432.984	3292397.413	2436291.267	4022793.545	3596421.173	3233385.634	3460086.136	3079316.979	2298161.143	3269725.917	3286893.09	2987750.005	2433114.871	2890606.753	3545786.089	2974969.223	2699482.166	2547610.284	2494945.447	2967664.809	2901856.412	2433417.4	4820659.99	3861982.011	3490876.904	2830952.72	3127367.396	1955604.398	2312229.08	2414613.53	2141736.827	3202095.365	2635111.366	2586558.622	2576367.317	2837230.625	2780024.93	2924392.607	3079641.74	2926706.664	3127912.019	2894432.786
Adenine	14567462.81	13765585.14	16348741.07	26574264.29	13398393.77	22513448.25	13259084.25	15114047.07	24241503.64	17750880.99	16199428.08	25445059.14	7568443.675	22871105.18	17305619.11	13372850.84	14179038.94	16612228.75	10910655.77	15507343.16	13043646.84	14363796.24	15776151.06	16077453.84	26547459.95	16285506.82	16639346.14	14478651.45	13465400.42	18183742.96	15382442.44	18182025.64	22617239.96	13721876.19	16473849.27	24364767.28	24996081.66	14262884.09	27334478.71	24579245.53	16281303.14	15862518.57	15790450.9	24135509.79	13372019.06
Cholic acid	5655479.753	1540667.577	2912390.377	988502.073	1453790.463	2914604.63	606858.4294	1136105.625	729401.9586	715773.6911	16572181.85	146627.3948	1407076.226	1009176.38	815449.0848	5097039.073	2108241.759	1545704.698	731988.4454	1120668.016	514625.5023	280498.478	19227565.43	5153199.481	918668.9792	786715.9062	2982202.411	835176.6228	1133045.716	42402.53018	1348033.363	1016281.763	34490785.78	1135470.636	233248.4789	2497464.667	727009.0051	0	539085.1168	1581578.854	11279527.62	8336795.593	10559502.57	11138589.56	11071405.8
Uracil	7264819.741	10720876.92	8389672.316	4907684.283	5392344.772	3470231.031	1614438.063	9171498.324	6310737.057	11380018.15	1703303.779	9173911.93	6776805.701	11441200.38	6552431.559	6068610.409	7452295.397	4913119.935	6692287.188	4788954.337	3397962.855	6991135.42	15281844.6	7163581.776	11013765.7	3688813.328	7555086.359	10978077.83	6005010.316	8507600.922	11301163.07	11959198.71	6177228.33	9678858.434	3160481.572	7149642.891	4895177.779	7265527.212	5289084.56	7375766.643	8153441.025	9207691.746	5424693.213	5835924.503	5678615.02
Adenosine	15353794.07	8070389.983	9346198.838	4750757.471	9973443.633	4244614.827	6881509.054	5903177.098	4650123.833	9098879.895	3733867.033	20842120.85	5605729.203	21235220.11	70309749.3	4749200.909	8573025.718	6851022.125	31044323.68	7658374.94	6553639.551	90188813.14	5573623.12	8351441.821	14897462.18	4369434.271	28101141.03	38919342.13	3057516.498	5545483.423	393444918	99092170.11	3507813.246	7315013.624	8119694.3	69885853.76	63990983.01	130280538.5	7251635.079	44389722.27	31757329.71	29453259.86	32324432.7	30768453.58	30995369.94
Guanine	50570745.86	35742703.63	42376556.65	40138484.72	59666336.7	30523874.93	23878727.36	44409453.5	15543784.73	55404223.59	3959480.623	50498840.66	26027257.57	52988955.54	74768936.75	22161223.69	54175299.51	48659985.07	67294092.43	34555187.67	31936042.33	65694833.95	22264295.85	29462742.74	47466033.64	12403299.68	55922501.06	71246376.9	10799256.73	18743779.25	58362462.18	49268227.15	4718306.076	26741930.27	4354478.051	46817155.24	24361813.79	48602372.43	14840840.58	55984618.82	34844126.58	35471736.77	36405976.79	38676167.35	37217431.95
Beta-Aminopropionitrile	2399769.771	1989164.019	2273129.548	2035073.256	2500925.432	2503076.506	2290389.01	2332571.582	1840149.366	2023037.573	2155316.434	2095293.407	2051996.868	2008601.729	1934617.94	1917772.275	1748286.295	2034019.652	2454412.826	2230910.909	2505585.918	2170441.61	2286535.081	1855229.269	2286695.692	2131900.079	1887046.435	2198705.016	1836090.848	2157784.871	1756162.908	1989794.035	2184762.464	1731506.236	1724910.821	1491378.326	2001856.726	1899328.962	1878594.668	1924284.159	1797957.188	1982853.642	1929447.014	1729832.602	1767775.768
1-Methylhypoxanthine	27027044.3	29825791.45	25750680.35	23791898.4	37245144.45	45680372.21	28013141.34	34796905.06	26449637.66	31654604.39	26525067.96	25927320.63	26633352.48	31868742.16	29900903.3	28148849.63	22872491	29663166.48	27536230.46	20741704.12	31783275.95	32177355.97	23164453.38	17537945.4	21825509.64	32318340.86	27285373.55	25606874.58	23052839.53	26803736.6	24317747.4	35978765.31	26759463.65	23490420.73	24380989.17	24694700.29	24273392.72	29776771.53	27280893.38	31325267.22	27973960.2	25380156.51	27615186.83	27300196.26	27218300.68
Quinoline	70036802.64	48273187.28	63520515.94	48723645.19	34839877.51	39518874.97	46301589.37	45851223.56	33945534.16	59621288.96	18000427.43	42723548.69	59903284.18	41388355.24	42386230.4	57734364.17	54233539.2	54279795.64	43153411.58	32224355.54	37674298.76	45982257.38	57796595.84	48360686.82	43482000.45	43191405.17	38541901.31	47738679.2	39837668.84	36925079.52	41493832.65	54168311.27	100932285.1	42634664.4	34371867.6	55188652.63	68685322.95	37783953.56	60672326.26	39335874.76	56626756.83	53842627.04	54592214.94	57652750.48	55933795.72
Pseudouridine	1463575.338	1696188.906	1430797.753	1460511.908	1170595.284	2048843.059	1833421.921	1803705.18	2087864.772	1277927.089	649183.5422	891925.8056	1360779.94	1139247.25	1152575.597	1105089.031	1010948.673	962807.6375	765823.8881	1233148.758	1691297.384	1682339.293	884324.0449	1178160.806	1406403.954	1864712.182	1620714.843	1435790.677	1378556.878	2198644.033	831737.8883	1252629.408	720492.8895	1244111.45	2012393.109	979403.1708	1017930.826	875783.4774	1735935.141	983049.4727	1228344.322	1407902.722	1386063.448	1440737.932	1223061.691
sec-Butylamine	35555338.56	36885109.69	41041363.33	35437541.35	35407203.57	48460347.53	43734629.51	45013269.17	9070805.012	14807999.47	28253419.5	41252614.84	42663802.3	36288749.22	45889660.31	13363475.74	36678037.51	20109747.58	35909177.66	13981010.92	34275650.62	42580384.24	41624894.41	18960797.82	42521082.58	44848763.63	26443020.99	43578122.25	7593299.387	18120372.23	13501300.57	18034210.41	45766914.72	35824295.52	7000336.851	10894238.78	6569230.513	35132234.45	34415475.76	37290503.34	42671932.26	25146991.92	45959190.64	36054304.88	35694314.81
Thiamine	68919354.79	106560733.4	89620625.49	95272517.78	97648906.68	104625139.9	100311960.6	85289195.91	101515606.7	83111669.65	56834655.39	76927535.61	80905014.14	85568859.65	85933944.42	72945243.26	83965336.44	82074293.91	81170444.75	84745928.35	100289310.4	104178823	70940755.37	62345026.41	67656782.77	79833467.75	82691234.59	83386538.83	77378861.87	81412099.87	72838525.05	94688492.98	50824105.99	71212007.49	96741967.84	93409082.45	83591117.55	73506283.56	75210478.88	84545150.89	109982637.1	101884683.2	101354671.6	100389160.9	105631812.9
N4-Acetylcytidine	1511297.608	1635581.874	2193883.048	2199120.975	1628071.634	1356588.755	2839833.807	2044838.079	1965545.651	2187753.462	1769309.709	1622022.446	1403131.376	1203559.297	1604348.034	1408408.747	1435397.992	1873627.923	1317469.002	1961353.626	1589692.935	1581394.057	2111274.534	2450641.873	2001514.513	3409527.38	2473273.873	2896971.101	1811709.678	1928327.127	579776.0372	1750423.38	1862535.38	1083934.73	1827122.734	1915361.485	2143813.197	2104320.103	1205743.6	1056640.433	2448683.067	2061983.503	2178270.244	1903936.229	2134019.847
Deoxyguanosine	2355521.697	978872.524	1590395.676	432082.8849	1297983.566	272176.3111	400163.9583	772251.8974	473586.5408	1096598.941	97591.89468	2512935.982	730259.1465	2591539.63	6272266.227	628837.8855	1394873.97	943875.9952	3064391.216	1150473.395	594269.886	7929037.722	804372.892	1202548.001	1746916.212	158071.5858	3103252.769	3938464.059	508213.4103	798891.9602	41902983.33	8790164.314	515717.5145	1185721.902	1077063.19	7390218.636	7375352.645	13041500.42	1136453.687	4699287.39	3615705.668	3688125.408	3462723.564	3528385.889	3292697.235
D-Alanine	21425220.07	20212320.55	19102891.39	18579289.64	23244650.17	27642353.05	19800459.3	21386179.77	20629506.84	19994702.99	18914568.18	20292247.32	21889751.26	21290074.18	22704186.37	21224686.82	19188697.41	21082353.68	18457544.78	16795424.65	20106540.48	21243839.52	18742085.26	17508774.11	18692344.86	20540968	20670986.1	19827314.77	21246773.7	18076036.8	15838357.12	24611323.1	16881265.08	21423027.55	21527320.6	21601807.25	20532595	20097828.82	22621297.88	17873844.36	23246594.15	18793862.41	17860047.25	18896449.68	20698132.78
2-Propylpiperidine	141442307.1	108179026.3	123234580.9	107594075	124102251.3	124830412.6	114691882.5	109633435	128221803.4	117995279.3	185542361.9	126829274.5	118171996.2	126309020.7	115793466.1	135202591.4	125717830.8	128969376.3	118932403.4	125687929.3	120303339.4	115378219.8	150259822.7	122831227.1	123538437.8	117545270.2	117191702.3	113491102.4	118398550.2	123733874.6	120224452.5	116051046.4	177170960.4	116380121.3	133538424.3	121183722.5	124828955.6	120192492.7	129691210.8	124800716.8	137121835.6	125500555.8	135306079.8	134720790.1	132706358.9
Pyro-L-glutaminyl-L-glutamine	1913058.974	2804817.267	2307021.037	2538897.057	2383522.348	2343881.893	2312816.87	2719790.049	2219480.809	2623829.266	3517166.817	2159180.389	3467375.495	2498414.343	2375989.036	2849651.492	2522078.214	3227274.886	2606339.524	2066517.011	2591375.159	2903985.665	4137730.562	2030667.293	2580845.716	3188455.087	4086579.364	2811894.598	2702430.108	2322114.723	1895370.945	2894212.578	3427618.592	2313541.658	2866992.345	2650094.291	2315622.439	2514985.557	2821805.968	2641019.165	2559661.649	2727570.82	2588055.526	2526787.527	2672969.978
p-Aminobenzoic acid	25332566.12	23279438.61	25405965.62	19545440.26	91760493.05	87158611.19	7405907.747	3778599.062	14493344.98	17354515.25	5333227.056	10231037.15	5210696.121	15960246.95	10587537.34	34065349.53	17176750.13	11561572.23	8251512.999	13444426.54	49267994.4	24935824.34	9353033.241	5053504.477	9447566.3	7836199.442	12092147.73	22309643.51	9423787.673	50140746.03	11674532.77	25764250.72	16013086.12	22041620.82	7672206.273	8348127.123	7051984.364	8380568.434	27331451.72	24060064.04	20045744.15	17786200.04	20283513.88	20151077.63	19261898.38
Uridine	1977341.532	2301961.786	2443463.371	893173.8888	1970847.833	1289754.904	782780.6327	1862336.569	1787548.48	2303824.483	534943.4303	2206090.851	1638601.601	2701255.83	1586570.877	1933214.795	2198395.608	1343363.269	1431209.954	1405033.307	1004727.778	1491421.071	4097841.861	1238688.94	2836755.51	1039181.453	1730534.482	2333169.042	1712254.46	2425837.113	3098705.328	3220991.608	1476242.771	2347471.078	690597.0472	1817646	1471126.472	1892774.935	1731591.512	2064660.895	1953772.838	1846741.083	1422812.456	1531777.099	1860960.327
Nervonyl carnitine	14075700.88	9006510.306	49949291.2	9849298.588	10808229.91	10441502.56	10303440.39	11312604.94	12109502.25	19454332.18	13490630.24	11016089.15	9159521.259	10486085.45	25567563.44	9348119.885	9929434.642	27273902.08	14196300.53	11728615.67	10130303.65	10343276.9	11837223.05	6394625.451	10056771.33	5706779.945	13905816.09	9966362.118	9108131.966	19535881.94	11474628.35	15501177.14	10269382.83	11679895.48	20532817.48	11468068.37	10427967.93	10029374.03	2996924.116	12461364.34	51405199.96	12600326.21	9801103.686	10431224.65	10288099.92
Thioguanine	8258304.478	10918618.32	10069802.07	7402996.32	9897032.918	6972903.678	10209615.31	10092455.26	8934073.86	9056212.365	5449831.331	10783361.86	8073057.251	9297485.884	9508149.718	11911639.5	9439866.942	10431646.73	11861796.64	8872379.524	7902521.605	8508523.595	6863039.856	7525800.034	11488329.98	13192951.87	11139800.01	9244342.051	8834875.103	6188559.629	4554106.282	7820270.229	2944390.948	6977156.344	7568448.748	8944149.906	6583383.719	7799603.135	6977932.976	7545212.287	7824509.922	8653165.844	9794024.207	8814720.965	7238664.155
omega-Hydroxymoracin N	841665.4011	754468.0223	710397.8255	733419.0669	616592.3453	625457.9454	684315.0731	698809.5951	709118.4098	881312.0414	687911.4498	452552.8396	886011.8244	1103212.87	1125916.858	884401.4478	813953.0038	956452.6829	746298.9081	742813.2756	660413.3862	680619.9378	546623.65	641728.0437	662959.2041	519706.9712	737848.0914	1031963.268	668376.7969	754758.791	885473.0843	1000227.049	1015854.127	930982.6813	766602.2969	1070528.877	894349.3408	750451.6383	1359540.358	1071639.054	688510.6081	723383.4416	877339.0625	838541.2791	811610.9931
(R)-mandelic Acid	39290743.42	32214164.69	8807279.144	34515031.34	39729774.88	41761148.05	18890810.83	8949759.229	9499753.274	28920259.55	15051480.41	9840029.304	18438466.67	19097131.65	11497154.58	10085658.92	29389884.13	7661235.841	8417278.178	25297421.47	26069938.55	19109773.94	37808758.13	23692721.97	26846722.09	27715693.71	32104078.54	11304554.08	24976995.24	20386616.86	23151050.43	27752761.51	11257107.59	13794642.94	19232383.94	6732346.405	37352956.43	34490834.01	21630916.94	15177908.64	30539683	18364618.27	10246524.9	32985252.94	33606466.13
1,2,3,4-Tetrahydro-b-carboline-1,3-dicarboxylic acid	31487907.16	38752999.85	30068303.52	32595165.4	37265625.06	34210568.53	37892330.98	33922563.98	34934975.87	35487829.81	32461359.8	32692234.48	27525448.37	37141126.11	35853517.08	33959063.94	33684346.1	26667528.23	34522210.13	34835665.83	34355606.93	36906219.52	38625992.61	31691943.85	37907918.06	32493091.93	35466733.54	43261157.83	41217292.43	41103895.03	32235320.71	37200078.56	26355016.89	35163099.98	37081644.89	35952767.43	34691580.23	33655072.32	40835367.12	29582519.01	34258655.08	35369078.92	31750544.79	34562759.07	34441703.33
L-Histidine	1224784394	387939176.5	536107268.8	716930199	75964817.27	82970236.03	342619929.2	1238898423	1190951309	166217360.7	1057582919	624086757.6	414763129.8	161641866.4	406528985.4	132108814.3	76827657.02	530687453.4	893798958.8	1188634399	451389223.5	151796614.4	145251271.4	82207723.78	604040808.5	1358811848	278207558	556090831.8	777800980.1	1063689054	649082022.2	751953172.1	121675337.9	600901901.4	891266290.7	79251734.28	399285911.4	623007603.9	79205043.85	467746087.5	325968014.3	510050999.8	684998107.8	353946329.1	1012488906
Nicotinamide N-oxide	40407494.19	69035398.7	48287145.16	32201458.11	44844918.73	57469192.14	76071312.34	70602702.91	66773786.96	71714147.73	49080673.69	85776897.18	98940182.07	101636634	101895066.3	125640587.4	97686977.4	141231179.9	123977883.4	58867679.43	80299264.51	78478044.63	28021088.29	72367481.21	81915278.95	87444354.13	88845239.77	75159303.76	67290426.06	83100933.37	94270858.14	159657867.3	37224409.36	144084038.5	151847732.7	137425182.4	95417303.44	86024607.57	156826626.7	166892056.2	81527488.45	89742524.02	88190996.32	87577560.49	90585962.4
2-Methylguanosine	2547297.871	2597820.942	2704970.486	447646.8725	1404872.498	1606946.057	2826952.514	1896314.157	2841013.633	1897127.447	4259760.763	2278705.366	2572688.805	1907397.377	1250455.408	1554190.663	1710668.946	1986893.415	2127552.272	2335089.504	1749956.218	1559664.631	3088663.913	3135498.92	1912422.415	4364987.824	3395554.375	3064802.851	2524054.432	1872658.079	993982.0955	2665574.784	2128514.573	1659018.446	2575761.829	575050.4856	1802956.103	2074344.593	2724544.458	1693910.983	2682319.783	1954234.758	2183271.851	1730976.922	1658000.121
Riboflavin	82108.08037	0	0	0	0	53157.17491	177292.6933	509128.756	344907.2703	0	804952.6086	0	92110.50981	73764.7666	154650.6733	0	87805.88394	333524.0924	253898.1802	87635.98019	0	79585.33527	251821.6998	151818.3999	0	245147.3489	645839.5091	68740.22605	58017.21865	239896.9989	0	459146.188	153552.8537	119273.8652	252850.3945	0	60028.23058	0	235068.8714	68355.39266	2656294.977	2769007.175	2922817.926	2698275.526	2677107.628
2,6-Dimethylpyrazine	5311950.467	3248518.702	4706099.066	4305176.944	5196094.815	3960700.716	4258564.152	4658860.612	5329399.56	5353632.448	3210175.777	3311222.019	3412005.093	4160604.512	4331974.349	4409974.743	1784252.12	4919175.033	5627347.944	3964728.292	5156673.004	4300155.452	3582165.466	3953657.356	3590254.523	5113919.405	7121572.556	5141170.883	3578814.263	3260041.003	4243607.586	4398276.959	2827076.579	4302942.246	4949636.064	2954737.765	4662159.032	4878958.719	3822317.285	3977364.892	4330023.988	3299943.055	3203914.181	5303978.506	3659487.653
N,O-Didesmethylvenlafaxine	1786728.754	1492553.764	1391365.784	1614269.661	1546558.997	977023.1792	1413238.666	1699647.1	1448973.242	1301900.921	1740049.646	1312473.017	1425461.165	1533683.88	1446846.532	1308353.728	1408021.707	1640612.7	1579757.591	1302181.413	1567257.46	1715169.458	1570379.641	1560908.235	1133531.962	1574475.791	1080499.073	1497604.746	1618243.035	1355408.216	945032.6682	1451512.589	1588715.742	1656409.41	1521740.92	1873902.253	1549560.532	1334662.271	1681534.689	1313315.084	1797863.175	1601425.146	12222858.85	1300653.335	1573366.117
Phosphorylcholine	109151352.4	111582249.2	103548629.4	110128708.4	109224423.6	108690512.7	107105710.8	114487689.5	108267758	106525141.1	88027426.05	111008077.6	103842825.3	107474639	115803207.8	100860821.8	103987357.8	123178318.8	108144714.3	107393373.4	110258591.4	107429364.6	90103291.45	113825710.6	103954076.6	119111382.2	116882183.4	124727890.1	114968440.7	105627934.6	105982687.2	105173567.5	78452716.21	111688840	106844266	121822544.5	102289591.6	101144108.9	105566925.7	113716455.7	105332708	109024733.4	97810666.19	102016380.6	93915119.91
Acetylhydrazine	23559002.6	21193760.94	20288214.46	18251168.85	21943729.7	26652836.34	22103194.71	25027736.27	19047323.64	20243869.51	26447069.51	21876215.66	21314218.39	20614778.94	20309775.85	21428448.76	21032797.38	20065760.7	19515290.07	19092660.06	26351584.17	24336005.96	23383390.14	18542502.9	19780585.24	22546295.15	21033184.98	18565121.48	18492881.98	23001722.13	21464393.33	24803813.02	22867105.69	22572985.87	20031921.18	24347402.17	22984045.11	19263966.55	20268937.48	20741977.85	19968549.93	21265268.26	23703274.14	21441337.51	21128637.31
Niacinamide	377078601.1	419531331.8	300902653.8	159748466.7	176101626.7	339435537.8	371052901.3	430111934.1	377419233.6	330751930.9	830934965	496089961.3	474603506.6	458131700	478414261.5	717006419.6	480963438.6	610272322.8	686632584.9	396309806.1	467351601	480675774.6	445271144	577470341.6	446294140.5	474654014.7	538136684	407777698	476074766.9	515779414.8	563315535.6	821546261.2	494364252.7	751152417.7	1025436512	737063544.7	685537533.1	466316121.3	652442920.9	735482477.1	442674623.6	442577173.6	444720522.2	470581794	454704159.1
N,N-Dimethylformamide	10723576.92	13605400.31	12723642.94	13275661.67	14501015.84	13378020.26	13984800.67	14069191.13	13514628.7	13097602.61	14922491.13	16381078.96	12551991	14660506.14	15749010.34	13911126.91	15932465.67	17156356.51	19980909.05	13291544.01	15373286.81	13146635.17	13714167.56	15690605.55	18142051.4	25039932.49	15300916.35	15104200.46	15740146.23	15139111.68	10108201.87	13373369.72	11389876.94	10178303.85	13521476.2	12538593.82	12678860.67	12166660.03	12649077.7	13081999.78	15501703.54	18007366.06	15785601.75	16237231.28	18464480.96
DL-2-Aminooctanoic acid	11044211.23	12452667.59	12433587.81	14861668.84	16437216.1	15538613.75	10481451.58	11317738.42	284781.6089	13102145.97	13628595.31	12023581.05	12409994.75	9848581.526	10568695.03	9419607.078	10860437.01	8126016.041	11971808.45	11499344.08	14416724.42	12131186.55	9045180.073	10427527.13	11372284.23	14484253.34	12843169.55	15302720.38	13286542.82	12845370.14	6463750.181	8874967.184	13690291.52	9229888.546	8957697.743	8726337.206	11011522.63	10877529.02	8218777.546	9732258.717	11258483.33	11334892.71	12041903.9	11902671.45	11421308.04
Kynurenic acid	75204245.56	54346449.91	83969623.45	52893204.77	76267949.59	88629333.3	53775211.24	52990710.67	48390990.78	46333840.37	6879046.297	21739580.54	2653295.798	70648736.31	24602636.76	19584809.34	21303074.1	26169362.8	54928383.37	36904170.95	66085180.17	26392155.76	21859547.39	29636624.56	19043125.35	70185033.03	45201015.04	38077905.9	22065343	47151663.34	24854950.18	17213723.66	2529651.854	22587001.93	19800746.46	29386899.67	31987496.78	18478529.06	31560703.01	21031374.93	43448764.99	43755016.7	37561124.36	35453936.07	26981239.63
Sphinganine	8165984.926	5959867.551	7806406.911	8808416.546	6604657.321	5883399.485	5221851.19	6723553.492	7856519.256	10834444.54	9610263.458	4771875.143	11086068.2	9774791.118	6284361.289	9274574.069	4895783.216	6430508.884	10206600.93	7871803.289	7111451.558	6514664.218	10786672.86	8808614.299	5854556.001	7557617.601	9211857.3	9064811.088	7032444.329	7648506.663	8529093.869	7634094.967	12558660.55	7236495.617	12213886.33	7946875.31	6646123.445	9237577.288	8050108.483	8215833.831	10643289.05	11034026.32	10027161.35	10521999.81	10561737.99
Urocanic acid	72584016.11	59772868.13	44019325.53	72528173.16	52389311.06	59888878.06	62257185.66	49930056.54	51153058.4	65278265.88	142065722.8	33813122.91	41929851.97	97233528.15	54505233.27	117548008.2	106684667.7	44727407.94	59604163.94	50631319.12	120735911.9	70874497.66	46323537.7	57610561.05	87371191.56	108185150.8	93222941.87	70905875.16	101512209.6	62767180.13	97708094.51	58300408.61	51553030.9	83775340.73	84634809.17	82712483.4	60533447.57	74023191.47	107409142.9	67767782.61	76087575.84	78185766.72	77435746.24	79214212.06	85142994.76
L-Phenylalanine	1487236457	1902978398	1408478229	1555943941	1690790212	2356792347	1587301540	1643841421	1561620485	1839836134	1686415293	1668471596	1526178057	1786259697	1645999136	2111203648	1659592068	1621543426	1774594267	1503334790	1628998839	1809487984	1863211627	1636430247	1547355690	1809062892	1710647369	2021471312	1810928981	1511052599	1379044944	1504332213	1511720575	1465444890	1628079346	1408824644	1587107935	1507737905	1557654974	1422272990	1569846629	1589189808	1718161472	1598549728	1608750002
2,5-Dichloro-carboxymethylenebut-2-en-4-olide	22322407.04	22324658.92	20734482.52	22588059.93	23350754.18	20521025.93	31840441.97	29111598.67	21516701.98	20167224.82	20018810.82	22463555.31	21676441.43	22333027.92	20511421.69	22300919.15	22271985.99	20220829.75	20368243.82	31370178.6	22075981.21	21462992.47	20986329.09	21000973.5	22207087.26	31193712.5	20590944.56	22004857.22	23275244.06	18492319.37	23045990.71	20424748.87	23712251.25	22096966.27	20217810.78	21629735.1	22815692.81	22498256.34	20002031.4	31711943.05	21166204.75	21046117.97	20320371.2	34189130.6	22963879.42
Lauroyl diethanolamide	56831516.1	26571396.55	26553680.18	26319649.97	63122290.24	28551360.67	22286243.75	27354678.17	26927719.55	27890545.11	24197496.13	63085635.22	27393354.61	27577263.61	27403975.06	26258205.55	33389885.69	26763174.61	66211417.06	25927682.91	27546568.15	27124515.89	27281476.11	26699997.71	25021262.08	27226831.84	27965811.24	68977309.25	32078491.23	27113284.97	23798941.57	56055920.02	27945501.32	24677118.71	36554841.18	27492433.17	27717335.7	25430542.99	32507921.52	26185339.57	27558133.77	46603839.24	28892610.74	28886709.21	60724922.94
Deoxycytidine	15351857.48	11019352.04	14237588.18	16315513.55	15863918.27	13013435.17	16184012.39	15967570.13	12551754.43	15484106.35	20480261.83	11140709.99	21128897.75	11087193.59	10148707.93	15456221.99	11778408.94	16577098.69	11004823.3	12105568.11	15320832.66	16621995.37	24029420.28	14411162.59	16464742.78	15059379.46	15803958.58	14960354.77	13806844.8	13722662.43	16318169.76	12810000.17	25322866.88	14874366.82	14190556.36	13081159.79	17535366.58	16976335.61	15805899.89	14436683.47	13641945.16	16937748.63	15637075.12	15185253.76	15008170.96
1-Aminocyclopropanecarboxylic acid	7645052.238	6732122.117	6609953.325	7321717.015	6209238.667	6947015.413	6936127.392	7129517.84	8278937.882	7309707.998	11343540.13	6797854.674	7826589.862	6081439.211	6446724.217	7142826.276	5935208.185	7210163.421	7244770.173	6195355.161	6585288.017	6450673.606	9530902.301	6503700.783	6961680.978	7271069.777	7718851.163	5715362.8	5868832.463	6367155.504	7113340.351	7720865.708	10299993.32	7184163.261	8804259.399	7575320.27	6599581.753	6176137.792	6910300.655	6876818.392	6443945.231	4261263.188	4844920.535	4377514.134	4737893.831
L-Hexanoylcarnitine	2047364.444	1722127.338	1721915.307	1945746.345	1072672.606	1893276.457	3335103.271	2225839.95	1678455.614	1325218.877	4056934.382	1424027.408	1686217.249	2022916.108	1459543.253	1822190.658	2052648.058	1471258.556	1228473.28	2842472.871	1818887.207	1780843.215	1665430.104	2738802.781	2798003.49	1623034.292	1200140.637	1592339.133	1851318.888	2024117.688	1565211.895	1559226.233	2336329.631	1719560.844	3087906.331	1612438.655	1800589.623	1983298.903	350722.0583	1807896.662	1525037.498	2709987.806	1604176.289	1487318.864	1936071.981
Creatine	16326189341	16866365353	16204546693	17037580000	17417009466	18732544828	17492798811	17452681926	17199234725	15658345561	17490746204	16039662819	16987775834	16275347889	16997438262	17333570298	16361367289	16216312200	16314305652	15265474959	15982741614	17016265260	16516720671	15849676039	15589199709	16200231105	15967508555	17614693931	16842979313	14272133739	15199157858	16461290015	16914832374	16120034210	18849612112	17244079930	16024341370	15848866526	16533267052	17082161598	16480071953	16324695558	16833791661	17230899469	16661169985
Proline betaine	5302919.111	44101606.73	68226701.7	55477835.46	1163155284	688294619.7	31488550.91	13744262.37	24801679.38	73127246.95	17551754.88	40375804.42	11816122.29	39285305.1	32850858.94	44681426.08	25128579.09	20342758.24	19805388.45	44951076.47	51161686.97	51010138.89	40721903.58	11077105.42	17382200.08	14877776.58	12904615.15	51354518.78	32057595.7	45846064.94	11744632.18	59150876.53	19611406.4	43408592.48	5384747.207	11652980.62	6065838.826	5045407.37	80532336.46	59242623.36	74808032.05	75613014.14	73714027.17	78619148.27	79048538.54
Trimethylamine N-oxide	285102178.6	219214307.4	204457377.8	163341209.7	299634517.2	303506109.3	198471634.4	175419394	266926731.7	204030620.2	225222366.7	197385659.6	152685340.1	194403575.8	186404403	309027735.9	210014531.8	279775895.6	218342902.4	91546961.25	132363702	155938814.9	76581379.49	74116694.95	116560286.5	135236851	141845442.7	142593315.6	93545161.42	141945162.5	88090210.38	180806988.4	164572948	167487155.7	264726672.1	181030281.8	149770974	134967286.5	206249246.7	190378162.1	172097172.1	179228685.4	177384973.8	178267796.2	175535584.6
Methyl 2-aminobenzoate	10711568.17	10860788.36	10773555.36	11146906.59	12625859.35	11744399.56	15873536.84	15556510.82	10722185.01	10743141.83	9411845.587	8801126.785	11907982.91	11360745.46	36507500.7	18628766.18	9744689.464	12893645.24	11230912.42	11246160.54	10895034.01	10498457.56	11680956.03	11855880.88	12156405.97	11373305.73	11219441.05	23224366.54	12088825.62	12712355.96	11763417.51	14162703.23	20080973.39	11042110.88	10294248.91	10752719.26	11447475.79	11092690.87	10111077.57	10900430.72	10978450.17	11933567.94	15851918.83	11600079.44	12005023.22
Piperidine	448824228.6	612973129	394217885.4	406576320.9	535655823.7	766359710.9	515685651	549774961.8	517180010.7	576677974.6	429548537.6	579638525.4	473339528.1	576321472.7	595315679.7	821536120	588348056.2	560041668.2	679096306.7	523836666	552651850.7	598751287.1	487685866.5	637899193.9	558953056.1	1283216445	597001992.3	700976905.1	621831661.2	1036447577	466598084.3	561955004	352598358.9	982020106.7	585849768.6	933228360	577734261.1	494128368.2	1038578998	528191874.1	554464206.2	552538248.4	560792800.5	547131873.6	1015831459
L-Proline	21204465.93	11192303.03	14078910.69	18694695.05	46462339.4	18284915.74	14198747.44	59954209.23	17490848.68	21497875.32	21011177.99	19551311.73	24213164.78	17855222.93	12390320.7	53599249.49	19192699.41	21280776.59	50286782.17	15808801.55	19388827.29	19279808.01	17006211.02	20432882.29	35339932.58	19860627.45	20325159.24	14131939.88	16756144.81	19674753.34	44532809.5	20393693.53	20908000.16	17540828.98	22919653.94	20429230.64	40123955.48	23874674.56	20076842.22	13849610.08	14400148.03	55106380.9	19852842.95	13842763.95	18600585.02
1,3-Dihydro-(2H)-indol-2-one	379807688.3	391831528.3	353205202.2	297685859.7	414075392.9	515871718.4	195941494.6	460314.6451	427517013.7	392064901.7	225714037.5	176577031.1	417955305.7	296636556.9	248596154.4	367825655.3	754236.6656	311578268.4	228031119.4	224079358.3	257262836.8	300433866.3	220888886.7	233977531.4	196160923.9	280396023.9	303500100.1	197118654.9	623239.1176	237032748.6	700919.4507	241767610.3	313808648.6	334058740	298136124.4	239264146.7	230104833	561701.7334	320985496.4	299010843	296162178	297742118.7	317887099	309368607.7	309044136.3
5'-Methylthioadenosine	145581354.4	99693705.98	129487132.3	88265594.76	99955111.94	156701002.4	122803842.9	128477763.6	146036427.4	75066987.98	140267587	95625422.94	82514105.52	95528308.41	123266393.7	84534551.62	93739131.6	113234204.2	109113176.3	81355283.02	95387684.68	104798221.9	117593200.1	102840351.8	93957700.91	140597614.5	121805985.9	100856451.3	101431501.5	107328789.3	85329980.87	107275887.4	96285927.86	99341720.32	198181117.5	117878848	115834742.2	104742089.8	118330256.5	98413596.04	13304708.04	13336031.56	18920271.81	20501365.83	22307612.76
3-Methylguanine	30893181.56	30689308.71	27917807.78	27458938.76	33576618.99	30786905.43	36092089.61	30676132.99	33652240.62	32498473.61	42209777.48	24862822.17	36102111.79	30215359.71	24126971.7	34424922.46	27530977.59	33103022.34	27090063.49	26456623.98	30409533.76	29220574.11	38042059.58	30747294.11	30674724.9	56976477.36	43587953.62	38861621.85	30576378.85	32936744.53	19667875.74	27443877.24	43292462.62	25167908.79	36000331.69	22903647.36	26627547.6	26086725.43	32791740.68	27586840.28	39008797.16	40795802.31	37840413.5	40395736.63	39288919.46
Serotonin	28357163.52	34902203.55	24925372.18	33037039.73	32522024.87	30144867.87	31422617.76	28957767.41	32096544.67	22138264.1	16114574.18	23065358.78	35575819.89	31283094.53	35182236.03	29652060.91	24690946.1	21650831.45	23944066.38	22611658.68	25286343.72	38175542.39	32110453.21	24691718.06	23573689.51	25369377.5	31063684.66	41959500	41079894.85	23683822.06	23082137.95	38564135.43	34221814.56	27191398.48	23263110.79	28646158.97	26998750.23	27590183.37	24232149.59	31469968.58	20620496.14	26580349.55	27564257.34	27823553.27	30190252.54
Moschamine	1448825.068	1399293.999	1005083.027	858187.6133	1647397.844	2149554.31	1694646.183	1281688.653	1360700	1101956.656	1457320.375	1065364.674	1670361.04	1465422.89	1676586.543	1651567.195	1432517.687	1349611.278	1524031.295	983893.9289	1325559.901	1644788.912	824240.3451	1021562.233	1019958.187	1365042.572	1638613.095	1117770.113	1079581.415	1409835.015	1594628.207	2109275.906	970855.7668	1514169.166	1794954.232	1579372.505	1771839.546	1627692.152	2082622.883	1750509.121	1417990.196	1716301.432	1323475.017	1353547.673	1604060.096
Pipecolic acid	255279077.7	265915316.5	238128283.6	203441082.8	273644856.6	359326818.3	257368067.4	243364515.5	253961947.9	222306526.9	255867143.9	222250032.7	270732441.1	228951242.8	263769448.7	322320155.8	237768257.6	269465479.6	275561377.3	242765735.1	251912361.8	253661781.6	189686260.5	206936499.8	208572952.6	238635306.5	306220042.4	228566142.1	262717534	326645539.1	306151090.2	365679942.8	211829781.8	303966201.3	326124833.9	299352647.4	277396417.8	257090798.4	328108424.2	289839077.5	257564593	260675521.9	249735906.4	280556943.7	305613076.7
Oleamide	109357211.6	136383305.9	96656939.92	130917695.2	188051141.4	143289109.6	119633331.8	130400782.4	131956418.7	113756753.4	131599232.5	156941397.2	134055990.2	122141031.1	152611311.3	84419456.82	92721864.42	84317810.19	87389619.66	100482849.8	126133374.8	121727771.7	120679129.4	131540243.1	104895532.7	90020315.09	119831034.2	123234585.5	134326659.2	190667621.6	154952364.7	123212227.7	86279032.66	137976935	120312345.9	141709826.4	164714094.5	104550472.3	147680204.6	157358786	69619646.85	67820991.57	68961149.16	68904214.77	66834950.95
Norvaline	1918030881	2490411478	1699819569	1943130331	2353605470	2965077049	2046600531	1903334184	1968108592	2294670574	1677569519	1972753608	1854138460	2311568144	2312669907	2948980505	2092271755	1972849565	2279276662	1940193945	2089139852	2331112640	1978955249	1964149407	2005637179	2203234008	2306659571	2467553821	2403619949	2122723831	1898130292	2227855470	1352190000	2116053548	2265692664	2053600296	2119965138	1935893902	2069643762	2266519732	2095922482	1995831334	2033186653	2082229463	2055555289
L-Acetylcarnitine	11154791353	13540485887	12326927129	13613598528	11108878532	11227041541	11377993058	12488197570	12402201975	11267362146	12030643695	13198402341	12534368582	14385659217	14602713883	11578995155	13188067779	12225813351	12366672682	13374232104	11356051463	12107926640	12005032261	11188010127	10612356260	10940872312	11631192944	12921711719	11529572859	12899522034	10831566321	11463581841	14719031315	13041605471	14597760361	13063743769	13031006345	13058092411	12271660143	13423922834	12176574705	12087326117	12809461634	13174433492	13255500864
Histamine	71967632.78	86363293.15	115155706.3	68976115.18	105795669.2	115000489.1	98534694.6	74012147.46	81630522.73	117787024	97335796.23	99129881.2	112110757.7	107135928	120670293.7	92257204.8	91572331.71	97050679.55	91217288.63	74719895.17	103600142.2	78549023.9	82589906.96	93601215.74	77285659.03	88299347.14	108212319.1	98764341.99	101968681.7	90880168.1	110478022.4	113713791.5	76303201.36	95421022.33	93944939.52	110394760.6	100225489.7	105107829.4	103404567.3	108814670.5	78587603.44	92616060.35	110079084	95912455.53	88811206.08
Prolylhydroxyproline	16796429.11	16300863.39	16014560.57	13334585.92	14641603.74	17629500.2	28659948.07	18902488.71	23540088.39	18283048.5	25510252.15	16023645.77	16476056.3	15463956.1	20040344.04	12374484.2	18668500.81	17457401.11	15971062.64	15811069.9	17914775.97	18341492.29	18128588.09	15422495.1	18288757.67	15257206.85	19530441.58	20581377.41	15385001.44	27263389.56	10621544.7	23518091.43	20105355.55	17563126.98	29643521.08	20319866.35	20593369.43	19714259.4	24834674.77	22115507.1	19679245.81	18721195.76	19792704.3	21669742.5	19502116.85
Propionylcarnitine	86118920.03	67495806.34	74481323.92	100319145.8	101777443.8	126015206.4	51074497.18	63731029.25	53852019	59335519.3	60560990.97	72936326.58	60293319.95	105441569.9	103243865.1	77071125.3	78995383.53	84615518.81	69480274.48	77979052.16	48715477.53	68167021.74	60645554.14	58854772.62	44355630.51	48507110.21	74386181.93	69294107.02	52396440.03	77880793.23	66524141.06	77599267.2	91801287.48	91933106.77	107042211.2	89504888.81	92562593.4	79602455.87	110084940.3	82504019.17	75502788.14	76049389.47	74880400.46	76731910.26	80199960.42
Biotin	3669192.446	7634217.861	4461134.868	5703056.949	4580777.671	5138740.286	5570099.963	7277133.709	5513386.072	6469381.547	3802901.28	6473160.726	4438947.609	5736115.671	5510955.537	6447469.18	6071428.413	666060.5895	1349878.743	4690177.751	5583087.423	5394451.734	4837167.516	6014090.112	7163847.878	7438702.107	6886139.343	8113018.34	6754643.272	4391640.829	4023990.695	7007303.186	3240738.503	4651783.409	6157201.905	5553309.759	5185848.482	4416385.739	4941459.15	6457381.676	5722130.688	5758859.614	5555285.976	5796095.782	5666963.172
Methylpyrazine	74506982.72	177109236.2	110254031.3	159720337.4	97413737.35	134025773	99820743.82	101802822.4	108046872.1	186795128.3	88607795.81	134399029	143121032.3	107939109.8	176217122.3	70910991.56	99907452.32	98093117.73	154830338.9	61997980.31	182851314.3	170761051.3	85693771.38	64354105.49	83168177.87	94001544.97	144475596.5	128153435.7	179742025.9	133927912.3	74918195.68	90021449.58	62282472.61	114485356.8	186204922.6	172945041.9	62084839.92	110457364.5	114744833.6	139680865.1	109971775.9	113071311.9	103966374.5	113135195.3	106942267.5
1H-Indole-3-carboxaldehyde	31724124.57	21946245.95	28491780.72	20938004.71	23432477	23805889.08	20967096.09	22652064.93	24123475.04	26200422.45	33989524.88	27361543.14	25180017.94	28114736.64	25927900.48	29057572.98	31583124.16	25945323.42	22584851.91	22128885.56	24457217.26	23785465.59	30632213.37	24338036.49	20899521.94	23107389.93	21930796.82	23725951.67	19857445.59	24699899.25	28555365.09	25020489.89	41515759.76	24644034.39	25998409.68	26574575.84	36817582.28	28851809.93	26703858.52	23956344.54	34808012.07	28214871.94	26055847.03	27619942.16	27984862.61
Taurine	11728482.75	11240670.91	13614370.99	8526664.853	12657416.55	9981957.016	16756523.34	12774814.02	10288498.44	11708940.54	60965590.41	14058612.34	8604195.469	11089703.79	13069414.32	15154414.16	15131235.63	28754971.84	20850390.08	15528390.7	15518091.08	14706600.27	29914105.91	13254682.69	29958628.29	27683857.05	17413964.97	14238374.45	14071713.52	8126533.235	6231279.753	11308327.45	41553822.95	10450891.87	14247928.83	13067856.68	8099270.917	10943644.86	10109114.55	12266258.07	16462991.24	16262460.83	19009354.78	17278798.06	14825189.8
24,25-Dihydroxyvitamin D	1994056.456	1550498.489	1941862.846	3675403.485	2650662.623	2803507.658	1325667.106	1940627.467	1326122.728	1281240.876	3753860.891	1278588.714	1266070	1728792.023	1739180.338	2006810.963	1539941.763	1216898.942	1832600.108	1299827.983	1951982.799	1754022.968	1008954.461	1141554.36	1410716.9	1403271.116	1366255.493	1337865.217	1882712.078	1067127.506	1400293.815	893677.1335	1247136.708	1244722.406	339792.6055	1271096.884	1194324.602	1333761.355	1886022.627	1287784.971	1233765.149	881378.0023	985615.8551	1451577.663	1235629.914
gamma-Aminobutyric acid	403043341.1	404153567.2	332730087	389581526.5	353651694.6	388447907.1	416130048.1	437513528.6	352644090.6	424818505.1	1020719580	342916195.2	452718547.3	418720542.4	352812553.5	580032904.1	488606007.8	420926382.6	439213843	288649774.8	385672777.3	473359277.4	602026571	378862539.1	408358480.4	328012091.1	378488912.9	436425552.8	378608047.4	340659922.5	323511271.3	330365895.4	1110635312	385895512.3	462399016	418293111.1	369772916.3	385586025.9	381273186.7	336641917.5	443518132.6	421026202.4	410258914.9	430443093.5	444600279.5
3-Acetyl-2,7-naphthyridine	357943830	342075014.5	331304792.3	311865945.4	350630401.9	277235687.6	339167494.7	333567608.2	319096482.6	273449640.8	212719649.1	295971800.8	314565722.4	348987772.9	381309976.3	333252025.4	306369508.1	313001318.9	320652466.5	308679804.1	334492264.4	423098004	356580731.2	335187871.6	300414915.3	296222155.9	335358389	403724477.3	428593945.8	331586932.3	284400034.9	402467419.9	290178033.3	334049374	312602556	358148002.6	321168895.8	348167390.2	321745981	369489538	407314442.7	317352035.3	321071074.9	333231225.1	321733923.8
Indole	59469575.09	80437179.78	55956779.25	66266424.82	71452918.91	99579758.4	63840316.27	67629095.35	67006655.73	68271973.08	69509964.3	58997695.48	70502486.89	76344958.55	78781895.02	85685629.18	62452933.22	60967060.79	70008845.77	53546102.34	63955211.98	69856950.16	71989910.24	59104537.98	56932164.75	65830052.56	67980212.54	78621737.18	66008466.42	56936100.84	57199052.31	66388309.68	71791414.85	59863135.61	69675267.17	58519614.47	65728205.64	61903261.39	70602682.64	60960950.14	57808409.99	65372954.11	64241834.4	68120006.41	64062909.95
5-(2-Hydroxyethyl)-4-methylthiazole	13654612.17	22979501.49	17666985.1	19847223.26	18936260.03	19026651.64	18657333.75	17068941.43	21727843.11	15639709.28	9933508.276	15429649.77	16206153.14	17172233.08	15889965.85	13661757.04	17660200.37	15454033.91	16534187.74	17514654.29	21955687.45	21320226.35	13678044.29	12522514.88	13449984.66	15450625.88	16934088.82	17091244.23	15606287.18	16952986.14	13181738.95	18839504.22	9805845.637	13038465.06	19010786.18	18179268.78	16731763.08	13902465.53	15432813.62	16969108.11	21050484.45	22550923.57	19766200.79	20985027.48	20647712.13
LysoPE(16:0/0:0)	185194315.1	268339546	200196125.3	251535580.1	259638688.3	248637965.4	261006324.6	239068664.4	220216110.6	247400765.3	185704282.8	233729306.5	246384253.9	257841608	279788199.8	240307635.4	248277923.4	231593425.6	252789595.5	253553334.5	247070636.4	280148165.4	199767708.4	226792025.4	252979750.4	225043144.9	248997302.1	301498538.7	268087871	229104119.3	204191018	264795691.6	229847715.8	220841760.4	246092206	233342072.9	232715929.8	212145478.5	213148647.9	251679207	231243344.7	224301556.4	219579485.7	241849005.5	220538881.7
3-Methylhistidine	80742198.9	112030822.2	98398781.15	84130804.77	91108252.28	118396600.2	73970895.82	84220829.54	98599221.15	120448972.2	156565765.3	94286412.34	123813603.7	118461571.7	157192071.8	157044449.5	124416658.7	151195193.3	137978509.9	70997251.34	81598251.67	88203740.82	84096682.21	84713871.58	80032945.02	116276384.8	131326847.7	113798076.2	74179499.98	78470197.73	115393272.6	115220375	144378019	99188424.76	133809893.6	101672126.8	102373132.2	92085195.65	129524591.2	131941955	112485734.6	93810273.96	96967154.72	97624049.08	94666270.47
Theaspirone A	17569888.11	17121498.54	17451682.95	16888564.41	16391872.73	16054904.9	16861805.69	17231691.97	17816444.82	9412670.111	16139747.53	19484971.62	16726949.88	16936330.87	16875024.32	16096292.88	17788225.29	16294030.24	16699940.63	16632088.78	16802479.12	16815869.75	17168841.9	16426707.08	17462905.83	16926762.32	16879834.12	16067355.89	16793083.49	16902881.1	17428336.5	13185835.13	16658211.66	17394022.58	20750559.15	16901948.67	9701368.367	15851290.7	10803773.96	16732041.91	16800315.47	15281279.86	16704840.79	17107668.33	16345805.06
Phytosphingosine	2706456.931	1170977.202	3191250.059	1435850.375	1619309.009	1010674.658	1575616.802	990440.4065	1426942.573	1555379.283	1491768.272	1362179.122	1470412.841	1226804.537	1258099.92	1235746.852	1132111.395	881564.6444	1748385.171	1774030.437	1327822.995	1017333.986	846309.0704	768910.7056	779756.9968	1140428.077	3506223.505	1471542.745	1117903.844	1000986.457	1044806.656	1315099.126	1470189.931	1101040.11	1045695.137	1384334.852	944941.5792	1118087.767	987326.1938	1564386.386	1277916.958	1310673.421	1335544.313	1283350.169	1366467.492
Biliverdin	3379386.237	1244021.722	2000795.828	2168584.999	1805436.082	3575849.512	2443662.874	1525368.762	2368825.207	5211720.076	3358305.057	3554134.468	2145370.674	4165984.195	3798036.222	8131336.378	2413308.05	1208382.033	2076486.712	1825720.094	2419355.265	3867206.949	7789282.001	3046589.328	3244107.611	3215713.851	2511107.347	5644322.963	4322254.21	2700212.242	5530049.59	3288234.726	14205886.91	2242582.285	2040211.984	5094421.483	4625936.836	3245373.901	3651361.65	5881037.295	2120791.764	1989003.424	1977569.14	1987024.614	2170814.792
N-[(4-Hydroxy-3-methoxyphenyl)methyl]octanamide	2157507.909	5372351.837	5450853.719	7171127.047	5386631.02	5354469.258	5593862.318	5748884.78	5855865.303	5413317.53	5789981.708	2040136.262	5400219.668	5232658.126	5449663.667	5260004.216	5522881.928	5428770.988	5594277.24	5449676.525	5367979.104	5594594.72	5575936.538	5511706.76	5688990.996	5454044.887	5514076.945	5845205.303	5684557.586	5689035.491	10111967.16	5600748.299	2956484.346	9837660.454	4441568.104	5745833.226	5452500.93	5214323.3	5818143.202	2595186.383	5518760.146	5562303.527	2902138.936	5505229.857	5289594.299
Androstenol	2106225.407	3262137.437	504743.0717	3927812.821	3522543.847	3211135.108	2763089.491	3627645.82	3299275.11	5922296.328	2727879.739	4098983.998	3084116.933	644186.2997	3673294.97	3368433.369	3771503.916	3064219.51	3214310.384	3757612.854	4302204.239	4002567.907	2424053.7	3492517.203	3700266.197	3098028.873	2905472.227	3621498.327	4175006.472	3548926.115	3855200.856	3366386.296	4390120.285	5337847.707	4078877.742	4134756.423	3493264.119	4754581.452	4992855.792	3541533.524	1995303.625	427567.21	1404089.859	461093.2708	1315359.077
LysoPE(0:0/20:5(5Z,8Z,11Z,14Z,17Z))	13484102.2	17238538.89	15869705.94	15255521.84	15961864.85	14913939.31	14507581.52	17142827.4	15308433.25	14335144.67	9585691.206	13667139.01	19361134.6	16373838.78	18427249.15	13461925.36	18069411.98	13557862.35	15721669.11	14507357.29	16640493.5	15461777.4	8052441.279	16535147.22	16326794.76	16428437.57	17873558.82	19766446.33	17041632.05	14805803.09	17271258.91	13791255.26	10898649.78	14559350.54	13640836.8	15168073.28	16585170.51	14867308.49	11042512.33	14186027.15	15966927.32	14965929.41	15749953.94	15032233.49	14338291.1
Racemethionine	623868350.3	572492440.3	445507779.4	448167349.4	705048592.5	914443530.4	538001503.2	517748956.5	531899334.1	559817269.2	502514437.6	475233235.3	502802610.5	656291375.2	549551151.6	516067799.5	463681942	570351182.9	530917597.4	355489228.4	562318908.6	601062652.3	425754070.3	331012268.1	382975008.1	491027293.7	555950372.9	482414294.2	430033737.7	484899968.2	505869736.5	663029354.1	485786291.3	430567829.6	497177402.2	488373079.7	628740886.3	434764472.8	529592912.7	574113631.7	500722971.6	619827974.2	494558584.5	492783153.2	487135053.2
Imidazoleacetic acid riboside	5600604.193	3585288.911	4565564.333	4213810.57	3650668.595	7384398.041	3806914.094	2883756.97	5953735.633	3830952.325	837406.387	1658421.722	1510900.63	2549855.086	2545166.778	2426501.789	1987669.049	3367918.667	3387336.328	2474090.847	1933140.072	2684160.074	1138927.164	1532224.869	2376947.204	3688913.732	4110380.662	6566975.008	3211179.426	2561956.837	851645.2417	1971820.701	1062621.873	1712590.966	2729779.809	2073901.59	1179354.732	1540949.077	2846751.227	2310474.466	1894535.453	1820490.905	1962332.484	1866429.405	1917794.475
L-Threonine	2327975.53	3732618.91	1692990.235	3275988.817	3241663.081	3334028.603	2978556.822	2140977.537	2838057.152	2907201.169	1641419.749	1706342.061	2940019.499	2477545.76	2581584.253	4263945.878	3389240.36	578913.9481	2029854.237	3038156.917	3107725.415	2356789.143	3800050.155	2876321.385	4253892.463	2624587.498	2269705.657	2946185.902	1766148.52	3081320.275	3126855.186	1946236.304	2263972.265	3197935.352	3515003.282	3127376.074	2473488.235	2658038.543	2194681.636	2949290.676	2686382.517	3321461.464	2921868.234	3534207.876	3129767.546
1-Pyrroline-2-carboxylic acid	14790813.64	22277394.44	11275616.76	12869011.51	24034387.59	31633056	19631489.34	20505616.53	22478912.01	18643066.66	15239158.06	19280987.8	24972626.74	22456734.36	21081839.22	21352447.05	17677996.97	22353776.29	19944534.62	17194999.2	21515737.59	22186245.33	12114522.25	16201037.67	18231196.63	22384474.23	21912380.01	20306904.15	15289145.98	18560735.33	19223396.61	26625187.79	19697187.49	21105436.64	24358421.09	20747643.74	21909039.74	20873484.66	21179705.46	32485441.36	11451926.02	14684691.12	18153250.84	18972352.42	18892407.91
Anserine	7286770.999	11123760.28	9020659.983	10356331.6	7731712.008	11459877.79	8673558.621	10855748.49	13054111.15	5783651.908	7316223.222	6991156.299	8453157.403	8071120.014	12505686.37	7209778.785	7747446.585	6340144.887	9504885.232	5488859.443	5970434.398	8275868.228	5434921.778	5511138.742	5379025.62	7569431.512	8689175.035	10240915.35	7672053.772	6837198.824	6221623.672	8669832.951	5582992.632	7361306.31	17536118.13	8351736.214	6579938.717	6465156.62	10119082.41	10308668.4	7676921.051	8323662.899	8319204.7	8089176.581	8138246.491
Millefin	712391.4985	457477.5203	754651.1616	380567.5656	523959.2981	569133.4051	637313.7007	591639.9693	661129.3764	469516.7372	0	554520.2575	400065.3319	516900.0754	457963.8511	426666.7276	523157.6697	550485.2406	645013.054	668268.926	632630.8175	265606.1415	305790.9027	670028.389	516496.0503	477100.6934	421327.4463	461997.8016	537226.8807	646923.1592	544522.7429	533382.1118	0	494128.5216	442565.4324	593727.8279	661579.4058	727192.0957	501455.8686	321246.2249	678577.9049	536914.6896	632205.7084	678263.4257	694799.1327
Diethanolamine	23135814.43	15149601.74	22901720.66	15301931.58	18109165.92	15576165.15	14407932.89	14334054.89	15712787.28	14489458.43	21093615.18	15960718.63	18602275.34	13975583.08	18132112.79	13323112.44	13294782.06	19018547.89	14728147.72	15382896.12	15232511.97	13069807.66	15491459.72	13521612.52	14115984.01	14717050.27	18233030.08	14285474.68	13335521.27	24932641.96	17127282.99	12514960.53	22245589.92	13479314.1	14408549.41	13388223.85	15257552.51	14950307.51	11871088.8	14240925.49	28325050.33	25827314.48	25849093.82	26063644.49	26593956.81
3-Aminobutanoic acid	51539530.55	40199276.62	53811010.11	52542081.72	4108021.476	34229196.32	52527495.5	21544870.03	48052179.91	54282491.47	64347818.66	51905240.37	51140707.2	56027862.59	54726613.67	50970363.89	53223500.22	57418425.37	29642527.78	49549086.18	51072431.42	50387911.82	59193291.08	10895918.55	50009179.38	50119786.85	28781847.82	53338322.82	50966856.29	26114848.12	51206709.58	54291847.66	56952256.83	50174668.83	58252746.54	50540198.01	26287072.13	51127810.17	52663141.07	50238259.16	57557564.1	53958372.07	50105782.81	50448609.45	50768412.15
(Â±)-Tryptophan	325072616	436299561.5	317351958.5	398213219.3	360722639.8	584691834.1	343640387.4	347023666.8	361560823.8	389651265.7	389262684.5	243510614.4	474941993.8	472527184	529072403.7	433103906.6	344144789.2	339872290.7	271035077.2	216091224.7	278972169.5	312956037.6	307982015.9	194141096.8	224928172.2	288210788	351880841.4	365674420.1	257649183.7	234046397.8	327939863.8	401513332.5	562349591.1	316521180.8	406100878.7	302897299	358496520.4	273927721.6	419836476.4	331854991.3	300415140	330991229	328227889.5	331745006.7	339040549.1
Protein serine	12929512.3	16214469.24	9291912.635	11904728.13	17983364.53	36396471.09	15695628.16	13946525.51	14283512.54	15580049.13	21916761.94	13350813.73	17155122.99	16248722.89	17089821.36	17653947.67	12758880.43	13742875.74	14940030.9	6254279.327	15481683.88	15322960.67	15638554.52	7309676.113	7782961.577	14906075.55	16258968.61	12342478.76	11051269.51	13040873.57	14980931.61	20357180.19	18838003.75	13866415.02	18325782.43	12737531.97	15653033.7	13148300.02	18508901.33	19094979.18	11646577.36	10905470.58	12591602.99	12167303.61	13074342.61
Nebularine	5137383.829	7342088.759	6829913.818	8811651.434	13621747.39	4121771.48	11239066.75	10559252.48	3927831.132	8368244.522	11000799.09	8537002.562	20999301.9	5853850.57	6129997.601	7343508.705	7334241.306	20266846.83	8223376.3	5226784.118	5635192.394	7079042.667	18976914.12	4295280.666	6276378.871	4369871.18	8934618.838	6768739.477	3278611.378	3173608.463	5837340.321	5186060.808	11522334.22	3921742.182	2947171.802	4483228.845	2951831.377	4813421.578	4003043.727	5590170.217	7406677.926	7296970.213	7514300.503	7267430.063	7819289.49
N-Ornithyl-L-taurine	2985836.736	3703731.565	3114116.547	3692179.883	3074139.587	3089692.636	2052029.683	2861062.697	1980638.593	2039710.788	1459423.691	2873788.782	2425649.296	4844862.133	3972056.324	2138437.476	2311110.488	863938.7835	2568297.136	2916143.75	2122317.222	2374985.942	3062716.722	1836923.254	2252639.363	2301024.824	1395365.7	3151717.763	3339005.29	2365035.871	2749073.636	2183855.065	3923888.97	2128437.344	3425512.119	2918710.212	3767404.043	2396241.581	2127703.396	3586324.342	2713767.809	2730513.374	2770066.231	2777955.79	2871542.569
Indoleacetaldehyde	115295526	138709490.6	102697392.3	139568513.1	132408586.9	120182458.3	131054376.6	121932452.5	137226467.7	89832581.67	69598943.47	94046550.06	143498364.7	126064731.7	144944156.8	121709338.2	103717717.7	89680719.2	97166773.91	91220969.29	102947217.2	155301745	136145680	101898509.3	94998777.23	103501989.8	130350653.3	163628910.5	165736435.9	97306905.03	96487901.12	155200634.8	143498183.9	110828022.2	95829581.92	115857859.8	109944730.4	113144879.1	108799648.8	129655333.7	85320761.78	113413516.3	111883435.5	111674413.3	122783656.9
(+)-2,3-Dihydro-3-methyl-1H-pyrrole	232198531.1	136823314.9	106448140.2	98469961.52	167189171.1	193496446.6	149547347.2	118567120.8	127513952	230551303.7	133777104.8	133499403.2	164353408.2	135885333.7	239281739.5	145168330.8	138559467.3	144229215.7	142462005.5	104969700.7	234545785.4	146674953.7	96810974.5	111797366.2	108403462	117320116.3	136531426.5	106073520	108967197.8	145384343.8	148250548.5	174844860.8	111850924.8	146068809.5	145261558.1	146857210.5	168025055.6	160964599.9	161769734.5	172293532.3	199219756.4	204445247.8	133846613.1	135593405.6	141917942.8
(2R)-2-Hydroxy-2-methylbutanenitrile	39876968.4	22605992.53	26495345.5	21784398.79	34769420.46	25493910.13	26075667.96	29187650.1	22822932.66	26028030.21	30078058.72	31508943.75	18573304.49	21782114.2	17536531.99	31690356.65	18425817.07	19245181.17	27169656.65	21895679.38	18709917.18	20486188.37	30937592.57	22993772.84	26462074.57	28420915.61	30073502.85	22164606.43	25755137.52	16030827.65	19651424.19	25467178.13	22296523.59	17711783.98	19341614.57	28635921	30786868.36	27029565.21	15919116.53	25649615.5	20740308.18	21903971.13	21406239.59	20711499.32	19532673.59
Leukoaminochrome	18770249.7	39392165.47	28588138.04	12996620.22	37967663.52	9856296.117	44119190.68	27067402.8	14174152.33	24451251.06	40353150.4	41111022.89	8156902.67	39563314.14	39139920.06	41076355.22	21113605.96	41339557.17	23270521.75	24414695.88	40210120.34	26772625.03	22366085.89	9720723.572	40679427.16	40979602.36	28147560.89	20223795.98	42775047.67	6499116.691	37625767.58	8193918.158	8818854.055	33842894.78	21438633.7	21160589.8	40998367.67	9244832.678	19561121.57	18633413.66	37718418.06	19590998.21	41075243.24	44009070.66	16771821.4
Nicotine	4316541.526	1044651.188	3825257.33	2716630.578	8570207.63	1931745.739	2962735.583	1628347.053	3679811.715	1306479.735	3015036.665	2554642.736	2433253.788	1117623.296	1407385.659	1864828.529	1746769.619	1803457.098	2928043.879	3110423.383	2125372.15	1770634.853	1699062.899	3471913.482	3420834.5	2090830.906	2832940.93	1819892.234	1526748.181	6229689.847	2826027.023	2319489.742	2741735.346	2151991.899	2238315.978	3174733.949	1896811.011	3043335.638	1843655.053	2123007.884	5088902.182	4619057.755	5469642.804	4943106.714	5400014.543
4-Guanidinobutanoic acid	51456756.6	120707198.8	54813526	96165928.48	140730907.3	136097883.7	65621769.9	115368787.3	117905260.8	112772898	91477372.24	114021461.2	145312698.4	124709284.1	116474063.5	117100971.9	120610262.4	93701445.64	125465615.5	95579027.11	46382156.14	104208851.6	42172321.13	104043656.8	34770699.76	77155185.78	113568157.9	58286849.9	100820154.2	105037535.5	122785155.7	133940261.1	85279450.37	127895194.6	108728849	119967819.9	131105914	131867228.9	146240639.6	139522460.9	16158215.38	30728681.83	111241074.8	112513854.2	112626587.6
Thymoquinone	30327396.79	30543091.92	26683182.96	29110599.92	28692696.29	25349520.12	28313632.87	29351448.89	29386333.1	29373601.94	13040696.69	25929555.01	36603533.46	27242877.76	30775565.76	27411612.13	29628932.66	32619839.8	30598867.02	25936487.27	31155966.37	26966270.6	16723301.53	24881949.43	25114379.63	27995252.04	31786848.32	27195385.62	28110255.5	25838376.64	27726579.93	25542104.75	19008429.25	32614053.1	31305426.33	35151106.21	28216410.38	30221058.11	32708430.81	32611428.29	26323938.74	25141532.36	23399061.52	21908230.31	23920490.66
Pyridoxamine 5'-phosphate	2464770.301	3556686.342	2263845.538	2884847.13	2680345.611	4998758.758	2914711.16	2515033.422	2419514.199	2980275.672	2669242.88	1787103.651	4417649.081	4069195.183	3603066.087	3695222.999	2976656.702	2462198.411	1989196.635	1858605.182	2611170.411	2370066.482	2563611.317	1452636.237	1665592.5	1872673.613	2255248.257	2535978.849	2165790.837	1862485.712	2573132.621	2878116.474	4606012.96	2878375.775	3207572.303	2482235.027	2918490.605	2209825.805	2409274.203	1615773.324	2181589.07	2407541.277	2803979.882	2857775.728	2994207.092
Muscomin	304022.2656	471667.9796	329517.1211	568518.2945	641359.4857	732011.6709	854750.0243	599395.8318	409968.0912	582790.2709	1312009.014	582787.5806	509299.396	481830.1057	548073.5887	607337.8326	607996.1891	540774.0423	726592.8688	315627.527	328625.3888	237388.628	644622.6518	204452.8215	284817.7959	300614.2203	460190.0891	384842.6812	275844.7406	193073.2942	401129.2059	300855.5144	282492.6377	169344.3542	142806.7765	159462.7476	40579.11768	268910.0472	165096.3231	229394.5175	401497.9116	444107.106	359650.0221	280435.1152	383337.3984
Pyrimidine	7619771.615	15999194.47	9065909.88	9703313.553	8510303.002	4782009.404	16713449.96	7888039.249	6511181.881	10574927.27	12457068.33	10348063.04	4877116.795	4238718.608	10475811.37	4488494.344	7802027.32	5842555.187	9754392.689	6440094.457	6799175.319	8821198.574	8606152.545	10992281.43	8601331.084	5056239.605	8923617.458	6347949.142	7612128.447	9722018.056	7646259.064	12309162.53	7593056.307	4291732.108	11011115.53	6520800.094	7844623.549	10751523.06	17985971.27	5769112.911	14341973.61	8195497.278	20052729.65	21710184.62	15965177.73
Pyrocurzerenone	5023897.391	1640064.495	1341756.526	978087.7644	2224911.971	4330729.62	1542269.482	1212684.869	1579324.216	1534912.399	1616892.35	423987.5892	370257.0028	520089.8765	355718.8508	377056.119	156409.7639	886028.8074	716737.9585	1164570.386	2377778.864	1135029.494	915215.8308	354810.9787	458045.0676	719600.1841	1318430.252	1190702.631	1683454.042	2782245.632	277142.7533	667631.1355	2734254.752	642810.6116	370568.0079	254309.1125	476817.0472	605058.2047	925247.5082	602494.3133	1195125.915	1143119.826	1341819.52	1238397.262	1206592.593
Pyroglutamic acid	14039841.83	11419804.96	10096177.72	11054791.85	11835305.12	14182506.5	7642783.585	10335732.75	0	14247343.67	17876184.05	10531193.75	10564347.54	12810769.75	8089683.145	10808650.49	13296897.29	10346407.7	10133829.94	11316104.79	13327496.19	13181574.55	13247357.28	11550851.15	14008600.34	11282414.95	4134508.757	13558854.87	13836633.92	13011790.71	15568721.73	13416075.35	15044978.59	13672245.67	14869579.51	15151897.36	13336875.27	12623563.26	15775406.33	12599630.65	12512327.22	12719944.35	12301339.13	13799175.97	15439850.88
Mesalazine	54641490.9	55103845.03	56408658.92	34513653.24	43371577.56	52240654.13	76679082.27	57768531.23	54774681.75	45335801.93	51248793.92	35906595.3	24000363.17	41388406.06	38366064.25	37377072.77	46495097.99	49306492.8	54490271.03	50934899.5	45527442.59	48035456.47	69494294.81	65415931.2	62353920.4	62667285.09	66713208.31	61721719.75	56766672.57	47748440.35	32691650.63	32959449.11	36315581.31	42175284.23	50276525.7	47122583.91	64144834.53	52652953.8	36853275.51	29246584.7	40526084.54	36671580.54	47312822.82	44551798.15	42896249.59
L-Arginine	430899287.1	455364166	506468242.8	258841567.2	1964318301	2506141866	394561870.2	184828908.9	399899386.6	292701766.5	126747545.2	286935454.7	2395290094	621624954.4	1875954016	1819510226	1916345938	261120976.6	2072803715	1692982708	412770300.4	1753316520	380289521.4	295446634.4	438210555.1	478454504.7	441900997.8	503551312.3	1721412711	208222980.3	323325823.9	407319165.7	141862360	2189148711	428962529.6	470673297.9	526616172	405373982.8	341316541.2	2117016661	2059809027	1822106640	430042587.7	1530081369	536828257.4
2-Ethoxy-3-methylpyrazine	2166661.195	2450533.779	4032745.087	2500435.849	2511602.395	2500032.48	2072309.778	2776595.244	2084361.657	3194597.368	3133712.718	1795479.271	2422614.485	2281463.918	3006445.715	2476795.177	2599218.625	3519356.842	3043367.95	2303448.231	2230611.268	2518897.52	2411976.636	1983569.437	2409995.094	2940499.312	1959537.914	2542206.816	1375337.419	3115503.684	3095934.419	2987253.529	3543454.76	1772944.861	2843260.887	2473598.144	1510896.297	2567978.423	2140719.615	2335996.257	4290804.329	2584482.387	2175143.321	2124978.949	1191587.855
Beta-Guanidinopropionic acid	461770402.4	498400512.4	428182128.9	474293522.7	451292960.6	586396497.8	429841769.5	444689717.4	463479913.7	451100165.2	503138963	430337722.5	478819733.6	454918136.4	480621205.1	512770267	494276593.8	457158079.4	434203269	350721154.6	391910628.9	524335366.1	469164463	396222722	435977865.2	432538223.5	352822111.1	507429469.8	482782538.8	299918910.8	331619365	479591866.1	453291501.7	454317884.6	666334072.7	440598457.3	401937462.8	425417509.1	461289664.3	441180063	458676133	515669039	510532087.3	457055689.6	542909544.4
Pyrrolidine	7232146.227	6495393.954	7495402.515	6508007.841	7325113.289	7386350.828	6871271.614	6783093.853	7110704.945	9056988.077	14303534.54	6921911.986	6844802.566	6837431.582	6253492.422	7875631.343	3862095.922	7283092.057	7668432.213	7071638.498	7307718.361	6900489.651	6487312.347	7447025.264	6487043.299	8161302.085	6978108.611	7755642.751	7232789.239	7244872.575	7557863.683	8025694.006	5643561.136	6947056.017	7174994.517	4947732.194	6873696.892	6800333.459	14932885.54	13446419.03	7446508.567	15200216.44	6703613.121	6524613.086	6888640.897
6-Hydroxyhexanoic acid	1063019.299	193014.6398	5020864.639	759415.9204	314762.7141	1652038.011	794814.4116	241581.7354	1188941.453	950306.2755	702962.3729	367657.0635	619315.5829	655133.1365	641222.2841	824589.5719	438885.1283	780028.194	1669593.925	1842866.942	366572.8938	1010975.465	4382755.655	497592.1654	877479.8688	1487314.497	1361793.123	1164381.859	964402.276	544859.2789	1613854.373	1527028.191	1249116.025	0	1135776.811	1392634.375	190845.8643	782339.519	1069611.189	2192156.214	1260726.454	1805626.237	1738381.774	2364136.167	2646216.879
Pentanenitrile	47206313.22	44396802.03	43998381.46	35458236.95	53921077.06	46047092.46	44764656.89	44264460.89	46653039.88	43110890	46042666.76	41275683.37	49507083.38	37241444.16	43963450.24	42710901.7	42790685.56	50998543.93	41831676.2	34188014.58	49553132.82	43039805.67	37978825	37758439.64	38070887.8	39663601.78	48077063.1	41723686.26	34578049.51	47972555.47	45619609.06	45573912.52	35473169.63	47123388.77	62098175.5	45574242.7	45854351.16	40872635.21	44449737.4	41186855.42	42583488.42	40332616.2	43668986.72	44682467.67	42843542.17
Demethylated antipyrine	3863596.461	3604327.57	3456290.799	4004651.264	3544429.464	4437258.25	3452121.319	3934750.464	3731447.275	3997625.616	3234974.132	3197507.988	6062345.097	3652096.83	3687230.607	3330103.864	3761485.961	4760502.549	3181807.632	3705561.482	3510704.888	4040805.119	3501280.086	3271699.375	3881460.509	3356750.543	4284179.174	4832633.032	4312133.064	4061685.864	4396527.941	4016862.409	4439846.137	3297604.978	4592235.565	4243977.751	3870231.086	3931613.285	4184434.6	5117335.139	3078684.139	3971928.952	3824795.081	3786803.346	3440772.227
Palmitic amide	1238306.301	1637123.24	693651.4939	1312827.14	1250032.93	1187852.11	682571.4477	1191092.698	1476376.192	893826.3226	1207251.761	1204894.236	1315522.582	1289965.167	1392551.333	1290765.371	1170190.099	987620.7458	1275880.51	1271407.186	1310038.938	871942.7711	1256085.179	1271521.113	1342031.21	914399.5694	1364133.912	1328323.593	1297798.698	932189.3721	1375009.693	1026724.798	1005086.532	1153221.709	1404089.957	1281978.21	1309844.844	1187958.6	948763.8481	1420737.327	669801.9502	1506468.14	817097.8432	1248962.628	1196481.642
4,5-Dihydropiperlonguminine	837005.7371	796690.7698	732402.874	569574.6902	851134.6561	1239274.461	860790.943	937576.1754	1057519.927	1298389.036	920363.3609	519351.0844	780991.903	567718.2984	249634.1963	282287.1723	317394.4999	1053682.587	590293.968	751555.4944	621853.9563	545976.6708	712191.7136	410915.475	388734.1392	429040.9629	938499.0666	355826.8517	385978.5457	787101.9554	437283.2096	497114.6521	682152.4139	927956.4545	772709.9915	663527.7794	603863.9773	731743.6452	940482.626	973796.6667	702897.7893	623150.2172	713594.9777	671265.5966	573270.8049
N6-Acetyl-L-lysine	13368655.94	16254075.72	9994690.105	11264172.65	256267.4104	19246839.46	13950286.58	11725206.9	346285.5843	11343576.88	17884676.02	10928013.55	17842063.71	13188385.13	12462273.96	15943555.51	12810366.42	15641961.87	10810955.89	8139441.657	15282035.77	15564342.03	11804476.18	9471259.418	11900417.13	10830458.99	16078362.56	12679033.11	10321439.2	11428338.23	11355818.28	14901769.11	17075467.28	12917760.55	15028230.09	16284758.06	12854350.99	12589701.13	17944237.61	16722109.35	11280432.63	11807441.18	12679758.5	289337.9565	345353.1152
Asymmetric dimethylarginine	216819091.1	262918813.8	228364288.1	226950809.1	283575488.8	250015572.8	263284122.6	249950121.9	305689520.2	265472861.6	360102078.1	234425083.7	336264684.3	265844152.8	289616537	262164843.2	262726815.5	339644041.8	254063515.2	209585464.1	249360316.9	265016245.2	287910246.5	249024438.4	228250441	279497326.7	352479869	289384088.8	239519458.9	286226662.5	219247235.1	293929860.8	378893060.2	262479478.6	350606414.9	237715934.6	314500110	250923389.9	328448718.3	283794553.4	268265580.6	266716273.8	287935497.8	291135047.6	290521432.9
Desloratadine	9839772.621	2833877.779	8423106.218	3163130.489	3910752.898	3647001.326	3756425.249	4242930.868	4611200.744	5546956.884	9711646.929	3907093.594	4605411.922	4997465.127	5463875.776	5653675.051	4476339.169	4214210.844	3922771.193	3579068.275	2738244.487	4071453.984	9360875.955	4289671.842	2839327.259	3138706.68	3499898.771	3150540.387	3246326.66	3541949.15	5275588.803	3880095.72	13241509.18	3820224.123	3534507.224	4644371.72	4965010.703	3394682.719	3113250.826	3363407.712	5006697.474	5870501.578	3031086.614	4847020.046	4821783.572
Furcelleran	1159252.126	1876769.039	996088.5241	1341267.058	579078.6488	1779353.47	700161.8544	1006270.164	1178694.476	1079138.349	0	1647611.002	488568.4961	2084244.035	1316952.46	892003.5328	1566790.719	537833.5582	692127.375	862759.4027	547266.3216	986484.3099	1317461.362	869528.3587	744210.2096	703163.5047	2047583.619	796295.9413	1606811.397	1119526.28	1590451.111	1616973.385	3128541.518	1732514.692	1365164.785	2635253.443	726428.004	834759.3336	684566.3954	2442921.751	1530570.195	3129830.062	1201769.873	1449329.684	2136264.88
N-Ethylglycine	22967550.34	31417828.52	28141706.62	27396974.85	25043710.28	77513076.32	27173274.77	29320814.56	30608460.2	20336739.24	33934532.53	18237791.86	21427482.92	23377762.73	27217972.26	22344831.43	23738559.59	22843748.95	24367980.58	21800584.77	18440920.61	21449355.77	33404306.26	21323149.76	24602246.19	27615703.27	24359402.57	25660737.58	27665012.68	17541400.13	17631027.55	21829023.85	31307613.4	19972962.21	451754551.9	18327573.97	19852095.69	21725782.57	23177955.6	20847838.94	29296780.76	29690987.7	31309980.75	30662746.13	31742562.51
(+)-threo-2-Amino-3,4-dihydroxybutanoic acid	38869219.47	28222586.41	38505966.83	25570815.59	28019216.63	36666028.59	30155589.31	32755083.95	36961590.56	24426350.2	35454830.55	26675956.15	21891824.46	25819245.82	34764288.13	24028428.2	25374141.66	33853288.38	34564190.5	26204432.93	28203350.74	29547193.24	33866956.66	29062455.54	25523034.85	35379616.43	33268563.48	25945162.06	27082605.1	33550928.26	26089334.2	33393420.15	26775411.81	26287669.9	48780879.76	30907178.77	30980308.46	26169288.43	34849150.26	30053042.97	16549205.96	11975935.43	10589107.22	10143054.32	11241669.94
Indoxyl sulfate	1442502.962	1415205.236	1173433.895	1056951.311	1375061.789	1850637.565	697769.9662	853845.7892	1556684.974	1280753.801	862669.8928	607963.876	1345394.203	945066.7252	813411.8134	1166190.153	771583.2703	1027214.627	779367.3256	636274.7555	787000.4173	973948.1546	879582.3205	838100.026	577921.2899	1086479.661	1131521.633	682835.5303	469106.7813	864185.4505	615780.1323	765026.9453	1248220.226	1144251.747	878310.7837	747278.9516	788870.2662	381812.7918	1146274.201	999521.4376	951842.8165	1146577.205	1115294.246	1086412.013	1051093.114
D-1-Piperideine-2-carboxylic acid	55300303.28	160881189.9	107588470.4	148542588.6	163747412.4	201696813.4	122147843.9	121467419.5	140980110.4	323271153.5	99185266.71	90007264.48	163264507.5	163156077.7	113293122.1	416516044.5	396420727.7	134830487.7	379808306	295602900.9	393778301.1	153589651.9	116742486.4	294273079.2	291667223.9	166664246.5	145841175.1	140115019.9	110754031	155137875.6	137464117.7	171258600.3	339705817.4	46544563.84	155886405.3	160733202.6	438878543.9	188986657.4	181383005.2	447513539	159138981.2	146020063.9	66757595.24	390686674.5	400650792.3
Prehumulinic acid	11800043.98	6842634.308	20981815.91	9267895.786	27404794.33	5777740.57	10800928.86	18176972.82	5290832.112	2798949.789	2043324.345	11077664.59	4119648.114	4810097.608	5241469.041	2871360.212	3416433.492	2224327.141	11167154.36	15707978.94	3428515.136	5734987.686	3667817.079	28576085.95	7508882.254	13686864.01	10349797.89	11530129.81	19697568.32	4752921.604	1142189.747	2364840.995	2164804.699	4763458.169	2581267.523	6877330.212	3936514.437	5753807.992	982667.9594	1120326.285	7214693.449	5612294.528	8791856.727	8076752.374	8790725.073
2-(3,4-Dihydroxybenzoyloxy)-4,6-dihydroxybenzoate	106107740	88736872.95	108125334.4	120989313.4	107981835.7	90448675.99	106550416.5	101986389.5	79905700.8	125725668.5	63588907.03	117203428.7	98863791.84	117432804.5	113330632.4	99631734.53	114291308.6	97388821.88	104791835.5	93925419.42	73995390.76	90220420.89	111662461.9	77232064.35	109260670.3	67655127.08	103528635.9	103311389.1	65136320.51	45444354.69	108028475.1	86848719.84	64069299.48	60488771.44	28013445.19	95269080.58	47787793.95	93255150.58	48004202.09	80580808.69	99471862.63	99507379.34	100885217.3	98582626.98	101420220.2
L-Tyrosine	280979096.7	556472302.9	259061830.2	532004153.8	573495070.3	1027453330	364469634.2	291144353.8	344611941.3	318892758.8	382050856	228637639.6	421191790	377432904.5	346589310.8	278544826.3	281877399	195823014.8	202103993.7	140751406.3	223568203.2	342653254.7	370652418.8	101567068.9	197240071.7	173333785.7	293711770.2	251745151.8	260792136.6	143271162.5	260300507	325308460.4	340153888.3	239806690.7	252717337.8	234642167.7	191624168.7	204152445.1	244368188.7	401756012.4	226547551.7	242475534.1	270770998.8	299594230.2	294624086.5
4-Acetylimidazo[4,5-c]pyridine	18019007.35	14908818.2	17241560.57	13512838.29	29351929.44	34692034.54	15554477.51	14218907.93	13774388.93	11795207.48	20990788.86	20819489.88	12232961.91	13918008.11	13182427.07	13910735.14	14114211.76	19126553.04	10775348.69	11137662.06	13266809.26	11036358.18	16522477.78	17621843.5	9433582.788	12424777.98	11541869.26	10852200.32	17229018.37	9880647.412	13354522.43	12422382.8	17719390.42	10723340.05	9326413.493	11997983.74	11557721.93	10705992.76	11292522.69	11996359.88	14267905.94	13169544.57	14103880.46	14855715.69	14785964.54
L-Palmitoylcarnitine	5240769.487	14536338.64	6032525.959	14684967.35	10932699.81	8538863.146	13974649.48	15479015.32	12702394.05	12459010.39	19566465.43	15233475.69	16529985.27	13302918.84	16521074.34	14628746.06	13953620.55	13072557.28	18472278.66	12452957.32	7061175.668	8232526.008	13212128.19	10942814.57	9719055.73	15108984.87	16591345.58	16098774.95	14168607.12	8010140.14	5658782.932	13626316.88	13855844.99	8791878.818	11363963.47	7010777.925	6648700.8	10517019.19	6963620.539	9061048.769	6158927.475	5592458.261	6227150.135	6299555.644	7430778.312
4-Oxo-2-nonenal	3824193.595	5555031.035	4386744.061	2909998.364	2931074.696	2136304.345	4132423.967	5408964.06	4925442.413	3973022.57	1772230.783	5164561.218	4848612.038	3979443.139	5615768.581	3738032.059	4097190.861	4954701.475	3353654.357	4833793.458	3080974.548	3574043.033	6947905.375	4887600.34	5399462.745	3038035.005	3393678.246	3001500.367	3355216.176	4815536.841	2562902.642	3222789.352	2267068.836	3098876.036	3189582.714	3148893.129	5351492.506	4174800.883	2507387.593	3944631.12	4569298.916	2361000.458	2429605.705	2200256.606	2600606.644
LysoPE(18:1(9Z)/0:0)	66312152.37	88113182.89	67643465.2	81492495.48	85298905.96	78504283.66	71146541.09	70505406.29	61059417.64	65797016.56	55516429.05	77315855.95	74190118.11	70731181.78	81616933.68	78373223.98	78505839.98	70362956.98	79041306.18	81065688.07	84231869.31	82417112.9	54279645.92	87687729.69	88752883.13	75569285.24	75281971.44	90860499.58	88297374.51	75441718.77	66263096.42	71007967.95	74142184.88	68248889.03	73904297.39	73158605.76	64855777.06	61784187.69	55523404.32	73759374.78	73208159.52	73348438.92	72274072.64	75762260.86	73585884.9
Guanidoacetic acid	36526483.89	47027743.24	46452893.68	45523631.16	59801702.98	48018513.27	50786164.35	45753480.04	42903858.81	54726196.48	101005258.3	36682552.96	69013767.16	48799437.32	35040188.76	53645001.89	48799994.65	30801480.35	40352646.41	38497350.47	54811153.83	53775619.71	89447278.3	40865234.47	50870860.76	80183985.77	49722647.41	37493456.97	54743014.53	29161840.28	47281334.28	53626234.39	97925672.67	51799481.27	28298450.49	45935561.24	38200852.93	64161597.96	39627289.9	50137296.05	45401908.01	60609678.2	53032311.08	54113980.77	61984791.09
L-Methionine	49527105.01	48234081.15	51397858.71	47755888.17	62976434.4	45022001.86	55658127.77	54872452.21	52629809.33	46982649.1	50289229.84	48678522.78	54658449	58970245.55	50424273.36	64347453.6	57084115.21	67103934.5	67743904.29	46361920.91	44068430.41	46060537	46260202.04	52980315.81	50913918.5	63925257.89	71098462.26	61971715.86	49814076.62	45575544.8	41812714.58	49899044.12	51061204.08	51860002.92	62460221.53	51485043.39	52543961.1	50407887.73	53312368.14	55445398.07	52741032.2	53155137.31	51323843.89	51197260.13	49649921.81
Nordihydrocapsaicin	988542.4385	740789.9355	730434.2128	786684.6713	699010.0788	708522.2029	684975.4535	741293.7753	724305.9004	723733.9391	657395.3837	615529.0727	847671.27	809227.1227	630393.265	721461.8511	822350.2097	675456.1398	398073.7741	774194.0936	934996.1591	780376.039	992568.8093	707705.7905	877590.1158	743338.0554	767393.3841	652095.108	707206.5033	889197.8023	787328.9653	746664.4224	611218.3792	936330.2137	784076.4768	752407.6102	742454.7115	578653.2776	836865.8079	771380.9226	715299.8077	836891.0093	827886.4514	788314.3486	726972.723
Valerenic acid	1884441.703	828801.6215	3459322.546	1685327.101	3173203.151	745695.3156	2084586.655	3593500.173	662223.0287	367843.5511	0	1658731.471	442505.3145	456875.3258	917686.6113	507768.8095	669918.2938	88803.57414	1201032.7	1758976.494	385892.5945	571970.5773	751004.0861	3310588.026	876408.973	2027091.491	1669660.575	875063.0203	1700773.942	833863.4432	321127.841	302144.9428	0	690291.7921	494367.3593	1119465.005	631146.3897	928103.039	165556.1529	199559.146	638315.7004	1084412.611	981664.1633	1242472.334	926897.3971
Guanosine	30276359.06	21209856.86	25694630.21	24703185.22	36725263.6	17858324.58	15408897.29	25363196.14	9633843.199	32986287.45	3536423.814	30371406.53	14978300.08	32228160.08	43063097.62	13614518.84	32820550.01	28143522.99	39267325.43	21811806.86	19593458.44	39522203.62	14365821.31	18065330.87	28219883.8	7823497.668	33219960.13	42313240.34	7449662.878	11436553.96	34906206.68	29146956.39	4175591.942	16272304.27	4054995.282	27901355.46	14975499.7	29331393.61	8915311.228	32071087.62	22198413.21	21739781.13	21918486.95	23034545.17	23425109.23
Dimethylethanolamine	7691253.916	7766125.837	12054935.23	9600758.783	10333019.82	7906444.292	7275809.166	6915258.728	12997919.09	6583843.787	8171607.201	9662878.343	8240393.607	15217688.35	11521193.39	9792531.747	8959578.006	8660322.799	8635003.589	14172959.99	7165847.067	12585160.91	10424525.35	7095011.923	10773984.71	7519370.424	8371228.974	13616161.53	11228994.15	14144549.44	9017731.534	11554588.11	8107327.745	8440358.603	10886286.99	14280309.86	10281097.59	9337955.235	11435172.54	9593312.337	10220491.23	11619777.09	9608514.37	10132752.75	13452712.06
Theasapogenol A	134283.1465	200093.8563	144388.9566	0	58469.45976	158552.4432	192783.2877	85346.62928	125232.97	25801.8235	243160.7309	56173.88064	96332.36743	65245.9348	177545.5134	111859.1215	95760.49725	110118.6098	154587.2556	134863.8947	143194.0499	130649.4037	519738.6789	221580.4452	90353.65838	52188.72694	175226.9635	22253.55032	76652.24442	279840.567	164142.9497	67923.79426	554578.1981	75944.62959	155862.2399	188114.9592	130165.0725	81542.42989	160670.1918	34893.02206	134724.8533	147644.571	218574.9345	168357.0264	112630.4431
1-Methylhistamine	417377155.2	334024353.1	301399913.1	312527386.4	351641581.8	440743885.8	380566600.8	361452605	294793838.8	327711469.6	147471142.7	287021424.3	211366353.2	334038102.8	389464441.3	349377353.9	343745112	263627157.6	465947700.8	244830636.9	237703429.7	340244215.7	255004803.9	379820001.8	283243421.2	340133440.5	356730354.8	422138244.8	388727380.1	253633822	267870888	296158811.3	218698443.1	255196217.1	304237906	297478338	359087647	377597106.6	233024395	321821378	281961412	301746388	272982294.1	307503767.2	306362611.7
Harmine	523852.2783	384802.6984	768341.9203	679182.9726	166050.9723	3569358.06	757993.0094	856428.2163	1067680.297	1976828.908	1565600.857	1842803.316	572789.7175	1394267.638	1658522.832	3388730.514	2205716.515	2372474.17	4001394.523	3340743.677	222182.1393	786059.4219	2369283.397	4341803.011	1730422.28	2093252.401	2191083.296	1221030.042	2411814.97	658315.1693	959540.6154	1343943.037	285437.8482	964207.7853	165145.0607	1012228.65	1007051.475	1138669.705	562216.0199	1493437.749	7184514.742	6713051.045	6014527.91	5593700.102	6111827.781
N-Acetyl-L-alanine	180620940.5	216253365.8	128946792.7	138488904.4	231935448	315878729.6	252922561.1	206458727.9	207345526.6	156850161.4	191541773.5	217504883.4	238188878.3	185531829.5	209197795.6	179974962.1	233398393.3	159308640	200481097.3	139569128.6	196700301.5	282451752.9	124946960.8	120099530.4	157436714.6	159848663.3	202542910.6	169728013	200404034.9	193011450.1	212665718.2	306212772	198603166	229568415.2	252661977.9	288556889.9	249312400	234011554.6	256007963	430706833.9	188951244.1	181570603.7	221324852.3	215989256.8	225089187.8
Creatinine	1832354157	1957409594	1992962960	1853750758	2152197646	1921379632	2272375853	2103165663	2049270188	2057813116	1874175896	1724913362	1824927648	1974325261	2073464742	1753451066	1723497960	1982919410	1868120147	1661756600	1606911622	1687061479	1503257017	1479231920	1590748895	2299166982	2038837071	1831636949	1554087850	1506698451	1428853862	1726054132	1604445135	1448579149	1685826210	1764687122	1391908335	1591268313	1709406489	1683913382	1712896345	1649850136	1762802943	1729305115	1738183951
Lactaroviolin	26040417.78	19757863.44	23273114.57	18164725.59	20403722.89	18670853.86	16983612.36	22386863.43	17950090.89	20947790.43	7480517.002	8826806.106	10982172.49	6105491.959	6092709.366	3626099.48	4842357.593	7006454.758	8495389.278	19715431.25	24010616.91	24579095.18	9133673.822	16757888.33	16323397.47	17783695.6	18019398.19	14339823.84	16343546.42	20905852.84	8290049.535	8429693.391	7054610.307	8447425.066	6212806.697	8388019.138	9191669.803	8152297.895	8070877.808	8878639.31	14017300.78	14238903.52	14503547.58	13948103.15	14543027.66
2',5'-Dihydroxychalcone	1072507.08	938732.6644	1430845.49	956785.1313	1198737.473	1868081.583	818265.0151	885448.3525	893559.0173	679730.6542	2008912.479	837896.2987	610951.3069	589924.0396	432623.7946	467305.5667	497196.1191	343148.8225	426019.2735	234094.1072	312493.6439	680486.3149	1130967.661	288535.8321	492485.4857	252651.3992	632263.7824	647984.4479	306635.2552	391207.9645	303919.8818	801158.2606	1621392.853	90867.30483	246638.6998	357854.1802	155839.0421	263765.1898	270113.8136	581250.7328	990018.458	720688.9355	798167.1338	882065.9032	671797.7002
N2,N2-Dimethylguanosine	1855854.857	1259100.709	1248428.649	997980.3902	1883234.9	1210167.583	1504186.007	1473935.884	1797561.557	1537462.852	4032457.838	285138.1575	2300055.207	1446161.386	1509851.763	1531652.844	1589245.729	1745141.131	1066019.33	1217524.968	1424586.872	1625845.693	3038570.463	1644754.422	802301.5076	1746688.663	2291345.476	2003214.658	1656298.211	1347446.599	1064249.194	1555357.689	3547092.529	1654754.954	1525359.056	972873.0917	1430022.021	1523748.623	1709970.416	1200142.514	2087606.133	1666815.81	1852254.589	1771499.606	1927473.223
Methylimidazoleacetic acid	93014456.62	40556403.16	107140238.1	54227600.93	82281692.21	81733990.81	64068504.38	65600876.03	59371231.1	65374867.66	68908653.32	54227781.95	42861332.1	87063247.41	55744020.36	84964617.73	61185504.29	68251723.07	68777941.97	60950126.23	65828162.99	50380364.49	35627595.86	64578760.12	71737646.42	154370535.4	60827212.16	85996877.4	48813307.38	72287304.96	25473882.86	46100721.39	64875289.37	28411511.66	59052464.98	30962583.01	38968351.79	66449349.87	61922791.25	44072183.5	64523626.94	57787919.14	59369060.61	59462517.17	61109776.49
LysoPE(0:0/22:6(4Z,7Z,10Z,13Z,16Z,19Z))	308361779	348062776	339142538.3	367883712.1	380367220.8	306812448.8	390260088	417205749.7	354889372.9	360422911.1	217538563.3	299983829.9	349695386.2	342385467.9	348489109.4	427961891.5	418487501.7	360211524.9	371801185.2	353116801.5	347737667.3	367362419.8	277166272.8	382061282.7	342388023.3	395405511.9	446305002	390489631.6	374620380.1	369504009.2	338120535.2	323517737.4	223220383.9	297545836.7	374450905.8	313961808.8	311960079.5	310637613.7	312565186.5	388673292.9	340727683.4	388414237.1	387922103.7	346128018.3	349661645.7
1-(1-Pyrrolidinyl)-2-propanone	30541445.64	34514280.2	37136414.84	21360003.81	41125461.79	35125368.65	29572303.58	43508695.17	33077676.69	16782641.32	19042798.53	31105069.77	29747445.1	21089952.21	25792400.38	45945584.09	21698636.66	24995469.12	18668059.12	20722784.6	18179958.15	13254329.87	22542476.45	19544354.22	15259239	40188588.23	30824192.44	23589893.89	29713866.64	15292720.72	22114766.93	38821284.18	17778853.27	24169289.62	29884194.29	33923047	32117700.07	46642582.5	19490423.49	32192415.68	26624421.96	25424668.65	24322931.62	26907763.76	24395377.21
2-Methylpyrrole	3804146.282	7052849.017	2913048.426	2521509.949	3389417.788	4369154.255	3375065.627	2621049.058	3747321.349	2853912.764	2836748.783	3288253.328	3962953.461	3389361.015	7505178.857	3297382.026	3167306.164	3156938.013	3070276.099	2891573.854	3257848.087	3681222.246	2857736.254	2762889.813	3170156.005	6267450.669	6801817.726	3796956.678	3142945.265	3501382.059	4424746.385	3926151.023	2641901.687	3913833.01	3568518.301	3891128.539	3879133.911	3727247.103	3884752.217	4983173.447	3009947.86	2947775.869	3238096.214	3587151.151	3268047.883
2-Acetyl-3,6-dimethylpyrazine	17744590.87	18504465.34	16890936.48	17668255.99	21216639.98	23982043.54	17705930.37	16590252.38	15391416.54	14871747.02	27663011.16	17551531.48	16019461.33	15708531.64	14053904	15211094.4	14782063.8	12554460.18	13636276.38	11792908.73	13583677.88	14325774.81	19647907.6	11382763.97	12481196.68	15690019.57	14557906.72	13307904.79	12520443.01	11309062.62	13387121.75	13972793.78	21917893.83	12729212.14	10768766.08	12793132.42	11844420.31	12248674.84	12703676.04	14112483.86	14813619.67	16295864.25	16331888.78	16940168.33	17054255.72
3-Indoleacetonitrile	1904967.97	2750309.464	2228570.939	2760202.731	1925288.94	2355009.802	2449597.954	2233891.221	2562816.827	2696271.303	2494434.639	1798873.224	3339598.497	3278244.956	3510777.171	3180479.477	2597099.303	2636915.312	1269986.487	1992656.659	1837560.773	2306836.182	2052090.913	1527271.577	967417.7717	2173033.694	2391411.506	2269761.784	1886289.419	1780137.606	2285323.45	2405686.999	4262419.613	2178961.334	2130597.998	2262796.566	2270404.285	1869248.473	2372237.737	1975813.523	2258164.528	2025281.294	2119438.442	2390832.709	1822698.861
Valyl-Lysine	42217218.17	44528884.66	41822631.59	43244995.92	39627770.41	47955642.32	52600932.42	51237574.78	46775456.33	42985274.21	39634081.68	33319131.76	42751311.87	42640848.72	48644753.61	42836824.7	38328668.71	39589119.66	44549432.8	36832912.41	37891538.25	40298308.57	33308725.2	38662498.67	36439703.08	44161036.06	43074344.56	44398658.56	46980808.17	40908847.01	30926634.9	35996513.08	27675137.45	35472665.17	54870014.16	34260719.56	34309733.13	30857847.02	41873679.57	33234852.38	38561497.72	39918066.86	40069898.57	40108324.83	39497556.61
3-Dehydroxycarnitine	405871838.8	537644125.4	513885097.3	529908740.8	412824761.2	473656089.4	395041727.7	465253503.4	532841460.6	445919592.8	694115996.4	315605930.6	526449297.7	407159739	429974320.7	244762323.6	321820715.8	415105873.2	406976029.1	429765991	360594580.6	414006367.8	626901339.9	367544692.4	333714326.2	420914777.6	494689333.2	412548394.7	331562577.8	469875035.2	443422154.3	440963419.2	805021479.9	404722235.9	574804944.4	455389754.5	408568263	391622931.5	542999072.8	469959647	432610400.1	426687761.2	428544011.7	440854030.1	437421113.2
TG(18:1(9Z)/16:0/22:5(7Z,10Z,13Z,16Z,19Z))	300979.5849	569505.7873	149156.4912	483508.6748	323796.3035	330556.3723	264225.2288	460526.3299	230145.3133	335298.7762	321271.6116	339713.0285	364892.4236	260768.9935	332462.6501	502385.8137	529869.7783	474140.5944	584445.0362	377415.34	355333.2659	518310.162	203274.0944	370104.3975	312750.1474	538965.3481	180105.3769	139327.6068	193750.2605	346169.6707	209612.9438	222981.2588	600830.3433	465736.0297	401330.6648	359802.9657	545766.8615	370282.4986	583523.0845	530562.7558	610494.2031	336109.5493	204143.658	199277.3085	368652.5447
Dodecanoylcarnitine	50412873.41	78055583.32	62553021.49	65617716.05	42322809.48	42899496.61	54157536.47	63656017.21	41449388.37	62392353.18	84121422.53	94617019.18	76550105.43	72248753.88	82634574.08	77667158.29	71356979.62	35584584.99	67084415.14	45557645.25	50669428.69	58802481.63	83231247.63	42455574.52	51842233.64	63873268.85	66243943.13	59815023.07	59378523.8	34936750.91	36651503.78	61478779.56	79794951.42	49075169.18	48862653.2	61060340.48	33049237.44	55321506.3	30120863.37	60310427.43	60252089.12	59720238.02	60022724.99	62491274.19	59193284.19
1H-Indole-2,3-dione	36448595.73	24207721.61	57410670.34	20775699.33	28009424.57	33701619.17	22960747.82	22948267.46	34132228.92	32249372.15	79213204.84	27043819.38	24017956.06	23323009.29	22846551.9	26879729.84	23269511.94	30595618.06	23083483.42	19642906.96	23300817.2	19829702.52	51289291.39	23541006.25	18930154.63	25449473.51	21310254.1	15935038.14	17545127.01	24040000.88	24629264.13	23485562.05	52800290.48	19038118.51	22610122.93	19995705.26	21664189.68	18022074.85	22249842.17	21027672.6	48365513.63	31620865.49	28047501.73	28138421.54	29991998.76
5-Decanoyl-2-nonylpyridine	2183938.675	3429179.645	1493947.789	2067299.202	2646920.42	1873688.179	4499595.215	4195168.137	2962999.127	2484992.687	4180182.626	2002195.967	1816828.15	2659249.223	2406545.428	2353195.437	2087189.983	1328898.039	2687895.42	4750246.409	1966162.362	2350333.883	4569418.583	2725415.783	2517558.28	3909451.006	2678765.426	3117001.318	4496865.665	2883866.204	2257916.305	2919380.979	2282327.426	2925500.22	2649921.417	3418446.5	1449699.303	2255780.553	4203703.817	1719041.91	1876698.173	2318898.767	2165453.263	1878857.196	2195382.428
3',4',5'-Trimethoxycinnamyl alcohol acetate	1040729.232	1552501.533	2160584.32	1506268.139	3330696.519	788325.0437	2535218.149	2284031.628	615013.941	998371.8003	449902.1586	3549268.087	1336877.722	1405703.922	1521961.578	4884325.548	1083340.097	740407.3213	2084029.958	3578974.953	293723.8134	1443362.388	1152600.145	8692703.582	2249878.606	2414868.762	1147297.173	8810580.871	8114055.522	1977772.553	199929.7697	927409.9271	58072.53923	3972474.662	2018763.951	1830900.79	1936337.887	3164953.258	1092904.497	588724.4288	2051072.342	2433977.189	1752777.872	1941953.954	2421453.079
N-Ethylacetamide	11411337.44	9917543.08	13806497.76	11804940.16	11015579.8	10567065.2	11542610.12	11868209.33	12627587.13	14508903.45	17495886.16	9676914.468	9376915.401	10576420.56	12330038.37	7605834.319	9794291.96	10921414.23	12606474.16	6896897.399	8922242.913	10395557.77	9015806.57	12380985.21	6607201.636	11001215.15	11944286.07	9269706.311	8626733.904	11531108.07	10541837.95	16978096.09	13315861.38	6738824.868	17056085.38	8112924.901	10446153.38	3875633.047	9478646.48	9259854.602	10569528.08	9272175.943	8775469.59	10865979	13075279.09
Thymidine	2388887.228	1254125.092	3009360.959	1371325.848	1722386.785	1359334.894	2206925.734	2632528.585	2532623.256	886549.6938	5401320.966	1024562.202	1732958.647	718476.0472	1392059.453	529950.7793	1298481.598	3190850.012	1751977.558	1731786.209	1668266.433	1474345.483	5003132.127	2202829.657	1746335.256	1761737.2	2447930.139	974772.8814	1886875.918	1468618.827	1843126.986	1253366.892	3152702.711	1300218.078	2054651.353	1600809.365	2610182.808	1912574.477	1301079.143	392428.1253	1515601.412	1120659.6	2129995.332	1443093.537	1823605.388
Pantothenic acid	24621454.11	34128855.08	22224633.15	29873677.91	33195467.19	56944116.16	34939524.23	37488139.7	39869356.63	27552500.97	27010298.7	18459499.79	33246538.7	35170454.33	28055242.76	22128398.94	26374893.65	28848716.32	27762834.04	25351009.71	39875737.62	42391781.35	33020544.52	20280070.84	26673093.9	33088294.14	32759511.38	33152627.88	26023210.75	39733391.92	34259177.29	29750729.04	39776575.01	33229671.45	34371045.93	21543117.52	33474648.61	36750528.21	44691159.45	33833284.55	34396635.55	31074054.49	33675223.99	34934090.71	35696764.2
Acetone cyanohydrin	189476100.7	179997575.2	177343994.5	150829826.3	214823990.3	212280858	231823605.2	207991431.5	194819849	191424949.1	203579016.6	202148389.6	221989928.2	205972724.8	199735235.4	192367391.6	217960109.4	213069334.9	247820108.8	158862779.3	179956001.5	224724781.5	151206773.4	174837065.5	159011650.1	184103580.2	224778340.6	187401462.5	180681886.7	200395300.2	197932861.2	291336524.8	182877019.5	192450116.9	256361669.8	247927994.6	247504815.9	231286362.9	238163477.3	298167237.7	205315001.1	215888978.8	206534024.4	211693572.3	218691659.8
3-Amino-2-piperidone	16794381.99	14116535.6	13730872.12	14342932.34	16398752.88	16693866.56	16429582.22	13279729.76	14054255.13	12918028.63	14060928.58	17083681.9	20483564.14	13870451.92	13335175.71	12603279.56	14855884.2	13922512.37	13991688.07	12927980.16	16110245.65	19016308.1	11694671.9	11758473.93	12918038.08	13583141.35	12931377.35	12738762.96	12637001.8	14273375.4	16990955.57	16166019.82	14233610.6	14454187.58	12873070.68	15304789.02	16883051.96	18002044.36	14366447.59	15567443.96	16073102.27	14124821.94	15368073.99	15933799.85	15013761.15
2-Methoxyestrone 3-glucuronide	618911.9637	643056.1834	841673.138	427387.0255	417895.7002	706446.8952	603033.9143	323274.3735	463991.0564	978788.8022	508669.3508	743463.0904	199499.4167	1058307.269	1233255.5	1329318.519	465675.1727	200062.7454	379712.2829	727297.62	562389.8487	777338.9428	1878955.603	530229.8141	720562.1047	566557.7923	613564.3268	627129.3057	889027.0161	848198.0822	1344321.763	525734.9446	2858632.73	1282610.322	530366.5964	1173767.563	623115.5029	406965.9222	481399.5341	1656615.363	428652.9473	547466.2022	484524.2518	554910.1371	442446.6057
Deacetyldiltiazem	1000088.008	860849.0547	1161984.173	1239833.338	1208860.626	579753.5356	1131838.281	1030228.303	738832.1163	1796365.513	500825.3355	932754.6837	1062838.236	1469319.31	1335530.527	1019665.808	1171782.36	1170773.598	829515.9067	935647.8755	839328.3188	1071296.421	1147605.425	829173.8859	1157823.771	550436.8878	737110.0479	944131.4949	574094.9288	433904.7944	1289816.598	979687.7571	553413.3584	721662.851	239584.8007	1067232.532	618216.056	986443.2734	548357.5716	965275.6699	843436.245	881003.9306	803666.5255	938751.5348	1068636.024
Benzyl cinnamate	3255616.851	3777366.409	3164691.331	3983565.962	4571348.38	4884282.753	3267143.929	3074866.01	3181841.462	3710756.168	3622860.632	3633302.984	3818007.146	3428648.497	3284037.985	4958450.621	2979458.084	3902612.86	3469717.017	3057187.068	3551876.079	4236034.475	5775698.707	2903723.681	3556449.489	3367879.871	3931807.524	5787370.487	3152158.895	3575585.669	3302612.015	4052361.03	3384728.587	5331993.653	4006184.434	4182882.126	3517145.439	3651461.365	4263493.532	5061145.428	3164832.332	2798590.676	3138141.1	3124349.248	2978312.027
Argininic acid	13919549.22	12418240.11	7706317.362	7618913.393	14761894.97	21565848.62	12299747.78	10558820.35	11915962.18	10542959.67	4620071.753	9441917.812	8610292.938	14212250.3	10041368.15	9985731.458	7073683.795	13405294.71	12203018.95	7544245.65	12365665.58	10072009.64	4609856.338	8578763.305	6303082.769	10672939.39	7368145.06	12977236.83	8894971.725	14030379.07	5325674.077	6471599.521	4093930.633	9888588.264	9478670.517	7898253.829	9248359.902	6698900.066	9958662.228	5402765.789	7917259.734	8311971.915	8509158.665	8320014.265	8621595.313
Citrulline	2218510.112	5872240.39	7094273.586	6432659.043	8980149.118	13705352.57	7791757.905	5842700.073	6939663.208	7507044.16	9303714.045	5241976.644	7089680.172	8084451.086	7207218.858	7850716.253	7745609.34	9714913.695	7408572.631	4489619.351	6921928.121	5362510.536	6093158.219	5419034.899	3282358.695	5856589.533	7477751.365	7490269.496	4778235.005	8169888.503	5527566.693	6341965.718	6288665.45	7461114.693	7089012.665	5802577.373	6365777.812	6191703.107	7559220.094	6366509.162	6799500.315	6747320.076	6222845.784	6521999.599	6156838.599
Sphingosine	8833778.702	8692510.074	9526842.988	12933614.37	8527905.265	16730572.87	12074800.96	10167872.76	10467423.2	6251124.804	30197576.91	7840137.503	7827007.71	10310145.23	13276727.78	8006880.526	8257857.577	10263621.86	11132988.03	5311907.415	9093028.246	7817436.228	8608358.307	6956895.627	5439900.33	9635645.567	7334658.926	8550838.521	13585195.05	7007940.379	6946450.655	7473130.353	8383870.97	7761831.442	28639487.22	8558725.466	6635923.534	7103570.154	8979635.375	12943294.48	9698439.25	9545978.937	9832236.984	9601318.866	9730358.332
4,6-Dihydroxyquinoline	28397094.15	29721372.66	20569260.08	13895054.38	17192122.87	25797092.53	24058487.98	23655682.84	17584350.82	15775116.12	14492747.64	22866808.1	15317162.26	25689415.98	21595844.69	21421151.55	33196016.6	18780797.52	25701093.21	26986804.79	27887320.63	43483183.61	26652491.78	22884974.42	33215710.65	24198046.63	17155031.39	30484475.85	29213484.31	26162535.83	16607120	39306570.01	26584797.22	22205127.63	24118849.36	23706654.38	39327882.94	36498501.06	25540512.22	19761611.21	23002626.75	26302776.85	19887172.26	25655534.48	26368906.15
Prolyl-Alanine	30705073.04	31201242.43	38152752.43	38916117.8	38658713.18	22844278.68	11378593.5	36018965.05	46551393.76	47509228.12	80997379.49	30873160.07	50268897.63	26734706.27	25628143.7	75033215.14	51294898.23	84481280.92	66446632.78	38232681.01	28384371.36	27064237.69	73751197.86	53345053.4	75144722.12	22797420.35	51502332	30807023.52	38091394.67	44135695.25	90985472.44	85559614.5	45398108.19	101789226.7	42687761.63	47817206.97	43167888.1	40095232.16	51076629.26	81243163.73	3006517.363	571370.0014	4153309.253	4801191.516	4759893.429
2,5-Dihydro-2,4-dimethyloxazole	9473005.333	9781823.779	21144324.12	9112185.531	10137278.07	7152907.637	15532218.2	9183944.411	3483333.223	9470382.278	9561462.303	23687899.46	5691376.356	10604130.11	9550350.7	6638300.499	10234281.54	9722635.964	9585091.198	16913774.01	4082547.898	6667106.258	5346713.902	12319376.96	9221960.112	11565598.71	9734615.992	9382600.574	9776934.082	17973148.5	7076888.721	13289372.46	9350651.549	7373177.714	7807036.158	9561524.226	5857162.423	13398000.06	9814438.765	9147885.164	17788621.51	14400478.1	7391413.363	10191381.92	10909681.9
3-Dehydrocarnitine	24411873.88	25677458.06	21068715.92	24614278.11	10158794.5	16583298.87	23436259.08	21274121.88	20203115.98	16375509.4	21908563	24039788.63	30818888.33	36925271.93	28432344.01	27855994.54	21892997.13	15958043.54	23531230.21	22201060.15	15446369.32	19368444.43	19826726.24	16229077.7	17247147.26	13835501.83	16526801.29	21684998.89	16851723.53	26522530.22	20637961.7	27164198.21	45855582.71	22681433.99	32919096.52	23870680.51	28096395.1	22093253.78	25812700.54	26354367.61	20518419.72	20343658.79	21209296.8	19790423.72	21038817.99
D-Glutamine	2090570122	2878679248	2056230080	2250598794	2511784989	2971005672	2036549385	2072446049	2621199547	2639013410	2909847597	2343209958	2873461777	2462132221	2658570741	2418273541	2469652715	2184424568	2201985237	2079784089	2613159223	2743502405	2847987309	2186597067	2247498918	2293741648	2679631350	2561308251	2385107757	2510148685	2385887167	3113666580	3197907281	2732375891	2900416697	2601426745	2799379697	2418963700	2975135465	3006099204	2263550880	2294328074	2338681482	2680563040	2501478209
Mangiferdesmethylursanone	20877845.17	5291509.249	2321993.035	4833745.003	6941085.72	5793859.715	7618303.862	5802790.167	4602566.575	4244765.075	2787073.613	5834736.051	4673741.351	4025290.408	12145723.88	4177508.422	4655419.888	32642525.24	4506514.6	4910147.282	8718417.53	4573606.856	3538808.374	4556897.474	4001624.875	5132692.643	4265964.543	4247129.447	3910661.615	5068790.184	4353266.732	4753552.885	4497352.903	4444530.127	5000069.039	5924783.064	5199014.229	9182888.081	4662578.643	4484031.45	3952732.622	3360411.92	3565928.084	4933699.854	4183035.245
Prolyl-Valine	1545996.048	2448168.309	1104810.308	742892.8112	1347509.624	1827901.848	916406.1059	1349680.161	1594509.3	1851571.145	1928542.579	2750418.748	2029136.033	791299.8439	1527383.482	3018366.309	1423789.265	2286154.017	2304328.968	1509166.333	1284406.767	1628739.486	876737.5236	1181232.063	1755774.974	2322467.543	2268673.406	1133899.901	1582514.297	1355817.652	3304639.724	3628497.655	645172.7277	3575349.889	985218.229	1991969.816	1614308.781	1238541.257	3127491.743	5022556.839	1057655.841	1141257.048	1283360.274	1555780.754	1120318.881
1,2,3,4,Tetrahydro-1,5,7-trimethylnapthalene	7299449.539	8776074.027	8903066.899	9432591.664	8968854.943	6897753.323	8596473.469	8686766.833	9078627.771	13637701.71	6455437.536	10498140.72	10060988.35	8627278.963	7288408.848	8538856.369	9592200.486	7627830.468	8874224.912	9730031.706	9879578.615	9732463.973	8818168.813	9163172.521	9628783.178	8947851.82	8833124.191	9566636.348	11209112.6	9666225.991	8786706.41	7302300.861	8614434.494	10350640.59	8263115.54	10311302.7	10010547.25	12115263.57	11677995.66	9718098.312	10312015.82	9239782.945	9980779.246	8444416.128	8430840.726
Clionasterol	5561379.422	6375802.088	4744888.867	9313100.698	9219082.763	7378655.183	8301719.774	6976187.473	9072549.193	15444106.38	5124526.085	9565190.083	8035756.236	6928371.74	5365526.118	6224075.189	6847020.586	6602570.559	5820715.534	8731856.368	8730852.317	10989416.43	4202648.28	8103599.599	6604037.52	7924447.408	7128703.172	5946218.318	8493888.654	12413698.84	10993878.24	6279369.623	6354690.438	18363447.72	9001560.469	14439652.67	12390404.22	9024315.206	9817802.117	8674835.284	583096.7396	3647125.498	4562068.193	4579568.735	3791972.772
Homo-L-arginine	28210316.45	15207516.79	13514741.6	22139350.37	13594760.02	12233643.86	24677156.78	17748786.5	24509095.1	27200767.77	34904413.33	15964779.91	23535785.59	11633411.93	19111479.25	38447710.84	22910498.52	41979518.41	33691344.31	18990491.09	11146277.04	12058296.38	25538471.41	19279974.85	31732478.38	18535487.3	39525097.24	13264014.32	10637945.32	21690685.94	43214589.36	42235383.13	30546168.65	47677394.92	19744942.14	20963449.71	19684199.23	18513358.96	33612001.18	37092215.07	28642340.94	29650891.58	28307567.91	28341434.62	28472045.03
gamma-Glutamylleucine	3085480.283	4193417.661	3093430.695	2848165.41	3406962.809	7277032.938	3901617.562	5094618.168	4502640.635	3227027.186	2790109.635	5088822.742	3232474.692	3487877.758	3885122.242	2392105.998	2175729.14	3017694.819	2691287.528	2327706.749	3844934.334	3567691.109	2382390.951	2611835.643	2615046.002	3334411.4	3375059.009	4416172.738	3197858.214	3445731.555	2211549.258	3300620.977	2320440.249	2826422.366	6533454.61	2940634.705	2625428.522	3115456.344	4236819.561	3134583.67	3103822.732	3275514.929	3277057.919	3091526.736	3357453.088
Triethanolamine	560284.5266	268983.3434	450113.8944	0	417053.0829	663336.9035	680608.7601	890390.3241	261728.7428	329514.0616	1075124.678	0	225565.2325	569115.2301	0	0	212871.3826	298868.6914	375418.8231	119631.3135	0	252469.6212	420966.8876	161427.2142	177006.0439	299862.9896	382777.3681	157130.5674	259950.3846	756247.5624	3654336.191	392119.322	848518.0951	265822.8102	343115.8092	438684.2021	614030.605	276918.0107	0	442874.2769	3322944.611	2545077.723	3604002.133	3614852.192	2901666.998
1-Methylhistidine	116442716.2	154550390.6	79180121.32	117677987.7	191349309	641698679.4	257453629.1	185135003	178389500.1	165633869.1	82968250.69	52232690.37	286093181.9	288170874.8	234237228.7	294749443.6	45641511.88	74828772.9	236367731.5	86490333.5	111624655.1	266795489.1	122833285.5	91765191.78	238580004.4	125665926.9	92664579.1	172059226.1	275920799.4	119072049.5	202227064.1	226778262.2	145277888.2	270872252.5	362181281.4	107694535.2	191193682.7	241040570.7	299635129	368785535.1	74582124.18	270391932.7	199533629.6	411862895.1	369155539.4
N1-Methyl-4-pyridone-3-carboxamide	523453647.5	535140227.7	531048029.6	348987150.8	443910905.7	514157864.9	755953313.3	619073460.3	547753883	474265868.3	500947990.8	409680701.5	255067637.8	432880363.7	383105108.8	411519082.3	470058752.6	479511033.1	526177451.1	524449133	458996441.2	466223351	681606128.1	717158511	623323349.8	616802046	657174557.1	687382406.7	636652342.7	475750101.8	323779064.8	332913825	356570403.6	425346472.3	496777948.2	461036053.4	628976309.3	527046490.6	397602813.8	311645808.1	422053005.2	366792395	476092027.8	453830432.5	441156807.3
Polyoxyethylene (600) monoricinoleate	10582142.54	13875198.22	10366658.12	11693998.18	14725729.7	12287561.87	13228736.1	12070617.63	12703196.28	14912374.67	8232262.561	11699175.62	13938247.29	10495417.02	14205603.36	10781795.46	19628600.21	12336155.07	9533357.372	10895854.28	12527635.67	13582966.03	8294960.986	9641883.385	12648669.78	11067497.53	16638995.79	15045459.22	27524642.53	9624668.074	10897439.77	14741625.41	11354566.41	12557022.44	14451523.94	13247341.08	14980797.12	14993259.72	12996536.95	14964991.89	10584432.72	11260547.77	10334539.44	11063143.76	10896265.08
4-O-alpha-D-Galactopyranuronosyl-D-galacturonic acid	810723.8631	375507.0757	625607.4909	492655.5912	674687.979	450709.6013	331384.3988	382388.5907	582912.6078	580795.3425	672807.322	710076.6849	574253.5682	239992.0862	474567.8528	273102.0956	460964.6487	599833.2249	601061.1071	640760.768	609283.1333	521715.0293	951407.7708	788155.6845	386031.2743	659357.1492	725181.6825	593152.4127	439864.8205	597144.8592	566718.9954	1056486.632	839550.5544	571001.7441	569149.9524	766704.3406	656743.144	583875.6546	1030485.134	514721.2471	678388.148	907163.335	511630.7529	352716.9269	431363.9758
(5R,6S)-5,6-Epoxy-7-megastigmen-9-one	23606007.85	17842182.67	27018179.31	18591363.55	10512357.84	8181574.878	17289988.66	10514441.58	14968339.34	14305871.6	922306.6391	22455717.87	21692278.39	7091645.397	10413390.05	8163972.662	17788622.43	15541661.86	16566663.89	17162244.94	11072297.72	16336813.81	24284460.15	18588340.03	19078138.92	11256235.64	15644547.43	13367715.21	8991013.713	15220112.24	10981595.6	10810735.58	8596488.909	7079657.207	9447543.761	15443256.9	15381134.41	34275810.83	7265147.399	15251154.35	59641457.15	57138386.91	56880265.47	56712776.21	54499031.24
Aminoacetone	8408304.2	11974236.37	7471815.649	6707140.915	12406828.15	19664933.7	9490603.109	10334596.65	7675995.477	10645796.42	8397420.837	11558205.55	11443891.48	11929234.72	9297125.069	13223092.65	9797500.168	11849604.78	10091157.78	5503055.118	11909271.48	9985690.899	8268168.592	5857751.89	5883443.743	10326656.16	9232682.349	7844315.418	8431851.479	8201397.324	9091859.78	10846913.58	8453691.605	9075356.909	10360427.16	9570096.352	10860786.48	9598042.586	12745711.86	8809108.64	8286454.688	7530498.423	9209115.884	8194113.547	9522459.765
3-Methyl-2-butenal	1753416.489	2205752.523	2584541.491	2475832.389	3705016.828	5625784.639	2714885.755	1643115.247	2894189.665	2724076.148	2666656.166	2470939.012	4085712.722	4081891.515	2682374.357	2135017.964	2657843.223	4132901.613	3363671.191	2455928.2	3120199.767	2492455.212	2448526.398	2339794.606	2653035.658	2821989.044	3529038.759	3082336.512	2101426.221	2642114.043	3107699.864	4075895.79	2856679.671	2961528.233	3750713.888	2642055.568	5211029.812	3099651.484	3941281.678	6234883.224	2736413.999	2147944.74	2601913.753	2429557.578	2633174.672
L-Leucine	159758376.8	210872762	160023431.7	152953712.9	177650247.2	247083155.2	162957512.5	165805169.6	163583174.8	226525720	115686875.8	171664066.4	183403976.1	209239799.2	226773349.9	250422609.7	213213173	230623804.9	221996683	177763372.9	185992630	181971982	155899067.4	187355323.2	179092492.7	205181522.5	221934241.4	230811539.5	214334158.2	178275213.4	155174379.1	214604682.8	128297345.2	173950985	206591803.5	172363547	196168155.4	172281095.2	180106449.5	203462028.4	192075495	185047189.1	169579989.8	175285257.8	178396521.2
Alpha-dimorphecolic acid	5418921.045	7103154.052	6179200.312	7841440.599	5598755.872	5490022.699	5242395.183	5768618.455	6877305.838	5068005.196	7616676.004	4784393.441	7088650.087	4998156.184	6188587.26	6023996.422	5977056.623	6051519.717	7446099.646	4842048.71	6041270.381	7713254.066	7184882.124	5833448.131	5176445.847	5181247.783	5460155.54	5033717.699	4507480.35	5034598.227	6552099.723	5711154.794	8863293.478	7894680.314	8503179.26	6587911.017	5412028.799	4329208.975	5030034.862	8109554.953	6150721.127	7473363.736	5584265.982	7280929.039	6823776.877
Cinnamyl benzoate	4544379.35	4095834.42	5317599.051	4131159.86	4292693.465	3768975.254	4027549.656	5144824.343	4822175.07	4175011.829	4154557.653	4021259.958	3706997.166	4472007.332	4558288.388	3568405.631	4963777.178	4295777.891	4653874.192	3986164.941	4259113.36	5377919.529	4349900.465	4153826.051	4794023.678	4310103.903	4418512.186	3798629.654	4567871.62	4418339.071	4213431.479	4757268.478	3993309.608	4165026.615	4423449.201	4463675.993	4205790.09	4664814.176	4200127.011	7019812.245	5479710.85	3912462.736	3589254.25	3704166.093	4634617.821
Pyrazine	6616703.48	8873296.958	5778470.619	5010279.962	5682376.523	7661747.265	6867791.675	4810405.896	7433411.423	5820857.244	8364833.44	6821804.237	9749876.765	6058077.548	6456442.198	10835665.55	6663116.743	6325378.015	7933592.49	6654135.236	7913100.217	7986396.246	5840681.948	10245916.43	5450166.5	9697653.836	5405087	7591726.758	8108078.883	7169872.603	7759376.963	6768910.649	7131659.165	9520576.949	8611158.323	6682721.979	10261760.14	5762581.316	12867313.27	7762656.391	6905113.027	8073453.669	8276948.094	6346494.006	6987037.884
Nerolidol 3-O-[a-L-rhamnopyranosyl-(1->4)-a-L-rhamnopyranosyl-(1->6)-b-D-glucopyranoside]	142270.3903	51516.16651	48823.68621	0	0	115453.2412	0	0	0	0	8869804.936	0	112544.1642	238941.0494	0	899042.6022	98946.96965	0	37621.31762	0	0	0	664495.8348	0	0	0	117937.6521	0	0	0	0	0	16469478.96	0	0	63701.18449	0	0	0	0	782134.8274	886713.7804	720298.7611	656601.7786	852578.8275
Acutilobin	756412.8665	371778.5569	1068916.925	617917.139	279859.4809	439348.2347	440399.7958	636974.8076	248592.5662	530072.4649	69735.14192	294658.0251	607432.1739	688529.5942	1751182.99	421974.0154	593865.9702	658749.5839	403954.8539	367393.6494	318938.4654	469738.2502	236322.4633	592395.6193	319802.361	381042.4608	628064.9005	618237.9704	296514.203	692226.2907	1046772.87	878101.5755	253211.8375	906235.8256	1181093.343	574985.3786	1584182.739	681811.4669	1132041.438	573204.0506	558048.509	646055.967	595262.4129	733069.8675	633803.0538
2-Acetylpyrrolidine	3027494.698	3702600.998	2436422.684	2038550.328	3667065.255	2928582.681	3439856.387	3448353.751	3409616.892	2608467.242	4376304.488	3437688.292	2586094.429	2163319.494	2097228.896	4001485.87	3843647.306	2730415.748	2802045.363	2805058.901	1463770.458	1364425.477	2914752.837	2806738.548	2508219.851	5181466.401	3717073.143	2149830.55	3126484.549	2119012.182	1877074.876	3228385.249	2226593.857	1222517.72	2335346.067	2889808.679	3409702.549	3305217.323	1798800.187	2800128.651	2947171.398	3348311.618	3276524.923	2798510.306	2530695.918
Arborinine	513411.5231	509775.7726	512408.6589	480378.4843	652473.6323	1090748.451	579883.7983	387595.09	467706.1001	361338.7601	1069121.338	419233.0556	340386.6336	341493.4077	264310.4993	338370.7807	344623.0605	274566.0707	334253.3164	274115.9653	351527.0626	274095.4145	535418.7993	231528.0589	181068.2528	289992.9567	354695.0078	269171.0123	328508.0634	344909.2202	233356.2912	341284.2753	804240.1084	147303.7831	191982.7671	166418.3348	199408.6196	204985.9461	125177.1349	404906.2674	319273.2396	387091.1373	334008.5517	330299.4484	309807.6059
Isovalerylglutamic acid	5625164.172	2049831.218	2146725.565	3277046.111	5465948.511	10620392.27	2702779.312	2206745.803	2653289.37	5662345.695	3956250.939	3340786.579	3854191.519	2543710.357	4347027.386	4169482.175	2400623.377	5574357.909	3150612.843	1807559.059	2195735.684	6022665.488	5535061.085	2792803.756	3885269.817	2564682.661	6642473.797	3731103.115	2821077.128	3877734.549	6916733.89	7380419.461	5290999.578	6112115.978	5726711.333	5967677.173	2363364.775	4362355.026	6324405.563	8865606.707	1655127.054	1986510.846	2332051.424	2430211.058	2655516.93
Allysine	22860624.63	23392994.76	23171966.07	23297217.76	22654688.56	25768184.63	27968145.03	24025874.95	28668533.35	25435210.94	19024672.17	19928070.19	21462208.93	23940089.49	23089078.53	24931084.84	21470643.02	24295093.55	23352939.64	19411064.34	16972602.66	23377411.21	23333822.15	21574539.56	22181043.05	27299203.48	27497082.78	28843558.61	24461552.15	20103556.14	16437002.61	26531358.44	22059563.61	23075816.96	30193336.12	23949816.97	22896781.78	23432427.37	25238620.3	26924704.04	23939180.34	22933116.22	22300625.3	23757134.56	23289416.72
L-Kynurenine	6713861.052	8658615.46	6571032.508	6035966	9696036.078	9849014.131	9729904.791	7334626.097	7223669.681	9657267.265	8840542.212	6154523.847	8598361.94	9680610.456	7923610.036	7965446.033	6516765.168	7442738.206	5494165.594	5550686.204	6213801.583	8600764.616	5708163.599	7033006.846	5850436.053	7230677.9	6575971.805	7961186.705	5884976.069	5980949.086	7705487.93	7012304.874	10898916.06	7607449.338	11766419.05	7830562.036	8890538.35	6648505.216	7896817.455	7906188.876	7089879.161	6835649.448	7613943.012	7852964.87	8245511.355
Gibberellin A79	717807.3933	744495.0833	641726.2059	693504.0609	668371.4314	447334.1426	708581.0763	688114.5784	796872.1625	483810.0317	389529.8777	510211.303	770007.3911	891765.2886	1179393.69	712071.7687	581424.3859	785386.0483	417305.11	613723.3219	698019.5858	1285745.045	796757.0379	659457.2667	731608.632	515277.0924	745953.9119	1252193.832	1205551.778	953200.6342	635185.8555	1342645.19	676696.0519	830811.6986	634213.1643	897199.9587	890382.0439	768919.2183	842835.2589	951289.5491	653915.7635	671042.0722	707896.2545	747897.1688	639147.1383
LysoPE(18:3(6Z,9Z,12Z)/0:0)	19513636	21878240.41	19262999.14	22981129	26878978.4	19843498.16	22933373.56	22762394.46	18444425.55	18726820.57	18638041.34	23152880.55	20126258.14	21983477.55	23547632.3	20867467.14	21126089.33	16456797.9	20988528.6	24665701.11	19636758.1	21687917.94	16448929.26	27261193.32	20535905.83	23952852.02	22922569.92	29148695.3	26205716.28	18445299.5	14886921.73	16813800.3	18053153.86	16510304.98	17183308.79	17050316.1	17323550.44	15575536.78	13631855.88	15131977.3	18804488.8	18524686.49	18326346.65	20018402.52	19691077.58
1-Methyl-3-(2-thiazolyl)-1H-indole	917511.1218	935812.425	796228.9538	863200.96	921575.6845	1029546.007	797737.6597	971081.0762	870460.9087	715245.2051	1258881.442	742236.3416	1467059.644	895409.8342	1160692.856	1252150.984	840540.7714	1666623.496	1501214.355	752662.8354	849617.9168	1285855.17	732709.6929	863639.6118	1225618.501	1154877.947	1235683.526	1107023.938	1342265.266	909670.0479	1764672.131	2029759.19	1319004.286	1847190.741	1122682.462	1009909.559	1005373.396	1210271.215	1811195.578	1840820.502	961939.7845	776245.7261	808247.932	809529.644	812109.8682
D-Ornithine	18870780.05	49627324.11	10091860.07	38809932.42	22639889.2	50855435.03	52361325.84	47103384.2	49257675.96	13239462.56	11634285.04	25662044.18	14177596.43	47879922.26	49929097.32	51111800.69	14486043.24	51712160.25	54137774.12	37514140.41	32120404.78	50583692.5	38114362.25	43400443.89	10160322.73	47731561.86	17707008.9	43361706.95	40059745.21	51497447.74	51656725.12	62733845.02	40971127.88	50888878.61	16179865.2	11237983.69	25815308.67	13620087.03	62780026.18	59462347.12	49549774.8	50619691.34	49452742.86	50859855.97	49821042.59
Lepidine B	19363088.29	19448772.69	17552530.49	16011057.62	18786060.37	13291678.61	17002595.61	17110026.51	17512842.83	13648087.66	7512799.486	12519304.28	18328575.26	19575060.13	26669483.46	17718578.52	15466752.87	17695281.97	15880032.55	14761503.43	18038399.82	30000686.94	18537752.07	17047918.99	14018332.12	14439591.06	18583413.24	28892684.07	25230819.48	19113183.03	14100074.16	29258860.56	15891663.59	19938844.97	15724550.41	21769717.48	21160551.46	19099473.62	20411596.62	22437165.64	18080358.36	17902947.64	17451192.09	16959510.71	16549621.19
1,2-Dihydro-1,1,6-trimethylnaphthalene	11518423.71	7926614.873	11747748.67	9682513.695	5328582.065	4118022.483	591135.8618	820728.7783	7838555.189	7312054.132	2434862.965	10723518.2	10238731.16	3234135.895	5441415.108	3484754.221	8125721.968	6533945.243	751655.0951	7881754.6	5323604.984	7802594.766	10979574.24	9295564.502	8390785.65	908204.2336	526881.0284	6985545.077	4977328.012	7128239.109	5452166.092	4997323.399	3874641.648	5082139.267	4608283.186	6862853.99	8264450.462	819334.4854	4851841.506	7057169.092	24052819.36	23499394.82	21615366.11	22299063.59	20570162.95
N-Acetyldopamine	719543.5297	972146.2498	845802.078	857315.6936	730048.5063	918916.7801	620910.1001	823500.5423	530769.7134	617149.5499	823602.5795	699466.279	705397.8963	1024372.198	1240473.333	852954.1636	641786.1333	678470.5958	844853.7828	681322.482	667083.6433	692048.2168	629140.8632	583147.8854	633396.3091	613830.0714	605476.6731	787173.2952	756728.3137	899780.2297	913212.5475	797383.1414	1281885.396	654612.2139	1000598.463	845545.7787	875396.0509	927382.0704	915599.7802	986275.8158	768342.8083	604547.015	722498.2254	776104.1223	689193.5143
2-Methyl-5-(2-propenyl)pyrazine	11061019.78	10010829.47	11040715.97	10592965.61	9500595.036	9051027.391	11247361.58	11512806.01	10392850.34	11213190.59	11477998.4	12686863.83	9342016.605	10629652.97	9904847.111	13422544.39	10923621.35	10978340.2	11640510.65	13057867.39	11166028.82	10697291.82	12284075.52	14336575.43	13057886.72	11783585.7	10383395.09	13463516.65	11667290.38	12090590.82	9544499.892	8888171.607	10823129.04	10463365.16	9170407.066	9653838.338	10831558.46	10655287.55	9378197.686	9246858.518	11845680.39	11413695.23	11186142.09	11519984.53	11130625.21
N-Acetyl-2,3-dihydro-1H-pyrrole	16816789.07	9835736.243	12371692.1	8027409.688	16341988.75	11134264.67	11090002.16	17260306.25	11241118.06	9218358.525	8120856.799	10116219.15	10611936.65	8434952.576	9418529.663	11250360.55	9049264.245	8519799.161	10972410.81	9104446.098	6285318.125	6988319.801	13226159.1	11648905.46	7193725.24	13207708.45	14787939.2	10849708.15	11404767.88	3850684.152	6361740.252	11957029.6	5820325.217	9535779.469	9424608.816	14333815.45	14748663.63	15161686.2	4725751.558	9057390.449	6835557.263	8087406.481	6842067.259	6817708.205	8435252.077
Bitalin A 12-glucoside	4165191.837	2470733.985	3797162.256	4308102.888	6207247.984	5974426.61	4881635.21	2538413.284	2262800.936	5854602.198	1787078.657	3107784.812	3354907.958	5346980.008	4958046.14	3946079.921	4867574.535	3832828.388	4501311.03	2012811.109	2157089.151	2062013.832	3727150.521	1400782.909	2973391.107	791873.2226	3627856.719	3582573.511	1141944.819	917825.0613	3939747.348	2658408.984	1676504.94	1492903.773	527959.0335	2978397.657	1129540.401	3496374.739	1251650.961	2712303.815	3252611.532	3248225.471	3484349.412	3163880.071	3469121.973
5-Hydroxyconiferyl alcohol	4982767.963	4146419.938	4148852.61	4353364.711	4251855.162	4087224.942	5995954.246	4587700.117	5073273.341	4709326.343	4680664.304	5882616.327	6071670.186	4306480.314	4914405.098	4033076.947	4623697.522	5552697.172	5415558.205	4867147.635	3972601.332	4852449.813	3044189.318	4993769.413	4577638.374	4276668.568	4937193.281	4604493.801	4973937.438	3865024.807	4240208.986	4183376.711	4302044.29	4808889.002	5590962.741	5252736.204	4047499.261	4458680.107	4603681.33	5247998.403	4082405.067	5063585.776	4597361.919	4572706.793	4615809.055
3-Methylglutarylcarnitine	792514.9732	216597.0221	396180.0542	312927.4731	367750.8511	194650.9525	245261.8996	295152.4208	190707.9845	259636.2297	98588.16363	329774.5628	304341.0387	365490.9327	407638.9866	510895.0055	682929.5332	304617.0762	165497.0805	296173.2172	330444.9695	278638.4559	241060.0489	232740.2456	57774.97736	223534.7202	314101.1314	503647.9443	271837.8938	200824.8812	250807.8571	0	297683.6351	107466.6413	0	145066.1551	103987.0094	129839.0644	177737.3817	56619.57721	291182.9029	306321.8402	363907.524	347713.2527	168798.3361
L-cis-3-Amino-2-pyrrolidinecarboxylic acid	51624280.94	45201804.09	44476495.58	33124029.13	64780669.3	185187370.5	54319996.37	43145442.05	55312087.23	37507118.58	60113542.31	28390242.57	57064147.6	55475023.43	39953348.37	66547428.69	42403212.17	123220423.1	37169873.56	36515493.49	51660603.92	42664941.22	37151696.09	82731813.9	28519118.73	83155731.07	43750200.07	46408585.45	38283834.75	47512719.82	98832239.4	44892908.23	57467558.66	105927069.9	102239518.9	47692551.47	100440201.6	45542098.49	60473163.75	56891840.88	103104968.8	54562121.23	49876692.95	48602345.73	51166038.43
Arecaidine	13484324.95	13792370.02	14711598.98	16145081.4	22043833.54	13243498.81	73268279.76	16528279.88	17339419.27	15495018.14	28936013.63	17417664.52	16260351.07	15210912.29	15164300.96	25321407.76	17339041.57	23679881.35	15907800.28	65269422.13	14224363.42	15288137.01	25443318.56	17745907.33	12448554.96	13340865.19	18774041.16	21887447.54	16964130.61	15608192.7	13041668.8	19537123.81	32332451.66	16848965.37	14204159.38	16659399.02	15963762.87	16895726.84	17071929.38	14105350.7	18344893.14	17249507.16	16733417.51	17880094.69	18551938.64
6-Methylnicotinamide	1954709.527	1516913.198	1097532.063	2630882.317	4003480.77	5179268.867	1458618.137	1394475.551	4375702.772	3894558.367	2365299.214	1433715.682	4486809.725	2947076.89	2342208.187	3639383.59	2550395.281	4118062.387	1456753.179	2103503.374	1488073.729	3322137.032	950403.159	2353698.732	3858948.353	1570706.483	2608397.817	1967691.449	1567293.618	780331.0643	1805437.055	2371835.93	3111301.53	4018650.286	3844670.613	8327086.351	1506178.47	2618969.579	3308040.831	3054462.381	3144643.564	2825791.247	3332673.8	1458376.857	1524635.752
2-Amino-3,8-dimethyl-3H-imidazo[4,5-f]quinoxaline	1259424.926	1231134.123	1398725.195	1074300.073	1348456.309	1405951.935	1543845.714	1249033.919	1341858.617	1268566.661	1035459.226	1416843.803	1419442.19	1343283.441	1223002.976	1521647.673	1154501.508	1450243.566	1057118.361	851738.5938	1467752.793	1626265.859	824951.8577	1220593.35	1063117.729	966915.6802	1303462.048	1264321.513	1939361.093	1290824.353	1661898.184	1678157.638	798629.2045	1501861.186	2102123.559	1673716.513	1138375.352	1231078.725	1082518.272	1058929.408	1492286.54	1203888.172	1405771.613	1476558.285	1608297.044
Dihydrouracil	5863786.308	6321381.266	5909378.84	4437507.393	5597226.168	5526295.26	6263301.219	5391161.001	6543581.65	7503737.317	8110216.764	4686563.427	5750235.978	6282143.509	5716704.628	6237516.584	6232616.473	6965380.868	5303410.742	5537022.786	6038777.597	5294696.705	7928349.195	5167175.47	5621024.271	5685046.265	7678339.961	7046424.398	5114807.164	6789647.489	5810093.138	6198147.79	8763769.693	6782726.801	7443294.786	6808179.86	6559438.208	5862739.305	7537595.359	6730099.844	6155252.585	6376429.264	5597602.435	5899706.107	5400333.02
Sedoheptulose	1428783.503	1430916.226	1613036.545	1396298.513	1620161.001	2267269.63	1419719.731	1052731.424	1358320.889	1462496.152	729007.6362	1015451.502	1473106.767	1066462.465	1225303.082	801247.9863	1193223.094	1571129.652	806874.246	702604.2762	824540.8723	1035528.755	959363.202	510164.4505	825073.8427	673118.547	1358631.948	913104.2819	1146535.239	889849.4215	1007479.331	1068845.079	874079.8059	963014.1585	1417464.938	1024803.104	988143.027	840756.065	818137.2071	751874.074	1209569.124	1046553.77	1117181.141	1264081.476	1216531.201
Furanone A	212929688.3	263153587.6	240969329.4	279862131.6	211795618	220743096	216072037.7	247122441.8	248903411.4	224303737.7	235937671	261059267.2	257616475	279764848.8	290905904.2	236235463	257808731.1	243404938.8	244437233.1	264079310.8	222167494.6	228048983	242073745.6	223536040.3	211092853	215890174	228792146.6	255897545.1	228811662.4	259880274.4	207270409.1	220087575	298385986.7	266681184.4	283312699.6	260670467.8	248324179.3	250160190.3	239251478.1	260934152	242275814	242467962.7	253702433.6	247301355.8	257060095.8
Glycerophosphocholine	3058518.283	3752464.882	2464753.87	3618881.847	3702190.075	3832998.116	2916205.236	3471271.669	3328189.35	3884237.492	875940.5432	2487277.31	3086340.274	2566768.059	4709618.89	2743735.429	3091769.241	3782255.487	3078298.383	2409574.216	3023255.384	3010892.344	1572025.341	2666247.601	3347727.838	2766834.26	2940379.591	3370928.918	2671480.313	2976368.371	2847121.916	3175731.344	1253468.798	2931054.792	3180277.336	2130416.994	2284177.206	2754411.782	2439768.792	2887241.471	1689792.895	1495822.692	1810987.207	1856031.568	1806578.324
4-Hydroxybenzaldehyde	25380382.2	58729566.43	17467722.81	54775824.12	58325811.38	113550301.6	37810592.03	28592905.53	34611440.14	33337978.46	39141277.21	23057040.87	44986299.87	40133166.91	33662388.37	26297391.32	28100390.25	16332372.11	15745862.8	11480206.77	19895886.51	36911860.51	35949359.17	6891793.201	18068085.92	11679312.58	29934876.12	22436242.6	26456347.74	13416964.84	27429865.87	33116471.11	33965645.53	24215714.28	25801008.39	20609346.98	17325607.3	18075990.02	24553116.74	43902727.93	21179512.68	22097158.12	25534301.82	28821270.33	29090356.97
Methyl n-formylanthranilate	1313506.75	9104711.139	3270243.251	5070747.622	3690651.162	2124150.517	5159141.606	5654642.371	3566631.337	74468.47263	813391.6194	12945521.6	1932484.886	482439.7494	1070841.116	503526.9951	3222587.172	1035380.958	976810.0671	2672573.954	2976038.427	3884469.72	898367.9637	2314189.265	816426.6959	1605201.555	1611189.288	3585068.641	6743701.071	740419.4118	338340.1255	4354899.332	630557.7601	515528.0688	2853654.277	1742920.521	1979708.84	1786575.625	400868.1897	1310240.926	8716502.324	8062557.962	9953669.112	9479608.214	9312846.879
4-Aminobutyraldehyde	1574670.885	2291873.395	3160463.366	2367849.104	2079257.421	1729069.108	2310765.922	1803511.236	1381842.011	3207983.22	2858167.678	1328698.607	1819874.751	2510405.196	2639260.692	2610888.406	1666236.74	2887786.542	1708510.226	2519919.056	2261682.301	2571705.774	2672768.447	2388599.24	2731839.235	1910393.55	2454387.636	1656249.063	1324639.192	2181623.655	1778046.56	2000271.907	2333560.839	2571881.212	3228586.21	2643927.754	1641700.741	1591358.361	1592916.204	2480562.514	4206209.561	2553442.415	3118317.987	2062425.49	2670212.61
cis-5-Tetradecenoylcarnitine	178813475.5	277623034.3	233638645.3	241961398.8	186612901.3	159236108.8	207161468.5	230710139.6	139296268.8	247684618.5	245443818.6	336117253.8	266650815.7	254630114.7	280295324.3	306999830.2	286896596.3	160095968.2	285698638.8	188260236.6	201979838.2	233737523.3	255953983.7	171006738.3	206796697.3	218936557.9	248122945.8	225586311.4	213072487.2	113672605.8	144339886.4	229778560.6	237072850.3	176417687.5	192027815.4	216747865.1	125927933.4	212129710.9	105369572.8	228442782.2	216075292.2	217749416.5	222530669.1	225360236	219234319
N2-Succinoylarginine	1106364.143	1237178.204	1132341.233	1059953.708	1586752.059	1999488.117	1147190.971	974996.042	1259869.684	1035795.376	1349062.738	928066.8724	1776095.125	1612551.515	1759319.333	1618848.427	1663729.509	1595964.48	1308488.716	705963.4707	1193200.217	1142509.033	838618.5989	808665.5957	945978.0488	860598.2446	1516102.535	997498.6056	900079.33	999293.719	1321821.735	1582100.597	1269737.456	1391746.998	1828761.303	1492366.994	1318381.633	1334291.52	1669334.805	1805133.761	1156663.45	1209895.754	1173870.923	1323746.251	1279815.283
Hydroxyprolyl-Asparagine	2388757.329	4918875.001	4370531.181	4577792.003	2586971.172	2600430.178	1213025.04	3884672.476	4747604.949	2943056.688	6029169.024	1360161.347	5736998.239	3690202.477	2573315.859	3301581.331	3047680.507	3271421.607	1787379.211	1701507.869	2468892.838	2006924.531	4361443.247	1806659.131	2706076.256	2152868.019	3694734.64	1652146.679	1086861.569	2139743.175	3353167.036	3442450.584	6296628.607	3956303.696	2941510.353	2770660.272	2433018.988	1745868.512	2995376.166	3778145.683	1045401.861	908165.6892	1119937.972	1039104.079	1010571.859
(R)-Pelletierine	10266972.06	10265564.65	11358548.71	7915649.469	8006832.93	7111261.731	7962293.455	10514808.22	10772253.59	8499928.764	11531428.87	10162509.71	9874448.994	8030440.78	11789433.19	7638511.393	8296035.711	9245358.469	6680639.918	9961712.756	8604993.581	7960363.315	17014545.57	12423940.56	10699592.09	6545596.261	8060981.328	7047878.303	7714049.653	10593963.29	8231143.099	10568771.61	10938565.91	7025650.894	7288072.013	7715759.807	10341746.09	7467842.397	7567221.365	8682021.775	7298071.088	7739138.634	6898988.187	8358393.859	7770176.866
(Â±)-erythro-Isoleucine	49999291.29	68515549.92	63353231.95	44308046.7	83439033.73	80094618.9	68328908.7	72546700.53	65562972.28	63577975.14	39468170.57	53658360.35	63667732.7	60624074.61	60110183.08	76319373.04	59512597.47	59007209.73	73519013.75	54249337.71	51541096.34	55698051.47	50643888.94	61475869.86	46841987.86	115433633.5	80072846.52	68648852.11	62787510.3	51190509.08	44157762.83	64063573.75	18928912.15	57014260.41	62243688.43	68770158.55	59454887.29	58785102.24	47770897.36	59883688.59	64784254.75	54557441.36	58901120.24	54434020.11	57609767.76
5-Methylcytosine	6632241.735	4224558.922	6201360.695	5256537.771	7048710.247	5405247.578	5081981.92	5549543.043	6070117.219	5207195.408	14215495.37	5167006.677	6946892.056	4633240.015	4776236.798	6526639.878	5979181.85	9010740.683	5388551.313	1937880.552	1514163.631	5095424.239	10939510.86	2654041.96	5262587.592	7138728.108	8635990.418	5364029.099	5926249.117	7160449.483	7020226.362	6425689.515	12253511.59	2401231.081	2159432.718	1284771.358	7473587.038	5789780.267	1961806.63	5549878.762	8409807.021	6790411.663	7162789.738	5955859.056	8105491.116
Phlorisobutyrophenone 2-glucoside	708341.0692	543402.2141	811913.5348	609986.8445	302607.2583	873182.3519	521516.4664	435882.8528	259810.4233	813540.2577	299497.5056	435428.6808	538797.3901	652232.6876	393393.4117	497219.5279	622626.6951	542544.822	520025.8007	279366.7872	642675.3106	533549.5843	305613.575	566908.8015	1052584.499	719626.2688	340211.7078	611986.9753	290226.0849	668270.4996	587108.7074	741672.7622	394301.0965	613387.6117	546400.5175	788698.0342	701401.3449	597471.6398	555581.4649	371327.1223	608621.504	504068.9421	825817.2254	607189.5302	530806.0292
Thymine	32004324.97	17666217.75	43307685.84	17902347.29	24891644.9	18474708.42	31427127.65	35605845.73	32088436.82	11654366.55	83154889.78	16221703.1	21245666.38	11416567.17	16772278.57	9958674.237	16861950.85	41101827.99	22819323.06	21512605.05	22641868.1	20455493.87	71690164.96	32357925.39	21371871.84	23477249.12	31740761.46	13598244.73	26106429.46	19301449.2	22990014.63	14877641.94	41081942.82	16515067.7	25765252.02	20675406.11	32466178.6	26157646.49	16508193.3	9906717.975	20396538.78	14250496.2	25186245.08	22226218.47	22887908.94
4-Methoxy-3-geranylgeranyl-1,2-dihydroxybenzene	1895537.162	3003258.166	2742008.296	2199730.221	1855591.399	1641198.75	1639255.55	2700163.989	1263618.005	2161129.701	2221709.658	3649074.853	2590946.103	2330364.483	2968784.432	3368267.915	2457809.723	1164096.395	3105501.742	2137379.955	1863914.466	2518126.174	2271261.461	2063691.155	2011629.651	2610252.125	2314163.776	2403592.613	2870083.784	1144883.738	814238.6023	1252967.634	1947526.822	1146703.769	1520737.288	1865848.657	1091918.989	1758554.406	687151.4062	1461618.763	2369344.678	2254538.468	2288739.792	2463348.915	2288090.698
Methionine sulfoxide	11439227.62	12598545.54	10068739.47	9088433.866	16094438.05	22886342.82	11439884.4	10006718.51	11311277.39	9534518.847	12986653.12	8923974.982	11666928.75	10011268.85	9041405.965	10388047.57	9230049.436	10622091.87	9680596.4	7260307.973	11759376.47	11062281.12	10052801.78	6868514.381	8275193.61	11589599.18	11189490.06	11677470.11	9163884.799	8677417.905	7988272.944	11179188.25	11149845.53	6690955.61	9234801.119	8704898.937	10831023.44	9500519.097	9692751.702	9644262.636	9177281.046	8222196.82	8621212.956	8636054.933	7795614.729
1-(2,3-Dihydro-1H-pyrrolizin-5-yl)-1,4-pentanedione	2368576.036	2453273.334	2040062.817	2214695.964	1345300.967	2502210.758	2602134.325	2314405.388	3617652.29	2457863.937	1826944.678	2615797.434	2369448.271	4600143.431	2431415.168	1901045.053	2335789.018	2310569.133	793892.3507	2240890.726	2497388.37	2546622.069	1785526.175	2381397.138	3013519.875	2472811.785	4451992.064	1641141.254	2614402.474	2473437.442	2368515.395	2342671.303	3663047.629	5639947.188	2602130.289	2554013.553	2396151.536	2763045.614	1886066.477	2210230.901	2411788.667	2483420.916	3136289.402	2010882.076	3766271.484
5-Hydroxy-L-tryptophan	29443732.64	21509689.59	26426761.68	28282528.85	20815380.86	26312528.43	27373443.04	20368304.09	22831708.23	40928560.41	37002383.93	19118840.79	27952665.09	27096392.7	35342591.35	27756284.39	29871766.54	30244778.15	16664421.17	18707929.91	20794481.34	24781010.38	47003811.98	20602884.41	28622071.98	21570592.17	26909462.54	21421714.68	16166662.78	34058268.73	42447237.96	27033592.05	54625528.44	22331671.87	31118761.04	24139918.42	37068596.83	26062910.22	27223813.57	27036548.49	31150552.61	29757047.76	29415959.35	29951337.27	25751930.41
alpha-Methylstyrene	19856989.2	28798414.82	20918099.09	21582164.85	18522471.28	30297280.62	46314615.37	46241994.77	22612706.64	24044400.11	41881068.82	24711882.92	21849025.42	18580813.81	21698262.79	21469558.76	36013411.96	17769967.13	29665845.66	23907728.52	28380770.09	26068449.67	16213829.24	18901343.43	20882790.54	21979345.5	22084517.26	23354486.09	20207045.16	23343080.15	21055348.22	17183094.22	24154431.58	24348446.63	20476063.2	20126849.5	23806676.75	23935673.26	20159995.85	23951796.75	25562998.12	23574563.53	24460286.25	22567162.03	23634495.3
N-a-Acetyl-L-arginine	90117751.84	60333728.73	70281074.95	70665323.3	85622385.15	104930622.6	57495703.35	62221409.46	81457576.73	74071694.47	86052486.64	49358691.53	63989438.69	60137881.51	59369613.28	90584526.32	69769145.92	108012956.3	80234300.79	58523154.86	61443422.92	58284663.04	67436236.7	58342624.2	80795008.64	74626126.49	79571107.31	69553184.64	45396797.89	67221387.07	70876668.15	68411475.73	84704678.87	86337947.99	65397785.94	60295469.13	55728747.69	54635140.81	78189383.09	78214816.24	38358061.82	40530056.16	39076487.94	41884432.21	43169926.84
Arabinopyranobiose	1912256.395	3119968.219	2814612.724	2589226.274	3569960.318	2125556.473	3419897.357	3857481.965	2574129.199	3412679.898	4308813.651	1927090.995	4014695.29	1993927.271	2411267.828	2822082.519	2874154.472	4109892.815	2982869.206	1683448.574	2419230.716	3462913.69	4161807.048	2009934.16	2691395.295	4957384.311	4934373.799	3768293.152	2962418.419	2669945.9	1429717.487	2675426.662	2856694.635	2200643.973	3457436.486	2055974.765	1941037.718	2469050.308	2791354.437	2086256.32	3580958.404	3199027.634	2643641.002	2740473.296	2794744.386
5,6-Dihydroxyindole	30492630.57	30499678.22	23211400.25	27294801.24	23805283.13	39024780.1	13556697.32	22945096.33	15639459.81	17780384.34	28983324.64	13024091.43	18124562.47	13740603.37	16495744.72	17886995.75	14248460.81	10138661.57	9505619.137	14658021.3	19816335.56	20224367.93	14307330.13	20644151.49	16415454.92	11936175.9	20621700.94	10042529.41	20029429.87	18040886.4	8555875.247	20074805.33	34657899.67	10583781.93	21830610.9	14570035.25	21030792.55	9829363.503	12643882.38	7921534.157	16383436.43	15604602.1	18898974.07	17183759.25	17426100.37
LysoPC(P-18:1(9Z))	28411689.48	16569308.51	23416681.36	22868403.51	26752525.06	19632813.89	19223924.27	17670535.26	28018015.88	22243440.5	15117735.99	12621733.46	22187557.55	19493754.25	18953774.99	21460139.9	31965417.7	22729220.56	13832172.78	24806964.55	23467410.01	27155720.56	14550953.29	35141007.14	22045354.42	22660340.42	38160026.6	30843117.71	25339989.66	29668748.76	16385829.68	9674323.37	20759624.16	22291875.07	14524366.96	11857996.55	11815994.01	32095971.6	16562658.82	30304394.04	19947159.47	23518377.12	18639897.54	15645822.17	13491362.33
1,1'-[1,12-Dodecanediylbis(oxy)]bisbenzene	7972602.182	8505603.393	6088680.854	3669218.28	2177192.335	10795430.25	304242.9093	807318.8511	1655699.363	632576.2149	898239845.2	243895.0353	4593421.225	9873612.161	4675652.573	38514142.47	7032537.463	4849989.633	2471846.007	179532.3376	1949485.129	1802728.021	25474059.78	5900935.375	1479099.517	695131.2961	6179209.975	2781174.52	708591.4263	435733.0827	1137809.003	2571258.431	1712681669	2913842.379	1671329.727	5475387.314	825912.0112	56443.11884	1794600.112	3920587.423	35532652.69	34779933.75	35833475.74	35302810.01	34764090.89
L-trans-4-Methyl-2-pyrrolidinecarboxylic acid	108037152.5	121366416.7	115511622.6	99802381.38	173249495.3	139840758.4	127104064.7	93255664.94	117744055.7	125980194.2	53087215.67	74578872.35	88938936.51	92320793.69	87602466.04	91849722.25	91242730.22	109842153.1	85958207.32	86592692.59	132796513.4	123593534.4	67411174.58	94165511.06	99143869.53	112964760	126287854.1	863050035.2	532020388.7	116751996.3	95507392.94	92082681.7	50209439.09	103816466.6	88116426.43	104462201.4	77311327.65	75787285.98	78910803.1	93092827.64	117601172.4	123376960.8	121573274.5	125927133.6	123449057.7
2,5-Dimethylpyrazine	6620534.432	5867787.801	7494460.954	6615298.475	5877250.428	7578139.119	8432065.396	4998743.739	6440375.029	8238760.002	9142973.73	7391899.851	5038553.928	8849163.44	7375754.125	6679960.644	11205034.43	11028850.78	7017375.369	5311973.146	6602427.447	4921790.428	5856239.656	11142029.77	6548252.267	7579627.501	6396170.083	6215343.699	6246623.776	7074076.625	6657572.595	7468978.789	6546225.862	6165696.367	7374053.61	6585363.413	5825211.534	6717686.888	6624622.083	6401844.762	11919245.14	7716784.466	6701607.194	6335465.072	5154919.595
Methoxypyrazine	66777458.47	69480491.82	61386637.5	67528438.86	67393434.14	72914257.18	55651728.83	63867307.34	64291505.1	60537352.89	74263427.3	69423127.44	56863645.5	69592909.13	71745061.05	75652747.71	72182355.02	61170734.07	74375567.46	69831571.48	70638469.72	65506054.23	74870221.88	75229739.25	68077606.85	70357799.87	66999677.78	81618269.4	62522706.14	65874194.35	71232691.2	62502457.2	78974902.78	67058342.4	63558258.93	67929617.53	74174914.41	66605486.52	66984751.24	61453799.45	54304821.51	53741012.52	52275316.79	49498218.44	49682505.3
SM(d18:1/16:0)	50909934.86	116620437.4	53547023.16	87070785.28	102265392.9	71000696.08	77781515.25	93695117.54	90763785.17	75269117.3	70103440.31	107641064.2	22675169.79	72875332.4	106037594.2	101393344.5	59115755.34	91581359.98	118744929.8	60530161.67	58641624.41	79910471.91	58564387.3	62279445.83	87110846.26	76489631.88	97817139.64	101098997.6	67367440.3	72326640.66	98352212.1	109258600.1	87271196.7	70705993.91	97418490.8	56064837.28	49823653.09	71737566.06	67000127.45	79930357.65	34702374.46	29662426.43	59693364.66	59721989.03	38538382.56
N-gamma-Glutamylglutamine	10189501.3	6856129.181	6613056.573	6388014.149	9818025.623	9584840.81	7916393.574	7191938.497	6908143.662	7296366.524	5023801.948	8066331.006	6401592.851	7352276.314	8295465.98	7815325.404	6727983.782	8459051.796	9070468.062	7261058.754	10184690.55	12692550.7	7458755.644	7319577.642	6684038.121	6943391.819	8162304.615	8772980.923	9056653.726	10189915.36	7433948.349	11449378.35	6156472.13	8461617.25	6834593.703	10041371.47	9067683.658	8701141.883	9712218.231	10866135.23	8156315.666	8455997.119	7437348.07	8016285.754	7873101.49
Butyrylcarnitine	425687705	480138269.1	460761910.3	655544135.6	393607412.6	638823005.4	256159469.6	446086045.7	345557573.6	308433724.5	316859762.3	345682135.4	425312266.8	451924532	549457110.2	371152404.8	394217270.9	370419362	351869171.1	259515528.9	297397964.4	384980993	366926282.8	189919444.2	268590507	279038241.6	391362099	361478438.4	273184474.8	326289042.1	372010918	438660192	434831083.5	403695984.7	603768353.3	454479876.3	315755227	391017158.3	372509160.6	441312773.2	371251432.4	381110166	375209497.8	380194431.3	381676546.1
1-Methyladenosine	47048996.28	46384121.82	43270254.89	36786181.38	48220919.47	36149715.91	56495599.5	48686970.41	49649700.42	47927677.27	51551457.74	40600134.92	50025055.13	42484148.05	46426047.95	48694014.49	45937527.85	53431710.34	48863311.37	40302761.86	48097525.1	47443385.25	54058463.54	48731391.31	40651268.21	69575231.24	58260552.04	58524803.34	51068896.38	47103541.99	33698879.92	40294612.26	44579103.05	40774947.16	53160278.86	40437382.14	45097069	46463837.55	45801317.87	42130427.84	46826100.99	46335798.97	46416403.97	48111734.01	50241507.96
3-Aminopropionaldehyde	29301997.49	55240354.55	91381918.71	68394229.38	87998183.21	91888622.11	91105416.03	87755502.28	87695475.7	91470522.17	91716757.15	86565380.53	91563194.33	86544693.9	89792400.94	89174381.26	88302031.76	90980362.26	100185645.9	85035826.79	94070058.51	88387547.16	90967961.56	94805457.39	84293139.22	78948757.46	111073984.8	89151122.12	86937557.24	106945391.5	90842309.22	90621938.45	88420110.72	87032773.8	81953308.67	104392755.3	86360111.98	85708888.12	88675646.59	83248780.72	93882088.82	89406298.85	105690655	86727743.07	56607996.12
(9S,10E,12Z,15Z)-9-Hydroxy-10,12,15-octadecatrienoic acid	1899871.1	2472795.772	2217653.693	2265639.721	1886194.527	1884671.296	2002497.759	2056281.734	2144629.559	2125773.965	3092898.378	1605557.416	2035843.98	2226690.19	2282737.94	2474172.772	2049392.347	1963248.658	1815369.684	1866165.647	1937845.311	3125507.694	2609074.951	1788347.02	1635759.508	1781443.163	2284026.774	1601815.137	1780360.226	2028184.845	2433539.541	1902702.857	4414807.785	3074521.144	2632027.927	2078262.499	2601860.171	1614767.492	1797511.208	1950136.966	1917724.413	2074329.879	1877973.352	2019023.951	1808637.053
Pregnanetriol	13456483.99	17951528.43	14607965.44	14765038.72	19644037.39	15141047.89	14038616.16	17190318.89	17401448.54	14579384.52	8701320.167	8164898.76	16551822.68	25402374.07	15002983.54	13425515.7	17320098.76	21033139.27	26259066.04	16649597.71	17718876.36	25072144.69	7877657.87	19375491.21	16602080.9	19169964.98	19992461.69	21158745.6	18473557.54	20677876.19	20662384.99	19414030.34	9723026.648	14744874.9	13444436.14	19602745.6	13851306.06	10935322.91	13842670.22	13423676.91	14356853.02	15233273.43	15355270.47	15531372.58	14048345.31
apo-[3-methylcrotonoyl-CoA:carbon-dioxide ligase (ADP-forming)]	110719792.1	46160249.12	71655817.49	57573206.58	74099091.13	65223790.84	79174828.15	51883350.51	64780243.15	56125859.2	28203209.21	71953778.76	44524616.43	53549254.29	55342627.35	70520193.12	59420656.3	102214344	80352972.42	72493087.35	53945055.45	55927748.19	38617314.84	79980980.29	86598523.29	118007770.4	62768514.74	104363169.8	66008097.46	70997471.3	27964352.38	51127108.15	30069283.14	50142234.76	79321412.19	47405238.2	69049033.74	64052354.88	55900286.95	52971637.76	35872543.22	34758256.93	37132729.82	38661358.16	40080580.25
Methylguanidine	7043453.683	6954123.995	5007694.004	8139504.383	5764797.33	6555879.44	8464599.416	8379155.159	6096061.824	5717077.516	3283210.224	6921315.227	6146871.561	6376422.298	5519881.634	5760771.822	5611496.802	2877177.44	7563005.722	4437078.607	4327867.133	6638278.754	7543893.5	7454350.667	5708104.926	5316928.452	2661266.802	8045473.222	7410349.409	3521629.163	3473405.447	6526399.072	2896097.679	7441301.355	13728890.83	7094905.362	5392454.269	6188879.679	7251326.827	6770570.962	6445163.981	7794320.76	5911687.183	6670991.245	7122243.334
D-Pipecolic acid	8227657.502	5904698.612	5730534.618	6185741.356	5493161.963	7797728.57	6879203.76	4032902.09	5779153.437	6073945.406	3265690.07	3861018.907	6209197.801	8256087.583	4865107.227	8540519.782	5456212.31	5709719.144	5815015.526	3303241.912	4297308.679	5152142.961	4783058.765	4623068.463	5183453.239	6335881.625	6515863.394	5166378.666	5978029.412	4273298.835	4743223.223	4705048.643	4718475.861	4269159.162	6749410.552	5457794.201	4849245.834	4744511.354	5363327.332	4092063.852	5556095.841	5543220.663	6789015.524	7072938.115	6744235.347
Metenamine	38531627.49	37096014.43	39977280.09	36523081.99	33468336.1	32288974.61	34939264.75	36976427.3	41062782.34	38134057.18	44178794.18	41732973.61	40168563.97	37115209.43	42421446.35	33083325.82	38522968.96	39026218.85	40096696.4	39234989.15	40911330.61	36804001.99	44032292.53	44627517.06	36395424.76	39533025.58	38833408.81	38767282.22	35751199.82	43279460.7	46131212.46	44083773.8	41789150.34	41379428.39	35658479.5	42426370.71	40929085.22	41037075.97	42103063.63	40536634.1	42951280.66	41553523.48	38877711.86	37715272.2	42436901.59
3beta,6beta-Dihydroxynortropane	46265829.05	54950403.65	51273707.17	59444233.58	45985144.21	48879899.48	46340123.08	51000692.52	51385667.8	46573163.4	51106703.81	53095633.95	49369014.51	59726498.78	62076468.57	47143444.36	55332104.26	48485803.07	50531743.93	54613943.32	45288174.13	48833888.32	50081777.67	46385658.7	42730270.57	45254316.1	46215411.63	54261031.62	45680253.7	54292085.08	44476609.6	45549697.45	63954764.86	53530683.71	57439795.58	53372910.98	52353810.35	55118536.55	52730160.15	54935166.58	48630583.41	49486528.29	54108742.48	51927490.52	53820691.92
1-(beta-D-Ribofuranosyl)-1,4-dihydronicotinamide	2896499.068	2916502.945	2710581.827	2197245.937	1980857.996	2661596.345	3012371.259	2801943.724	3100783.011	3149800.331	2705720.85	2191047.677	2966239.899	2797006.559	2473530.524	2767101.129	2553657.19	2716644.946	2163948.523	2306854.073	2511417.476	2198502.359	2934543.221	2183412.752	2594791.406	3297403.163	3464778.847	2984272.377	2246181.017	3224570.171	2366428.728	2982777.158	2924914.18	2501759.3	2726693.451	2357019.262	2857300.751	1795133.623	2936686.1	3286292.436	2960369.072	2688297.475	2522647.045	2375338.911	2028083.049
fluvoxamino acid	1434275.187	1946633.714	1399228.608	883841.1715	902190.5289	1512916.4	1119560.436	927139.6181	936222.9664	1188821.274	3193718.731	1876878.153	1029977.291	2646739.722	1407977.2	1354534.395	1202011.158	794124.8265	1058402.886	1006219.159	1472081.041	890407.7079	3380801.113	1382814.054	1198982.27	1707398.336	1004237.179	1478220.819	1530763.023	308590.8411	1446865.616	909941.8316	4683084.376	1033860.119	932378.9533	1788235.003	1648420.978	1026658.127	879272.3615	1442832.704	1005826.951	967572.2626	1074279.226	1011312.361	1061564.164
Lysyl-Proline	2422333.007	2500561.14	2555035.233	2229671.112	3427355.773	6403034.059	2666821.67	1862765.257	2057465.529	2520618.983	2282557.589	1369494.206	3317124.02	2347734.165	2739048.246	2622358.409	2262951.073	2856910.462	3673228.354	2439873.25	2680770.605	3116561.272	2324650.304	1229901.622	2267267.245	1909918.383	2694769.649	2192132.46	2188886.661	2714906.747	2638882.215	5156600.158	2379348.955	2468819.31	4015358.102	2925257.693	4317540.367	3404822.227	4400800.038	4114595.917	1732607.855	2948958.545	2508725.127	2709681.012	2403492.645
N-Cyclopropyl-trans-2-cis-6-nonadienamide	6327911.163	1877934.804	6627792.548	6031284.499	5852193.72	5319279.942	6406442.891	6141109.084	8398624.013	5719872.735	8134516.879	6215632.06	5636020.029	6337234.801	6030331.391	6317566.145	6809853.434	7304789.137	6461642.017	6837064.252	3027593.563	5365026.615	8119553.154	2975862.747	6831933.105	5579587.721	5595589.782	6437422.942	6374743.589	7099611.149	6021123.244	6325577.179	7628773.683	6699790.405	6534173.527	6705086.316	2849995.461	8046889.123	8817890.658	5871705.002	6326253.766	2774501.683	6381966.54	6301844.499	8793027.091
(-)-3-Cyanomethyl-3-hydroxy-1H-indol-2(3H)-one	6364137.787	3386535.359	8876594.178	4650444.812	4430949.17	3598808.814	3132386.326	3927244.783	4168575.254	5473715.165	4215577.133	2623048.941	4695069.482	3970532.203	3961243.803	6558086.544	3405518.85	4886294.604	4396773.546	3062475.401	5199005.192	4616696.166	11851792.13	4944207.119	3897097.518	4893884.105	4201872.687	4070212.793	4699394.997	5759720.709	3048239.828	6013988.74	6399994.406	2873727.558	7865940.447	5741591.761	6053101.083	3721687.344	3981264.723	4604466.315	4310370.956	6369147.552	4847034.082	3883559.167	3827947.396
Ganoderiol C	1093897.651	1493539.004	2074239.541	1078534.79	1004148.047	1067113.037	999971.969	1180891.103	1557259.409	1246348.209	1743079.614	1302570.251	1849381.992	1115927.883	1327832.698	1621486.731	1252721.19	1506858.953	1316252.163	1644264.719	1420600.941	1701814.835	1740076.509	1061168.073	1267519.612	1085068.133	1310315.009	962669.7103	1151413.429	1829293.906	2392864.761	1107070.668	2198547.836	1769125.387	1729683.445	1433601.881	1316814.648	1503317.1	1142697.14	1219207.265	1184443.925	1261431.89	1218104.824	1658068.442	1290687.988
Moracin G	3750925.746	3324538.344	3921785.233	4887896.38	3783695.149	3176766.444	4884838.835	5038985.108	2953691.685	6096937.651	4974441.339	4107025.611	4772463.029	5390847.644	6119111.875	4638372.984	5912329.391	6066268.868	5359194.732	4559642.579	3677067.319	3679394.95	4255959.55	3264719.968	10492350.62	3016940.574	4825027.809	3849853.53	3096373.298	2529686.96	4865769.529	5405791.036	2820463.995	3084070.091	4433050.922	4347730.432	1923221.571	3199074.887	10247029.83	3298477.015	4123456.002	4613961.298	3706023.807	4162952.889	10122164.9
6,10,14-Trimethyl-5,9,13-pentadecatrien-2-one	2956253.531	1447801.352	1334369.295	1493833.062	1761702.296	952546.8972	1991207.851	1451980.122	1392926.764	1391952.992	1674364.242	831712.844	1515666.193	1230630.325	1622933.455	2197181.124	1607559.919	4290897.197	1337099.031	3054641.912	1320049.735	1531048.922	2193966.435	1244880.494	1964558.439	1770215.751	1511782.326	1388638.353	3738948.266	1531402.618	1597651.488	330394.7191	5783981.098	1171386.194	1265495.153	1647109.983	1278520.084	1361985.104	1380762.948	1108019.594	5687292.11	6530699.424	6157380.747	6307216.486	5999216.723
Norophthalmic acid	1445674.527	1457274.865	1308755.585	976698.5448	1360902.065	1579771.96	1049488.289	1014782.842	1525418.677	1792429.357	1486522.08	1078845.361	1893500.765	1409059.202	1848078.081	1676025.12	1698945.129	1475505.476	1381168.932	998197.3685	1378082.999	1413486.738	1435288.366	1173917.503	1161251.802	1074005.481	2046721.199	1387515.554	1354356.671	1302128.424	1409259.154	1933153.464	1745091.571	1899383.143	1472856.272	1544754.46	1198909.636	1394344.794	1833102.007	1522906.333	1425947.424	1436596.725	1429245.355	1289874.541	1301410.933
Carnosine	1900902.705	2297518.019	1626869.282	2054537.136	1570889.578	2737351.094	2175336.648	2292685.758	2846417.131	1298989.344	1988880.965	1175249.937	2047645.041	1582476.632	2517191.744	1514508.824	1560821.385	1556190.04	2231419.664	1237698.022	1326918.647	1786072.104	1224705.633	1575277.241	1038172.236	1927255.473	2330954.056	2286066.268	1819448.464	1505088.622	1193113.07	1812887.46	1274765.754	1615793.469	3901407.349	1591964.801	1438980.005	1567937.707	1899506.008	2117173.548	1721698.211	1810676.759	1752023.629	1809382.732	1600411.049
Uralenneoside	2327626.046	1450438.367	1593646.068	609622.6527	1289986.308	1402066.354	1523813.887	1713075.04	604124.8461	2361670.01	3072316.49	587657.248	1327725.092	1550559.897	2201302.674	1407528.234	2006493.017	2363778.431	2049582.644	1108865.511	1060625.907	1063989.035	1989385.942	766125.9868	982442.6568	936823.1768	1680782.394	993259.3308	1498118.765	1000605.783	1101527.73	963510.3211	1136899.831	770349.3832	843347.5931	873236.303	503419.7552	869803.6316	841585.649	896983.3039	1389690.079	1386656.405	1505907.46	981185.9413	1733470.869
Tetramethylsilane	1014171.394	1631794.848	839587.5361	718243.3821	1339643.141	2480863.779	1248971.751	1464566.905	1682572.543	2094836.501	1160643.526	1706331.716	1104484.07	1597109.651	1603735.94	1874239.083	1683947.915	1440386.071	2373420.003	1993021.434	1468270.622	1807659.981	1122245.076	1970630.914	2233693.93	3183256.099	2710619.595	2024374.188	1651531.923	2759808.032	1102508.449	1483200.949	727528.8945	1431288.926	1566155.458	1207528.136	1903546.005	1303439.223	1882565.085	1790371.918	2461567.485	1134695.779	1124251.141	2386821.405	1738943.756
Vitamin A	2520620.834	3114017.395	2759709.233	2607684.486	3274263.02	2742322.831	2928957.195	2851785.726	3114579.971	3471980.882	1391687.98	3091056.886	2623758.844	2733531.22	2690591.405	2729624.566	3048459.974	2759768.065	2732599.138	2904458.296	2883101.11	2776088.897	2361780.401	2909302.573	3273563.756	3046691.924	3004526.369	3150762.406	3136668.465	3291939.453	2701282.949	3031980.857	1538477.214	3382759.792	2339800.184	2555322.896	2580230.438	2449655.368	3541221.415	3675613.225	2502935.861	2480483.734	2611957.364	1896350.775	2180067.567
PC(22:5(7Z,10Z,13Z,16Z,19Z)/15:0)	1278939.374	2724655.46	272386.3235	1655050.527	2166899.621	1202372.179	2031209.617	1487922.378	794938.9499	1073961.359	659781.4114	1694999.997	1628908.326	1151622.364	2002639.44	840816.6279	2279543.715	1857552.929	1172164.548	1669469.89	1298484.015	1609384.856	573682.1313	1301846.237	3247787.292	1026124.412	1861777.225	1842812.476	1909021.1	1725625.5	2724431.974	2579767.537	1308999.756	2135931.523	1758191.719	1028149.546	2353953.424	1355052.339	1313901.093	1130644.038	1800308.927	1962693.933	1635225.732	1367347.501	1348559.339
2-trans-6-cis-Dodecadienal	4749047.541	3895418.022	5827471.991	4191315.642	2736563.518	2063203.101	3798495.525	2474936.013	3411458.066	2831480.043	1347854.785	4197605.383	4952153.093	2048700.843	2263051.25	1992347.804	3916081.844	2904114.535	3344882.227	3489381.835	2938841.247	3900635.481	4350999.431	4041711.299	4082379.467	2783861.237	3642412.172	3014227.086	2300094.183	3913670.769	2569467.015	2592382.331	1800964.195	1978520.802	2295188.956	3669503.707	3258980.304	6247597.623	1854015.835	3825194.609	9083580.963	8561903.288	9133426.704	8445332.915	8390392.229
2,3-Dimethyl-2-cyclohexen-1-one	5634069.688	5908932.826	6189231.065	3300263.01	4052461.972	3161804.383	5015451.255	6101265.737	5378985.248	4765610.415	2187766.968	6592270.115	5429322.33	4524563.549	5904283.256	3930403.735	5217913.922	5885243.378	4559555.741	6266939.7	4216415.48	3724539.044	7500261.87	5415625.638	6523474.313	3764827.787	4725079.201	3754980.703	4631151.304	5711643.956	4154530.383	4142465.029	2992005.067	3606937.064	4001891.782	4310615.086	6270517.359	5051497.259	2457301.664	4693528.656	4306176.047	3763394.513	3866829.675	4269737.335	4197824.266
(4alpha,5alpha)-4,14-Dimethyl-9,19-cyclocholest-20-en-3-one	2161796.691	2759567.014	1985891.273	3004651.967	3038510.379	2579703.677	3130153.371	2405804.161	2725533.902	2590035.946	1778799.843	2869569.362	3204804.083	2559922.672	2998531.365	2661271.154	2951191.65	3228571.65	2986048.235	1757137.214	3048238.452	2555945.731	1530541.116	2707033.259	2477057.399	2332332.25	3256068.416	2541545.257	2695328.518	2654393.069	2578050.642	2335531.135	2033919.393	2714332.3	2584497.123	2947529.18	2456242.968	2572818.993	2739430.813	2878149.11	2049518.575	2346415.93	454898.7931	1607227.279	1225495.567
Dihydro-O-methylsterigmatocystin	1446661.671	1131207.353	1304757.394	1329770.312	1115529.829	1105045.117	1356467.212	1337631.004	1357702.871	998695.9704	1168231.364	925444.1172	1637027.052	1336825.597	1444874.904	1380068.467	1335746.082	1107131.143	1284432.672	1033158.946	697509.4084	1265929.292	1557103.096	1139859.313	1199919.772	1257647.205	1830505.519	2070792.914	1922698.019	814591.2288	829697.6722	1422674.989	1490390.592	1011786.326	1112750.788	926819.8602	1404585.651	1554281.129	916807.1022	1092225.912	1069766.96	1106033.664	1215710.137	1311444.772	1361038.184
Ganoderiol H	421380.7106	1029364.447	767410.3399	672003.9686	573063.3061	850656.389	728187.9064	974830.5413	971902.2365	693960.3991	554538.0002	438602.0117	731429.7521	892899.4547	591264.3342	1126472.801	752913.7027	749369.0662	791012.2219	773868.306	786335.5982	1124545.16	870776.3756	768606.9794	700837.7069	480580.8722	735811.9203	488507.1978	625033.5792	1043387.328	678711.7267	785730.4613	1445942.162	570671.5448	1212306.548	743343.051	541309.1347	393993.2254	506682.2263	841066.2771	801232.2921	638207.9183	887905.5015	893650.386	826818.9333
Nandrolone	1357640.378	1543897.769	1337617.78	1493533.033	1290373.32	1761084.336	1975697.808	2314953.056	1580187.004	1628866.274	1518165.845	2076495.099	1737332.38	1644734.359	1328169.869	1964111.611	107793.8278	1686657.485	1099886.108	1136947.344	1745900.165	1417704.552	1547065.966	100074.5576	1517321.065	109749.267	1867888.196	1707481.156	1641533.555	1760529.53	82114.39253	1817018.027	762447.4949	1043523.944	1930310.158	1807065.932	1543581.078	1778340.138	97386.97292	1530941.553	1016371.109	806206.715	634284.3354	685166.3515	1184084.084
PC(22:6(4Z,7Z,10Z,13Z,16Z,19Z)/16:0)	438150.0228	300462.7714	147977.8951	258482.7501	454667.3163	462955.6332	372924.1705	266905.9194	215730.4635	196985.7597	150476.7194	394780.0676	412756.914	390565.9162	179463.289	313384.4894	429379.3604	24981.27805	208106.0817	340761.4328	417842.7831	337787.993	284320.1424	492765.9689	433402.7658	180144.009	105470.0551	221603.0418	426479.2335	201379.7869	285442.7662	123754.8199	344137.5815	364298.7055	221026.6597	257164.7999	196802.8952	327290.1226	236541.0963	265275.9502	105482.4007	190410.3866	337682.3735	213833.3517	336782.3542
5-(16-Heneicosenyl)-1,3-benzenediol	109796.1885	275841.5303	148364.2957	184762.852	116919.8246	115608.2696	136447.6672	276179.6035	97227.80574	134624.2929	207368.9384	150647.5432	147868.291	86611.21202	203836.3921	199749.281	129601.9982	128294.3744	196853.1068	196524.4289	136018.5059	153431.139	268066.7977	140446.1562	144371.1082	197845.1761	67356.10283	145335.3718	202969.0848	126791.1479	181536.0013	121143.8429	229196.2292	146338.3035	133438.2403	193168.3715	120938.3038	134257.232	194348.0044	260347.6708	148870.4789	173913.3483	182373.4979	173890.1153	130689.7395
N-Methylnicotinium	6703878.225	2308453.942	6477879.686	7366520.87	6395651.106	6392545.734	6533592.049	6803136.938	1970183.171	6681361.595	6835475.033	7231228.464	6395034.898	6711533.68	6720360.421	6327981.528	6022489.841	7828548.911	6916921.127	6592192.391	6650521.874	6512850.072	2623204.291	6843481.2	2257122.714	6876195.05	6961438.41	6626140.766	3332012.868	7160611.284	7712960.255	6316331.561	6655449.012	6438401.838	6794207.061	6473082.513	6246253.673	6441999.02	2409375.396	6426333.329	6197225.517	5804647.871	6291187.258	6350404.423	6575602.21
4-Aminophenol	2664195.475	2294900.599	10963016.02	1511696.897	2973955.822	2268005.102	2243210.906	2331610.287	1945714.723	10637088.09	1962716.633	2318962.834	1737625.388	2310401.07	2473759.127	5026473.916	2368990.88	2500252.82	1572951.326	2347902.802	2254968.462	2601881.864	2235250.964	5834755.292	2185535.735	2443420.233	1799148.735	2274641.746	1681489.973	5749905.666	2078760.323	2424320.886	2269325.472	2369903.491	2505678.838	2439637.404	2410293.543	2245975.701	2464939.393	2364573.969	2106652.539	2587710.855	2824200.336	2317786.116	2237166.493
Methylimidazole acetaldehyde	42865566.88	38670597.02	44914004.12	44949255.69	33587195.76	42735451.04	43460345.64	94261874.46	54043432.98	50009900.5	27059023.48	45069655.03	42351440.82	12339366.85	36152938.8	44386834.78	12297423.49	47972523.25	29925075.43	47321199.79	34935585.01	61802655.91	41311993.92	44725156.93	42761457.69	46457066.38	75055897.37	44318983.26	43853009.71	98982374.13	69974749.85	86974131.51	29656279.47	97723656.98	95952514.42	32379630.53	42270305.86	10889252.35	48701601.45	14385364.65	13025485.93	28188055.28	48315929.97	47564149.47	39853076.23
beta-Alanine	128769617.5	103157595.4	122554096.6	90875904.03	82218889.74	114877691.9	112839635	110317204.8	110758156.8	127585728.8	88766923.08	113141916.5	27679045.43	119921784.9	130238391.4	88425856.31	117041254.2	46707310.98	128492465.9	109328591	102001711.4	106758016.4	93491738.81	103009701.7	121634353.2	115963198.6	122308255.6	111472113.9	113121448.2	114748305.4	113605048.3	117387965.8	83740486.86	116464113.8	142277714.9	113276671.5	109128414.3	106132041.4	117843530	115690887.6	108070728.5	104148103.8	102144061.2	104561241	106974684.4
N-Acetylglutamine	17952716.62	19850024.01	14688158.34	17138750.15	22089528.07	21321798.8	14563065.1	14681386.79	16128907.27	17381729.42	15000698.92	19656282.3	20534470.84	21832929.56	21904008.37	29787028.48	19400189.75	22670124.99	20214706.62	13752224.73	14452041.34	23099826.6	18030221.76	15122792.22	22427960.4	17372543.04	25008320.23	21745006.44	18900547.16	14813093.37	15265044.38	27627584.99	11977899.53	21767261.13	27378860.01	22028746.75	20905504	20127625.43	22056542.57	25217671.31	16077667.04	17423702.76	16364967.05	18025740.28	18667297.56
Stearoylcarnitine	86842678.3	91283122.9	77050983.05	71883823.12	97374793.45	68016785.35	79733524.12	81334021.01	88617558.79	90762847.6	116778676.7	82581681.82	98497000.76	81504239.75	92212301.46	112802638.3	96430625.74	93859748.02	103677192.4	69885948.91	76152225.38	81645203.1	89211502.85	70373383.27	66322857.47	82461944.91	91281946.15	88007855.69	85881469.62	65733726.54	72320782.3	83205596.41	108915966.8	79975814.63	89988833.44	90854719.82	85959509.82	90705421.63	61370772.8	82231704.91	85767477.41	82192924.39	83885698.96	80512246.08	83058555.39
Quindoxin	5095048.798	6259626.17	5982984.378	5867386.798	6072303.519	6483053.478	5922436.005	4991385.727	4601351.71	3834240.515	9049179.992	4695102.401	4766740.848	4318692.899	4503597.74	4924501.414	3629086.52	5575195.81	3652008.85	3086488.888	4193154.926	5897301.831	6332598.471	3454936.308	5252598.775	4497306.247	3217049.66	3843240.352	3901581.002	3035433.355	4348119.323	3153538.067	8227596.406	4040767.32	3591152.519	4057949.908	3233448.094	3075639.11	4842426.988	5457936.296	4162879.607	4623833.968	4795271.039	5402088.047	4988041.779
6-Chloro-N-(1-methylethyl)-1,3,5-triazine-2,4-diamine	374307876	511104942.7	371670363.4	438504933.4	421801091.5	694899846.8	385769752.6	386570254.9	411308344.9	452014531.1	432449702.2	277184098.7	540407287.1	540372513.3	609112892.3	511384468.6	396001091.6	386394159.3	309188231.7	255191783.1	328813394.1	362536192.2	342291838.3	215170450.3	259097845	330241591	400411559.4	415361391.6	305072518.4	279156886	375015247.6	463189146.5	640637593.1	371036511	457039392.9	350256181.9	420100109.9	326190917.4	467199942.3	388724439.6	339769305.8	363458402	373912531.4	393623210.8	399190201.2
3'-Methoxyfukiic acid	954653.2325	2704245.219	4415413.596	2613988.598	13117038.68	3673320.63	15204488.8	4133178.604	2400128.162	3339117.354	8879229.247	7339856.598	3334866.478	3715058.552	1777940.536	3610087.322	11206298.38	2720333.621	2013713.902	3090844.166	2562990.038	3377495.639	3278890.233	1645985.461	3439281.314	6743756.608	1764775.178	1886126.259	1526501.2	1391445.816	8918836.008	1893948.702	8369450.81	2507084.165	1249146.72	3388901.85	1011111.486	2230767.409	2834808.518	2136667.549	1939844.21	2579051.109	9365454.535	2583643.492	9446448.039
Deoxyeritadenine	2195642.777	3033541.915	2908660.739	2588628.126	3428023.201	2608917.431	3217972.152	2949279.618	2927322.962	2491601.698	2116471.645	2121242.096	3631184.129	2186706.333	2472948.108	3092944.349	2135580.39	3522039.378	2178182.453	1591230.385	2489283.807	2543005.532	1968081.827	1936054.77	1997340.394	2856381.417	2982796.699	2440910.82	2535012.12	2002044.724	1678000.06	2430353.153	1504649.776	2288887.604	3280041.345	2189196.979	1939485.878	1834890.659	2320364.918	2657083.431	2325110.677	2378721.685	2212650.704	2593994.501	2489619.685
4-Pyridoxolactone	8706800.106	16508557.88	8841954.993	15379513.02	12777742.76	14357436.44	14471983.13	13242759.25	9133251.399	7617621.034	14317217.76	19515186.44	10588913.17	11170297.5	7900082.012	7746012.616	14130062.98	8686614.373	9621394.942	16221346.78	10430005.76	12805336.47	9990632.893	9686140.758	6767925.452	13660177.92	10157612.3	14021859.07	17125040.55	6827492.036	7666848.021	16175744.31	10720690.17	6725874.271	8001767.884	7253412.091	7761859.519	9079550.775	4635118.97	8696053.337	19177133.6	20538343.6	18092665.25	19566945.6	18190563.94
Naphthalene epoxide	43073142.88	46022264.97	45312238.14	45199309.96	38849560.35	52125248.59	49547204.87	52667281.92	48651555.11	36502025.4	37803097.58	39787119.52	37854525.18	40718364.5	44443438.22	39373337.5	32483500	32039859.45	45504375.81	37095795.41	40402198.2	44434573.9	34250208.59	36265158.8	31910186.91	44486552.79	34766831.03	47887781.83	43146035.29	33625421.44	29774585.28	33623525.87	37981024.57	31478646.89	62604642.98	35475183.69	35876677.41	35669136.59	36042400.8	38752654.38	41969385.87	43740863.25	43493178.65	45071607.98	42677488.61
L-Cyclo(alanylglycyl)	36145917.01	34783277.85	28435335.97	23013804.95	44923321.64	48193822.73	20297782.71	22170992.08	25837559.74	24340713.48	21780043	23484486.01	21688316.21	32028820.23	33861430.23	36283124.21	29349179.08	40969734.01	21667560.01	24860064.37	39611191.31	26129218.53	27761260.18	22442702.18	21413452.21	22399838.6	29713654.65	27504563.55	21911731.13	35921755.81	16980030.2	21806226.29	31555198.78	26498027.44	21739707.23	23197292.74	24008629.24	27567619.43	25616873.33	21589029.55	30030006.39	20384761.75	26842719.89	26254975.99	24925555.59
PC(20:3(5Z,8Z,11Z)/20:0)	7423272.226	6007489.686	12113496.76	240463.255	5035801.695	8135965	11331233.12	7634349.065	5528463.462	9004364.811	3443332.076	7265642.723	5222550.462	4713483.248	6477122.853	5525456.251	5310110.428	4046711.897	8504728.306	4811088.224	7986225	6403417.946	3270009.33	6460843.909	10263592.05	6181099.269	7954215.836	10248940.9	6280613.696	4412579.347	4568904.107	7071604.924	2108103.202	2838191.344	8346077.049	5380984.347	4748495.422	7333071.449	6743592.311	5559200.745	3431203.43	5284617.323	6266404.291	4765002.358	7572601.795
Homoarecoline	2510600.263	2504079.378	3381125.56	3813315.337	5342704.642	2895898.623	3851508.603	2843897.169	3227551.293	2667478.045	3388692.744	2789457.947	2500689.049	5125105.28	2960756.784	3398488.429	4472384.561	2195579.284	3320884.677	3701903.954	4218251.037	2852981.801	3169303.314	3424312.829	2764361.387	3254584.032	3789860.195	2420295.539	3550722.626	3638910.195	4551438.734	2600765.355	3225902.687	2847540.436	4042116.132	2693937.514	3419222.479	3420597.706	4220447.755	2763197.691	4058906.418	2524506.803	4083644.933	2827952.46	2669596.315
DG(18:4(6Z,9Z,12Z,15Z)/14:1(9Z)/0:0)	0	283820.663	0	0	360167.85	506246.0273	294040.6284	437165.4058	199979.875	369545.4113	0	0	621341.5465	612884.0486	484873.4968	259829.8612	291576.8217	400865.1019	546824.8385	288208.4188	0	0	310129.1038	180173.9592	425583.2476	407543.8843	307351.0117	0	0	0	256015.0519	255813.0537	139105.6132	340539.904	180793.0776	180480.3336	255790.5547	123803.116	255835.2828	379442.236	189344.8488	164941.0906	210479.0593	154025.7054	138346.4839
1,3-Diisopropylbenzene	9002736.964	7282405.067	11276656.29	8493796.993	4977036.601	4896687.101	8396369.295	4572948.732	5862749.6	6452087.475	2504504.628	8903301.005	7127378.118	4411771.357	6646877.896	4156999.978	7116883.899	4869787.441	8587980.051	6945887.124	6337608.682	7559270.429	7605172.206	6734493.584	7316472.755	6690062.549	6392870.112	6469248.525	5741855.016	6606811.646	5654826.485	5931572.997	4667893.033	5310815.661	4835746.635	8352235.435	7123905.875	11290079.64	5222188.258	6707808.642	15527249.22	16163680.78	15378231.78	14858140.6	15334006.51
3-Acetamidobutanal	2092267.549	8285862.651	6680307.808	4649901.79	8032359.232	4662698.454	6664889.898	7997891.033	6581419.66	2310794.511	6457154.196	3893116.649	6579167.69	13202743.19	5317828.735	3230278.975	6328302.744	3056121.245	4851572.064	3570033.121	4538593.232	3206234.435	4681494.497	4212854.869	2341450.758	5699247.816	4789270.957	4418737.571	6349646.432	2191212.186	3156322.899	2312455.783	3390471.414	1417148.073	2979463.791	3043560.589	6029502.294	4463017.152	3183406.173	2383457.793	5894461.735	11411674.79	9474459.664	9076568.857	10778922.74
Vinylacetylglycine	8254895.873	6193331.756	5960475.303	6201334.967	10785645.57	15655307.15	4806053.344	4748732.079	6802754.85	7016625.33	3039935.641	5466217.357	6395270.626	7769965.573	7547037.538	10978896	6227533.495	7175195.946	7078023.452	3185528.857	6030999.948	5650820.857	3971243.31	4093066.086	4853433.612	4729571.052	7534924	8041629.938	4837520.837	5958043.183	5847055.995	6169441.906	3123328.981	5661368.783	8587204.107	6141858.593	4656302.503	5692412.365	5470244.547	5559672.847	6939206.092	5775507.265	6090747.778	5986088.55	6235841.744
5-Hydroxy-N-formylkynurenine	18694696.79	28289062.5	17458074.3	16162726.48	25883562.21	27634371.34	16840533.61	14270839.06	23181534.43	24196624.34	18633420.32	15711514.43	29130000.02	24919341.42	27420730.73	29475455.22	29166482.16	20092901.92	15863166.88	15331680.74	24843608.39	27272577.45	22444706.51	14967028.52	19213438.39	19314132.16	27554802.46	21632324.17	20580141.24	16062209.96	21575700.56	33019967.87	14986781.66	27156657.97	23684825.17	29270848.39	19553113.23	29657097.75	20977917.4	18464730.52	26766235.97	17719575.98	17846298.54	21463711.88	19176482.39
Dihydrothymine	8539857.493	8283241.696	9067267.68	9451966.924	10053545.7	12836029.85	5606501.604	8631391.92	9833184.139	10058766.52	10100407.86	5511064.144	8909497.207	11183990.3	8785807.528	11444213.33	9376072.519	10846618.66	9279454.703	3975862.892	5977579.399	5838604.766	8116272.099	9855536.819	5460652.097	9902133.768	10618752.88	6632593.309	9419456.251	9977366.528	5509857.16	8858581.33	8319799.326	8163389	5785328.661	11521549.42	10489912.44	9659779.908	4279405.473	4402817.554	7739094.585	9208520.675	9017730.253	8369825.572	9549115.012
p-Mentha-1,3,8-triene	5349291.742	16459299.18	12789194.23	12206451.39	6143788.03	12699586.74	4953798.904	14069041.05	12019983.18	8893335.872	8104779.255	7013700.806	5699424.181	5753681.856	10708568.39	11111601.78	11567125.9	10554643.46	9841793.946	5266091.592	6364057.429	6707278.906	780910.8819	11194252.88	5223020.385	9830073.639	11075319.8	5991914.908	11708835.79	10757299.28	6649964.82	9509091.337	9487364.187	12245055.53	8764556.061	11503471.08	6758947.977	15050928.26	12505758.27	11569541.31	8680519.92	8044108.802	9637524.923	8952801.775	10195545.59
PC(20:4(8Z,11Z,14Z,17Z)/P-18:0)	43047219.03	71749030.68	35276728.48	55202635.55	65669609.38	54155976.01	56429407.07	50841690.73	45587046.91	65580064.37	81513714.25	54902486.53	62465230.71	57100195.72	64265986.13	64137024.43	65594781.93	48017665.27	44979919.43	51463715.02	54590524.38	51104365.06	54386744.81	40778989.95	58953608.85	45439845.54	53521208.93	57965553.39	47264618.35	49385999.68	57252070.88	49950092.39	73974046.5	63174353.51	52303847.71	64224696.57	38135629.48	50867536.57	70715013.15	69348443.7	60471646.84	58122139.28	66968293.25	67521643.55	67847948.26
4-(4-Methyl-3-pentenyl)-3-cyclohexene-1-carboxaldehyde	5181443.113	2654156.029	6481234.365	4258424.451	3718869.85	3077199.628	4847371.719	2165364.391	3676089.664	3033290.42	2239079.831	4139157.004	5177181.187	2886953.976	2436139.232	2945614.723	4245891.528	2861204.834	5281596.268	3707159.59	2947624.336	4131455.284	3872270.063	4397864.006	3903053.726	3450577.521	4045754.126	3096992.15	3152668.759	3160246.262	3253994.141	2703017.071	2749592.122	2505892.546	2512324.34	4001049.224	2411969.027	6410362.614	2811484.078	3989102.637	8276960.286	8940759.169	7855567.583	7352903.204	7190537.136
PI(18:1(9Z)/18:1(9Z))	19229063.75	16855491	15236908.15	13056495.1	19459450.21	15874110.48	12488605.71	15045001.75	15475684.47	13723898.44	9594616.467	17512460.92	16508677.54	16389726.3	15204754.02	14955293.22	12568191.41	12285921.85	13644836.28	15278506.2	17797239.16	17985296.25	6868578.683	13163618.97	15391217.54	15153777.33	13843434.28	14658270.47	14230038.28	12890572.69	13014615.11	15305997.88	9862356.27	15804268.53	15251587.64	15677141.34	13269905.88	10925654.03	12141776.6	15015777.54	8237078.891	6709386.041	7882219.225	8990227.896	9656219.403
1-(4-Methoxyphenyl)-2-nitroethylene	5044083.567	1449263.723	1014443.729	2410581.366	3576608.704	3277029.384	2728724.022	1556597.467	2241815.37	3602769.994	12387145.48	3288957.113	2183910.883	605012.8208	2067809.755	2038397.963	1635478.546	2456894.272	925228.2995	2120618.805	2752318.762	1725253.293	6696142.349	3035781.396	2051783.261	2337870.215	2111583.613	1447588.684	1769250.564	2263533.643	3262663.044	1677509.136	6414734.051	1976210.182	1822620.393	813551.3913	2475765.464	820014.6535	2140128.602	1759178.591	3016982.466	4225215.706	3324620.167	4209186.424	3439249.371
Epidermin	3609084.08	3892450.781	3622408.013	3258992.256	2858323.055	5191294.34	4782099.846	4910216.737	5093688.127	3434738.563	5307031.362	3636589.879	4527832.784	4242637.653	4472975.474	3942331.737	3379180.947	4381433.824	4121741.258	2815079.596	3639539.364	3908940.856	3034529.866	3254451.65	3575131.49	4768392.675	4868882.126	4995587.493	4121324.008	4205911.084	3057758.213	3963043.507	4489674.126	3554253.502	7546590.821	4017854.335	3789702.281	3227994.654	5160850.613	4309002.656	4118576.829	3678471.313	4003518.105	4083484.533	3903407.999
3alpha,4,7,7alpha-Tetrahydro-1H-isoindole-1,3(2H)-dione	15108174.26	21243997.23	17776746.8	17258160.1	22956332.02	13429699.39	13999816.69	17772116.88	16175683.13	15041152.63	35870426.64	28405050.26	16615767.98	9986795.575	15182495.03	16710763.24	14375085.56	13894389.63	3320616.7	25958771.91	16562842.2	16393805.27	23551769.33	8858943.399	14473009.48	10286046.53	15314881.72	27057839.03	2007538.701	7935543.054	16407590.3	9238331.939	26033935.79	8802934.161	12730201.19	14714769.39	18860164.05	13988327.13	14473287.25	16087951.44	27859199.34	19152819.74	27221110.86	18502792.69	30340933.99
2-Methylbutyroylcarnitine	153330555.8	129194509.2	130118262.5	176884493.4	135395041.2	223579139.6	91090771.03	101421662.6	108093252.7	107285652.3	89045185	88109401.12	83776322.14	138105836.6	135655788.2	100727143.8	125078963.7	98881870.28	99935073.4	102719232.3	101758462.5	115043111	159085430.8	93176690.49	88225299.26	96684423.67	150937843.3	183178002.1	112666613.4	130202859.4	83136962.83	82726201.56	149915353.8	75021234.05	157765128	91303945.92	103661003.6	101064699.5	98557345.66	89547789.4	113730866.3	111242625.9	114733904.1	117381286.9	114997496.6
5-Aminopentanal	53955278	43253052.59	40206266.85	47545481.61	46320543.41	49655053.41	45754399.22	48012495.46	39563037.54	14245033.08	37817317.4	42304260.4	43604140.07	40715993.87	43835719.19	43648922.34	43484183.14	43821747.9	39868795.1	41704068.35	42866425.55	42723933.71	35119534.81	37166081.85	42679702.58	41679673.26	15301208.13	39663131.1	40610491.54	45402577.27	48723274.31	16311271.97	35583764.76	45702776.91	45208456.05	42087790.66	44517236.14	42749400.13	17337657.31	16917616.95	42314362.82	26059700.63	40594425.66	42414992.88	7578338.647
PC(22:6(4Z,7Z,10Z,13Z,16Z,19Z)/18:0)	311990.2013	937117.2335	257510.8409	379341.3286	460128.0364	153160.6643	564232.0867	1942868.264	597245.2364	281994.1309	123707634.7	637651.731	363372.2793	215394.7583	52306.37398	657312.5505	353766.864	118168.8888	171741.2595	262416.203	492441.06	662387.6832	611401.6919	166739.845	253046.9762	305974.5694	364886.3556	626381.4795	547700.7281	264708.879	170944.5464	306943.3095	106777709.1	907134.2669	315846.7614	150490.8512	396724.9073	861201.3534	523784.9105	557061.0518	238943.9986	319559.1491	227358.0585	320187.6855	329731.119
LysoPC(18:0)	307694.2598	432253.9841	204761.7978	408053.7969	397527.7825	412529.2836	334665.8366	242853.9453	344492.4364	280978.2699	156544.6665	408322.4342	374279.3384	349690.5843	234365.2067	269374.6972	540587.3518	54288.36416	359679.2799	249860.3535	335692.9376	337392.8645	351767.6336	1037294.857	527169.2309	316822.486	284447.9714	285964.9599	435951.6352	287208.1285	416216.5514	236029.5592	426951.2322	368298.0127	403877.6499	395336.4517	271321.8709	473437.5259	386563.0242	284644.5732	146498.0384	350467.0208	594768.975	235243.3875	419511.617
Fexofenadine	256213352	339405612.4	294866063.8	329712389.8	310214834.6	303337488.4	306535894.1	358747506.5	292738781.7	319420690.9	210642859.5	237122854.7	307297271.2	287641751.7	306360202.9	307918421.9	343553364.5	273124517.4	308820469.7	287923982.7	332397748.4	340706910.8	310246501.1	315329242.5	321964290.5	333878972.1	361786763.6	363116026.8	313139584.4	343901674.2	297537018.8	307103145.3	268099851.6	270170133.7	303010562.2	284766540	274047933.5	300715236.4	257852703.5	313203640.2	291122619.9	303396853.4	293877543.5	312667414.4	293246738.7
LysoPE(16:1(9Z)/0:0)	3926696.478	6502985.541	4832522.716	7272167.734	6264983.018	4951167.536	4848401.855	5138202.638	4550299.003	4445394.598	5008025.741	6842455.065	5796968.896	6674813.193	7225901.713	5168839.317	6686948.22	3871689.664	4804599.537	6227636.853	6540093.559	7457281.219	4699939.399	5651365.187	7136095.238	6209789.85	5575307.401	7304893.391	7151930.254	5855368.345	5292015.431	5582865.831	6600001.826	4612773.479	5513889.272	5494820.767	4904735.316	3844962.067	3921910.989	5482834.889	5518640.52	5306376.632	5230064.524	4980818.632	5090266.503
Noroxycodone	145150.7845	537159.7587	1024679.115	313619.508	205286.7541	350174.2322	374815.2353	477528.4919	334035.6338	634856.401	279377.725	500890.4208	297164.8976	432524.0083	519426.9722	270586.2108	386800.5394	2145108.82	611100.4361	301442.0241	391784.8279	499755.6832	284499.6798	452794.2527	476778.0369	558007.0202	496114.5581	511112.3473	415830.714	371971.2168	362070.1289	527449.5753	197344.6313	457148.6084	577845.7871	410256.1343	423721.2006	356238.7391	441395.8186	508912.4531	1317060.5	430977.8621	361306.552	318801.3964	446846.7484
Fasciculol C	349082.6897	572902.8633	536350.8619	315294.5076	224597.9743	329106.7608	424405.6298	376433.2368	652631.0964	154711.4822	389802.4385	196201.9213	438979.4166	348005.064	496424.4527	543801.438	367152.2578	422734.8836	405775.0398	330016.1959	501669.9539	400497.3486	850828.2678	530082.6421	387170.9782	326601.1731	423255.2542	213883.6009	195654.9358	551362.4456	540349.5801	409523.9871	835574.1073	333039.5784	515766.4164	511172.0276	374513.7827	256089.681	262619.8826	83566.58043	517038.588	336635.6037	477828.8995	492153.9489	482275.7582
Hexadecanedioic acid mono-L-carnitine ester	1033496.414	1564349.784	1015476.455	481397.9401	696633.8059	458872.5087	920622.9249	1051924.583	729449.8268	777836.1729	620935.0599	1446155.479	1043714.796	796305.399	1221732.963	2092265.672	974664.111	122418.1918	1167450.899	612358.4183	1009694.467	634270.9769	902727.4163	922792.1402	975508.3657	1299576.113	520122.6821	942680.1854	1072376.347	205533.5382	235938.4704	792462.7025	303740.3782	359622.69	487237.6864	589443.7115	332021.2614	0	187701.6979	167998.5735	834005.968	745229.3274	1147901.953	676099.7925	619201.5225
7-Ethoxy-4-methyl-2H-1-benzopyran-2-one	5709614.334	6561314.763	3924675.128	2331175.21	4750707.405	7745596.985	1592665.088	3441914.874	5940766.645	2411046.498	8886111.547	463689.5275	4326287.23	5196841.598	4188909.967	2295708.044	2334165.927	4204962.92	4539857.891	3705463.87	2961170.872	3790624.263	7307082.055	3088883.241	2751368.237	2570944.004	3957892.279	628881.9173	727002.8003	3176573.463	1966430.845	3570110.915	6910314.858	3902575.917	7106914.143	4416982.196	5413856.093	1927141.472	7590528.768	3515646.077	3282836.056	2672584.506	4694828.264	6098117.452	5582219.045
3-beta-Hydroxy-4-beta-methyl-5-alpha-cholest-7-ene-4-alpha-carbaldehyde	24602599.82	25685917.73	22913766.05	21950955.81	28153779.46	20059759.88	23275564.01	24287064.21	25532897.91	27206507.36	32696312.46	24818774.21	29162625.16	24598830.06	27350856.34	32910791.42	29426231.33	25838685.4	29270751	20708571.78	21801416.98	24641055.51	26008191.1	21147581.27	20670526.62	23599125.5	25505431.08	26149014.18	25607272.81	19432234.59	20103453.02	23863353.24	32790147.45	24431979.54	26232650.79	26770938.95	24823739.1	27259461.91	18534212.09	23202994.71	25346754.29	23584849.82	25382561.01	23954796.06	24350364.47
N-(5-Methyl-3-oxohexyl)alanine	10406376.01	2611119.986	4014085.526	3051189.05	4037493.448	8038783.83	3929059.034	6187350.33	4284219.047	4442110.967	3862392.446	5993657.377	7771829.788	4000281.58	3923971.344	4115901.127	4218962.875	2826536.767	5923644.798	4394931.476	4156292.442	7458562.108	2977044.94	4016562.113	4112423.098	5510354.488	5288186.313	4292393.244	4355559.077	4304490.297	2644823.169	3937533.979	2457609.446	2888732.332	3984681.282	4406165.469	5943088.707	4080857.544	4274447.303	3620922.5	6087865.266	3982180.478	3135434.886	4264082.482	2671993.708
6-Hydroxy-1H-indole-3-acetamide	74036834.86	74733872.73	24208331.95	57412237.24	44039094.11	31506725.48	22134478.5	27852150.06	28658271.39	54550971.14	37934851.93	60789032.55	25482866.09	43818774.22	46926298.63	58432007.67	34076239.55	63239673.25	33300153.16	30283039.97	31181645.65	41754041.07	74154860.47	41632101.66	54147034.24	22994401.33	31958838.36	24989267.77	43400002.21	39011468.22	54630554.49	48713152.86	66645403.69	54682620.78	42358817.59	78615279.31	52462387.32	32162036.69	46476898.22	39658684.23	29594543.87	50787951.35	62439133.45	69109624.9	46687198.26
PC(16:1(9Z)/P-18:1(11Z))	8733504.69	8311446.305	9168661.417	8544054.292	11072502.94	7262890.787	10318740.74	8350487.618	8530700.002	7817066.344	8209234.977	8774339.18	9519626.88	7582472.284	8552789.466	6687312.941	5687880.131	7593259.54	6440418.639	6680705.937	6118860.881	6751393.5	6131216.198	7600194.033	5988313.13	6673417.974	6669298.051	5614408.27	6318158.69	5665964.423	7442513.402	5356949.175	5272329.2	7345489.129	7170233.038	8322561.174	7926671.154	6086410.617	6585088.461	6283684.882	8886887.172	7692687.623	6890834.143	6652450.266	7370441.359
L-prolyl-L-proline	443695.5657	557046.6597	398510.3307	375481.5606	667283.8963	804948.2453	156378.482	66032.16431	637882.3861	492362.5842	258793.4895	123271.9603	721923.4499	689772.9928	640690.3558	1672606.502	515137.0854	892099.1307	411706.2154	241425.0418	511285.5678	538502.7942	331935.034	681816.5712	945442.0921	730658.0489	605161.2852	668749.5869	617168.699	593817.0353	515990.4849	732021.1783	490376.2297	645839.5163	732358.615	404393.0977	588555.4395	431655.0801	742682.5583	462120.6394	657826.7612	296918.9185	355939.8703	364392.3864	305350.8273
Tauroursocholic acid	345094.278	450978.1826	0	0	851975.6938	1425028.662	323746.2003	0	0	594183.8153	246654661.3	0	0	0	1011337.568	1880619.592	0	0	235894.9286	0	361431.2417	0	188622081	269411.0441	264540.8286	0	0	0	0	0	0	0	147048109.1	0	0	0	0	0	0	0	16909681.01	15386197.15	17307532.42	16314197.24	16807738.19
PC(16:0/16:0)	132572865.1	134030023	119285567.7	120986158	106916777.2	122234939.4	98736358.96	94011275.54	94635129	158355459.7	131996449.5	120268810.8	138108474.7	110380683.2	104368404.6	128511526.1	110198848.3	96708487.85	94917636.05	92696547.37	99582307	101870022.2	125310299.4	84873229.08	95966765.64	84374847.92	92722650.17	111322687.6	87045365.22	91548376.8	102330131.6	94441691.51	154184420.3	107292778.1	115035851.3	97913671.05	97369685.19	86057405.26	136788894.6	144931837.2	112084586.5	117477477.1	101872046.6	88897223.81	86517185.12
5-Methoxytryptophan	8965204.349	8819775.157	7931957.008	9440730.518	9245317.232	6042406.54	9467341.028	9184885.136	8883878.023	6889323.787	4894537.775	8440234.88	9435931.711	8906759.2	9678292.126	9025411.712	8641199.766	8194393.615	8816096.606	10104469.23	9753986.22	12179009.6	9102837.63	10133262.03	9411274.183	8652422.579	9518607.307	12690790.44	13269073.57	9917758.739	7876717.743	11742839.71	7111544.616	9541468.923	6538466.658	10168827.87	9528326.953	10387672.73	8369972.26	10112124.81	6958959.531	7635305.188	8847065.765	8517992.904	8468105.434
Stigmasterol	1183787.946	3943950.244	5506662.505	5245800.467	5292627.725	4890990.773	6756746.131	5552813.935	1341302.04	4981511.689	1624738.48	4837975.456	6045353.123	4450957.944	3328012.514	1837329.053	5786347.845	170152.3508	7081651.41	4868154.651	7242616.717	7243543.537	1749712.389	5493199.657	6347744.994	6379185.128	5460932.18	2711158.853	6464153.213	2375808.503	134226.4352	5236541.383	1315181.447	6953223.529	4799597.161	5256393.3	5153351.146	5347835.781	5764860.498	1078988.874	3149655.411	1686457.523	1738878.883	1800103.39	2786273.281
Acetic anhydride	23293426.49	20111809.87	20069087.68	24290752.73	20563758.82	30474127.2	17988484.4	20619765.4	21856919.39	19073317.62	20485449.54	18779599.13	24924378.93	22389944.55	21578248.31	17910696.53	19353149.38	20970968.61	18830521.32	20389249.8	20428056.54	21344070.35	19536528.69	17064647.09	19831698.34	17426096.87	18582188.8	19942090.47	16654465.54	25796957.37	27213819.06	21978544.38	32413618.25	24961711.67	31491507.03	25613676.43	25060914.74	22394407.27	29064058.67	25390024.89	20364212.2	20935993.59	20899897.35	21550410.52	2483925.507
Brassicanal A	50106915.9	68616250.76	23860020.81	23144505.32	46897642.51	141475539	24152311.08	47035742.86	48466009.01	36039880.25	134969901.3	7259619.133	49406625.28	80495766.29	51310382.08	41837505.16	26172496.17	40108198.98	46513702.08	38157143.51	35788747.76	39408179.64	78940718.14	27010632.11	31125870.94	31580681.07	49312199.64	10551522.14	3749996.877	30685398.54	23677518.12	34219223.77	95334705.13	41461114.74	72739102.18	40624851.47	48028183.31	15899951.49	117203391.4	57636332.4	38368415.81	52743134.25	63615861.7	71824272.14	78298034.34
N-Hexadecanoylpyrrolidine	29362083.35	16746361.8	31030219.48	17636884.84	20913978.72	19335190.85	17089018.41	17764470.13	16629237.32	13486353.02	15955049.06	19523722.25	22185609.73	15703023.93	17010582.81	11415300.53	15697138.44	13815404.27	19504200.04	16173082.7	19633516.3	25598984.22	14632449.37	19778635.65	16940696.6	18554096.43	15773714.83	14800447.25	19218620.76	18171413.69	24541426.96	14803291.41	13025931.25	17769588.63	13614820.64	25735997.53	167886.7331	18310675.79	18601020.63	20711081.22	14720897.91	14283537.05	13397885.41	13761760.78	12908925.62
Stigmastane-3,6-dione	553873839.8	524231638.7	576393140	581900403.8	521563434.9	510473962	598825924.5	564773297.4	558894480.3	580852696.3	299328278.3	560239105.7	620716586.7	546829522.1	694376606.2	590291104.9	617433107.8	676621445.8	694038535.6	512864566.1	560825737.2	476613144.1	364816270.1	514663586.1	519096064.6	555060235.8	534151555.5	551858817.8	479409107.5	522814916.3	531204280.9	540173716.7	364510256.3	595945600.2	619039431.8	603782038.4	549127617.5	614289315.8	621440148.9	642515061.1	503469726.4	474203988.2	407588931.8	414684201.6	402271263.1
trans-Hexadec-2-enoyl carnitine	151073171.4	238942533	194311997	215426435	167307239.6	118551379	171130656.2	204910430.1	110532094.4	168951175.3	257677336.2	322432958.2	220545231.4	211668629.6	235765924.3	319252407.7	244741943.5	136722240.5	254646189.6	168623830.8	164765719.3	202316128	246637868.4	154500867.5	181655267.6	212632685.8	187588531.4	218613302.7	209148978.1	94879043.94	111729911.9	181590672.5	226999976.7	139121622.5	146949376.7	175012096.3	103062959	174563945.1	80185535.8	176523136.4	185129886.5	185131917.6	186543105.3	199238026.5	181419110.9
3-Hydroxymethylantipyrine	1350874.018	2442210.425	1199238.715	1909422.456	1482496.578	3413823.345	2137073.309	2077234.879	2141264.824	2056930.24	20463263.81	736409.9592	1246859.61	4701927.701	3826782.639	3266634.817	1685533.177	1911966.344	3264209.004	1103398.571	3173890.24	2198241.203	1179262.449	1185188.084	1151696.644	2446001.982	1742034.221	1438430.749	2629389.761	2192669.382	1861332.604	1928169.509	1690552.019	1778755.763	3743385.329	2563243.921	839577.9454	1386064.879	6158744.054	1997566.616	2594184.796	2794135.519	2337223.267	2789565.533	2670530.52
Ethylbenzene	10241018.61	10163926.98	11332671.14	8739376.335	9537072.223	8404459.846	10939395.41	10954947.79	9465541.734	10415156.53	8000094.362	11307790.83	9898342.196	8083288.836	9430963.95	6824754.847	10550088.52	8627059.988	10413663.81	10297560.36	9424917.991	10423502.79	11419961.06	9660065.723	10919988.7	7012842.089	9011402.651	7869692.579	7805640.679	10780218.22	8221156.609	7775925.199	7397952.262	8461307.369	7763107.009	8826308.165	10492248.24	11468959.17	9089834.562	9423051.64	10270806.98	11018280.42	10490637.41	9915386.349	10675607.9
2-Methoxy-3-methylpyrazine	26606365.35	10233130.15	31119037.12	28239284.08	48620332.69	42370136.89	33620871.96	37031548.04	37886732.5	37736541.89	41444089.77	42877793.21	43288532.1	51510375.02	43680041.59	55020027.34	43571287.38	51829225.97	49860501.51	34938150.46	34434855	36887343.3	33226014.36	44569734.75	8907966.569	34209872.76	44330356.65	46016770.61	33864399.63	30049631.97	43276023.44	42189648.33	46913214.87	40830340.08	46625659.53	41721302.14	36746901.19	42392489.95	45100532.06	53933513.14	38022667.48	37486155.92	39951155.47	35256694.82	39730163.61
2-Phenylacetamide	68223668.12	136926355.1	62095035.41	130985903.9	139715938.5	253318363.9	90218743.32	70243120.93	83360886.72	76465348.79	90712622.28	55470844.26	104432694.5	91151141.25	81895919.67	66900989.95	66891413.75	47460416.21	45811987.8	31880635.34	54705474.49	84709159.08	90218170.55	21583365.36	46117073.16	39241648.28	70712016.52	61616525.67	60945252.52	31990138.57	62668229.64	80882496.95	84087257.68	58546036.52	59770379.13	55178008.88	47196261.65	49084049.12	55744718.37	99039187.35	52561269.71	60175192.72	63353434.18	71660722.26	71364653.96
Prolyl-Threonine	630548.7423	1238106.346	487185.181	585301.113	851558.5099	1881739.809	1247037.804	923550.1522	740619.5001	1324089.051	1452069.959	1181624.165	769612.802	1064353.429	1791809.44	1544144.048	2418530.701	4209569.898	4223612.55	2582680.538	1314108.97	1519510.531	629147.0149	2654485.707	5437697.888	4768336.317	3362940.511	1585884.4	1188942.242	264671.0039	860190.2889	2554108.692	967045.7544	784834.3923	2891730.105	1701343.925	882159.729	1221173.961	1414043.989	2994761.384	397675.9966	536563.3408	372628.5668	487122.1957	603171.2529
PC(22:4(7Z,10Z,13Z,16Z)/15:0)	10490800.39	20387174.05	15059712.61	35327346.39	31502143.79	28132199.77	24659191.37	27779541.55	14511614.05	26155614.69	9806199.863	17292306.53	25038731.9	26693360.59	17639243.48	7772029.009	24028767.95	4847716.275	12787387.58	25684145.61	28722390.55	32206754.23	20973591.5	15743874.98	30157010.25	22779286.46	10847283.61	34963144.58	28516072.26	24384802.8	10021174.57	17071021.49	3101583.281	17878930.14	15374394.96	4744266.752	9904581.324	19941803.68	23085982.71	9245769.801	14658265.22	31237199.17	26312552.52	28325086.79	31558899.73
2,5-Diethyl-3,6-dimethylpyrazine	3487598.053	4432404.256	2648582.11	3543995.334	3890722.254	2700152.992	2950731.126	3580607.957	3912171.377	2986835.14	1689183.923	2876418.969	3880093.243	3252948.889	1791664.675	3533900.698	3667554.066	3940140.317	3802799.597	3566668.298	2742530.358	3290040.225	1535686.594	3539709.908	2954137.223	3618172.456	1864442.246	2784030.686	3261720.263	2118417.106	3574879.347	2871295.117	3857597.408	3222902.406	1557574.629	2251506.945	3739461.214	3367446.647	3669697.309	3538563.267	3999048.719	3697758.842	1965654.127	2896775.476	3708797.646
(-)-Dioxibrassinin	410551.5376	526379.0552	338331.7562	382313.9147	371901.0502	675672.2844	400812.6067	474168.1029	507630.7354	287606.201	575720.535	368123.9957	341270.46	445797.682	336534.6531	361247.8324	344861.1009	372878.1867	362640.2448	249074.8781	432311.6501	517981.3045	343383.5861	241026.82	276000.6394	429553.9001	507200.1329	410152.022	379018.1375	344034.0211	321665.851	527889.8976	456189.6136	341828.01	764728.4812	390451.2807	383238.3096	312115.6848	461035.4531	429971.3272	377808.6647	356840.8608	373580.4543	433563.7673	394262.0878
3-Methyluridine	1341147.154	717042.9721	854436.615	651829.4502	1559159.759	901381.5248	1052424.59	1020981.464	782506.2868	971452.802	811872.5532	972332.6133	864833.2639	892708.9587	945627.3614	1072297.137	975681.7742	1243080.921	1273050.593	853910.0697	1516687.077	1654832.635	1256629.246	686001.8491	942042.7737	890435.5768	1094265.425	1010829.948	1214375.471	1296475.122	909045.5958	1442798.842	837919.5119	999208.792	776776.3991	1143151.062	1275468.075	1167848.098	1315661.12	1380681.187	1134530.215	1029177.455	1228044.127	1219661.351	852350.0233
PC(20:3(8Z,11Z,14Z)/20:1(11Z))	88552774.8	81430740.18	83248381.49	88651335.9	83415923.96	77060336.81	77070776.76	75489537.71	58979887.17	64923365.63	32375936.31	69113842.54	61399028.84	48363292.93	68949672.54	45167899.12	66128296.65	56549265.88	63610850.22	78131320.69	72940150.14	74501406.19	52831188.51	57907450.2	70102349.23	69879233.32	58424738.73	82851028.17	76801992.38	72600625.19	77470873.51	50838118.22	40840701.3	66525406.33	67942668.04	67202885.05	62520617.67	64052625.36	63356841.61	63181646.16	67121088.59	54336156.58	62109614.05	63509315.74	63030726.24
PC(18:1(11Z)/14:0)	114128240.3	171094244.3	139893031.9	191519748.9	159454286.4	135474381.7	124210548.8	139268038.8	128821698.7	121669217.6	119157263.5	159091755.1	158415105.4	169309541.2	193319129.2	138339410.3	166200136.9	147095021.4	141970003.6	139146408	147912908.7	169297008.6	108038758.7	118640703.7	147772418.6	151323539	138067747.2	175970165.6	178399872.7	139851784.8	146094451	165064060.9	133597974.1	153775330.7	145107439.5	159661772.6	137873285.7	128248490.6	129206297.7	151466743.9	144564301.4	149315795.3	146559469.3	139824338.5	142241659.9
2-acetyl-1-alkyl-sn-glycero-3-phosphocholine	17436914.11	76909415.65	16560244.85	108286480.9	47393261.27	53810597.1	66793644.68	89656179.77	82164715.02	71190387.76	40911773.01	47191835.32	91460274.31	65680192.37	101848852.2	46367179.73	64044698.64	98408812.15	93876697.23	51645039.23	29453898.51	31803109.16	38157917.12	50586036.11	54743183.43	71176999.65	122244084.5	78775213.52	58336382.58	58531033.32	34802632.77	118372623.8	26213643.88	52372004.49	86104480.19	22810666.11	34209277.92	58641864.16	63791931.78	53061850.17	12129397.49	10237630.6	15311421.42	16508229.71	19580483.4
p-Tolyl phenylacetate	1059320.954	771712.7328	808916.2507	714521.8512	943393.6826	916675.7332	753781.3374	962993.4289	788727.8109	839759.6842	0	207060.0493	370252.9033	168192.6354	62809.09541	93045.16905	76014.58252	167911.0623	207405.0127	739818.8374	1598636.919	872360.3589	201721.53	771012.5384	815232.0022	1532913.887	863172.6021	811813.278	955977.7064	641140.9003	156485.6555	225756.5923	82025.06237	201449.1575	182254.4069	145954.4829	318051.9879	141975.8698	199285.1428	299320.8255	581448.262	493758.0002	510061.0778	501550.4297	581810.2424
Cholesta-4,6-dien-3-one	2967612.222	1701467.285	1650385.791	1891999.374	3062525.445	1986033.654	2154881.72	2220455.891	1957797.699	2265964.032	6278388.123	2151398.702	2121428.493	1547977.508	2788570.954	6419516.416	2588274.304	2448398.03	2652067.854	2017849.698	2401367.05	2053011.411	1765926.261	1845301.322	2018704.759	1747756.087	1844290.284	1942215.887	2602281.877	2099914.95	2197662.814	4001301.965	287432.919	2443620.882	1936807.014	2254065.28	2173809.55	2070131.892	2092546.671	1635799.374	2209354.16	1749586.609	2870071.995	3085064.353	2498453.24
Alpha-Lactose	998102.9687	715407.7778	1301013.206	969698.05	995438.1918	647767.0165	2050118.591	2012092.719	741657.5439	637191.9499	507275.2075	1989477.011	845870.1063	1027889.741	1296992.405	1990073.999	561609.8744	952214.7951	1736493.522	1910641.772	303671.2834	479971.3734	402755.4588	2123157.42	481537.8015	1452268.73	1730416.309	1425305.047	1149976.559	756410.2061	319137.4055	649919.3341	265985.4484	933711.5247	1196342.562	917904.9757	558055.9379	974013.5324	833497.9209	1018606.955	1441072.107	1225123.664	1329754.811	1382501.676	1360497.9
4',7-Di-O-methylcatechin	1640529.266	2368740.44	1428775.05	2649119.01	1680935.718	1622254.367	1785379.002	2270670.487	2086340.811	3246559.404	1570460.07	1194764.16	1042655.992	882830.2927	1364845.687	1788014.695	925817.4988	2864809.986	3494152.132	3279861.812	733161.8953	1034729.762	2299868.246	3421634.655	2385768.401	4756449.695	2645224.622	3675709.705	2366833.844	1010555.443	1663902.489	650621.7662	445885.5603	2459155.134	2882956.945	1865290.016	2165284.662	1473596.539	2476437.097	3004463.922	4289406.146	751991.0121	1135471.38	2551142.66	1483633.407
PC(24:1(15Z)/14:1(9Z))	48893381.74	44849427.66	43497900.56	43294910.4	42235272.08	48648304.04	49196316.67	50275808.85	36344361.4	28516854.28	35086792.5	42591186.9	42018483.17	35532522.39	44051870.58	35303335.83	40559211.52	30172684.6	45463381.64	46009803.78	47714340.81	42427175.28	39455270.79	41439233.31	40442218.42	40860990.38	40056352.24	37860174.46	46499825.24	34546794.58	58471036.45	41835697.43	26078099.63	45053097.34	45908333.31	37510753.86	33097843.92	46529080.61	40787597.78	39822566.48	38173992.34	29638397.87	38692761.77	38351126.44	30057771.73
Cavipetin C	240148.7668	255719.3826	197534.0201	184897.7568	102132.5125	224008.0423	132589.6207	149794.6131	160563.7116	264670.848	1787873.412	156924.9256	290462.0913	187553.7741	172230.8885	207977.6408	151300.0959	209296.0122	160607.6899	141301.4451	187874.0822	167583.9277	1295464.226	145658.0132	220881.717	129405.6639	256181.4745	29237.21217	210097.7425	167270.1888	429848.979	412920.3487	6129449.552	235316.4181	251857.8809	296389.5359	287387.7169	243313.0957	213278.2967	387448.0842	418051.0297	312198.0964	301122.3665	397690.702	395181.3629
3-Methylcytosine	21237459.92	22811655.91	17255031.6	22818613.47	27156133.18	24488401.53	22106892.59	20343881.06	22524960.08	13378318.88	26440987.83	19699599.24	18880412.1	23088408	18650874.61	28575793.56	41468040.45	8311349.883	25360305.92	30427007.41	22875625.94	16337450.08	16289047.06	19907798.32	15198089.07	22570859.78	21274575.86	18186343.04	21463945.45	20170681.31	21497498.28	22197034.19	23532847.67	22532841.84	18187605.86	19161476.21	50519925.7	20843530.65	24108816.07	24178869.19	19986906.01	23764860.48	17441225.81	17989789.04	17192185.47
D-Alanyl-D-alanine	39590414.15	25694782.05	27457551.36	50275765.58	38616948.15	41307387.91	20425383.09	29824237.45	26046150.03	73246951.14	46179944.8	41462346.07	43442576.57	31070808.35	66333189.22	67720871.99	28459779.98	60508306.87	33771556	18636023.12	17846676.26	31035549.07	37097633.03	40036644.39	47233743.51	33613226.87	58572454.32	32480358.73	26082764.59	35223078.4	85884206.69	60975829.17	48882637.36	67575571.04	33501663.67	42518263.58	15853715.38	32379965.34	47889135.69	66485389.47	33437182.02	78161373.65	70195961.14	84498293.73	124251080.6
N-Palmitoylsphingosine	9052827.603	11610966.41	6981245.886	11682549.7	12751060.69	12505593.48	9894928.043	10102085.42	9588866.113	9141658.568	9682581.211	9284494.878	9245698.812	10206352.73	13092832.04	11900712.32	11617781.44	10449206.18	10842651.56	8344668.904	11183626.92	9417922.656	9474156.837	7707697.026	8076187.913	10436287.79	8218802.89	10215612.95	9455785.75	9985060.584	9171682.424	8614960.37	8990461.736	8712593.393	10091725.37	8696294.251	7808406.32	11002738.18	6335155.353	8170953.078	6146238.27	5979650.958	6088380.209	5934053.35	5963767.256
PC(16:0/P-16:0)	7036330.587	7445014.631	6551245.196	4202151.453	5664649.269	8600273.964	5642188.515	8285617.147	6347908.507	2970484.915	9932174.689	10510144.23	7906657.622	6137090.287	9755448.085	6485223.733	6729367.816	6411833.686	6459865.387	6284805.251	7276280.831	7743022.323	9041787.976	5094538.381	5689515.64	4124993.261	7667861.767	4510820.172	7730332.449	7603984.896	3011326.865	6656419.298	10548280.95	6875732.349	7448119.985	3712931.009	5356099.128	8130609.274	7544050.155	10374213.32	6533699.757	6182422.121	5187660.695	7022535.02	7726619.922
Dieporeticenin	1368030.155	1610783.812	2009650.814	2045100.89	1836404.244	1429468.669	1087147.402	1657010.604	1541690.886	1383174.122	1285680.755	2614064.199	2123161.564	2148789.212	1613240.86	1991908.239	2128112.49	1292807.573	2511838.48	2176397.85	2245298.611	1813244.105	1371620.325	3091069.691	2141140.887	3440199.785	2402403	2214731.276	2167314.904	2615930.38	1301471.258	1718831.091	1688794.667	1245804.104	1197488.141	2073757.582	1936597.671	1440819.553	1506414.646	1648111.458	764555.9001	1194827.703	722717.0205	651847.7753	1125213.614
Valyl-Isoleucine	1602280.349	2134184.018	1706603.297	1634623.585	1826706.823	2349405.9	2026810.5	2118955.005	2578204.807	2104768.604	2464200.338	1603911.533	1954822.132	2208490.437	2079156.236	2822814.051	1964243.18	2526470.93	1741919.573	1523953.372	1852058.636	2056631.756	1598050.259	1590584.698	1929804.635	2931488.379	2377354.748	2325773.439	1543949.587	2282111.127	1315128.797	2294431.008	2656071.758	2416556.44	5293609.969	2713822.289	2759886.102	2973125.692	2451017.468	2366186.921	2049236.304	2084492.982	1891916.132	2071878.088	2263564.786
7alpha-Hydroxy-3-oxo-5beta-cholan-24-oic acid	77955.60589	67969.37985	84721.3431	98026.50976	0	195599.4794	0	0	0	32555.02825	14711161.61	0	0	223781.852	50250.40352	786029.7238	84500.86718	97236.07884	0	0	0	39666.89982	433246.161	74173.02765	0	0	0	0	0	0	0	0	27826442.76	57351.086	24775.01027	51295.6046	0	0	0	31008.89972	779574.9041	803910.9787	853945.8636	765713.5071	838107.6136
Decanoylcarnitine	5333410.627	12008628.45	9090140.029	9160159.499	3089997.083	5726279.723	1740199.632	11831433.77	6121599.752	8905429.518	25009562.95	13753176.91	11246496.35	11741463.97	11464181.57	10187624.81	9503818.033	1850639.303	11775176.73	3850926.772	9759478.504	11586261.26	22130604.75	5219753.115	8948199.315	8919767.595	10011826.66	6411663.985	8898586.022	3993302.672	7467895.476	10450003.96	15963824.27	9652887.756	10397470.3	11569725.75	5473252.04	11432477.63	4266054.276	14780711.82	9644678.493	9614432.998	6392232.045	9957227.994	8847701.538
PC(20:4(5Z,8Z,11Z,14Z)/20:4(8Z,11Z,14Z,17Z))	42864651.87	70412418.54	47496637.71	78327072.49	58999700.07	69925358.23	58867623.87	63143813.24	44934065.11	48253650.24	9868077.014	61895492.14	74819912.36	76540083.37	53029445.08	59934685.66	58473051.61	39678746.37	44263590.46	68254406.06	62014141.91	71065736.71	35559802.09	36134597.8	64688571.08	49513457.42	47654334.71	55088003.78	55470730.54	49790675.54	69838423.72	48265836	15402290.44	61686543.8	7597544.725	48863856.99	38090553.16	28066850.55	51280133.38	34471673.83	48929389.63	31155865.52	61129915.83	56073095.36	55134004.07
1'-O-Acetylpaxilline	138800.4281	0	41819.33427	0	0	195822.9784	0	150631.1748	0	0	73034742.07	0	0	358749.5271	36671.8999	755110.424	33148.91153	165589.4939	91363.58566	0	78553.50678	0	4299148.327	72651.87723	0	0	106057.9436	0	79967.03406	0	0	0	42737322.41	0	0	0	0	0	0	53447.86831	3456436.46	3231465.274	3548768.373	3449780.69	3205404.501
Trimethylaminoacetone	98780356.44	46156580.28	58238021.63	31123390.01	84360433.54	63871156.84	58402403.78	56134066.92	60866600.13	41038887.28	31453777.64	48748924.59	40342414.9	48075659.9	32284846.85	86593862.86	40328777.03	40687203.62	55453209.25	37729148.49	33438940.53	33085875.13	52292968.84	65680353.09	33182159.34	78114323.41	56118984.3	52573166.79	64749526.51	29732703.66	29923302.59	42327059.57	10988555.16	35505118.11	39697347.4	57961547.03	56447898.59	62998447.15	35192808.87	47872641.94	43776433.85	45158706.97	69338057.16	46685913.93	45653417.84
3-Methoxyanthranilate	21292838.71	20173927.45	22301827.92	19897530.07	23018767.32	31584424.34	19374169.9	17541136.82	20356834.76	8632153.176	28348915.9	18925251.28	14838008.25	18787907.6	18364405.01	15078022.49	16456791.5	15824811.06	12238842.71	17229136.34	15835139.13	17656586.71	18562356.42	13319958.95	14247294.8	14958521.23	16159865.24	18528937.77	17875920.69	17328340.86	17258100.29	19267054.21	22767109.24	14887572.37	16230982.2	19614366.89	20276310.95	14119312.62	18960850.49	13843208.98	15027577.86	14566284.43	19334963.25	16267011.92	7723478.555
PC(20:5(5Z,8Z,11Z,14Z,17Z)/P-18:0)	23939994.22	39572635.8	23907823.48	36020843.98	29653004.65	39928616.59	39222692.23	37409731.81	28747374.68	23268609.07	44384546.31	37231678.42	37655293.64	35839951.44	33763898.46	34056194.33	37494887.73	29900904.9	30793420.16	41985344.62	35454729.83	33866559.88	33719804.51	26573215.48	29240985.72	30570196.97	31562093.36	39249039.93	30708811.51	30671575.53	37847767.06	30472098.13	34618662.84	41335471.25	32671224.97	32113034.86	20005281.77	32432684.26	41023154.64	21185466.41	37359707.57	24251027.84	44159087.83	41740782.55	43512218.13
Glutamyllysine	465126.7333	727708.327	642317.4257	570333.8929	852433.4455	712055.0766	505669.37	613412.34	691873.4079	734374.4604	1138454.054	584012.9409	870447.2746	892498.5618	697587.0136	1221941.755	723041.3292	1392790.429	613799.6604	508739.2439	577882.0889	594351.9853	677485.7501	461831.0978	684706.6748	426318.9702	800715.9979	555725.1483	648622.8052	491390.4836	575863.7713	954007.4294	2026026.524	779162.4319	1546379.797	1043834.071	891883.0524	712464.7166	998278.9254	810160.9539	959049.0102	750841.6759	719527.5444	819478.3469	766791.7259
PC(18:3(6Z,9Z,12Z)/18:1(11Z))	700993695.6	3355907158	1549518969	3705815492	1960550612	2969081734	2699037069	2615153849	316069835.5	3316297308	1108776837	2624644493	3459635631	3184611760	1423821013	2776468388	3138833579	2469861688	1938292183	2715118128	2985579418	3399722419	1820697264	1003491431	3154695256	2616025565	2286105648	3619556140	2987254673	2560636989	1516200362	2707969652	2497457605	2893418003	2437434778	1281765457	1613524916	2521534990	3477875503	3658738973	2292833615	3522570932	3213225910	3345233233	2012933571
1,2-Dihydroxy-3-keto-5-methylthiopentene	25632425.78	9044075.089	7125743.419	13049555.28	18520008.53	6794941.572	13406063.32	15639426.06	4207039.28	20474593.52	3185663.051	20750858.91	10356423.55	19176869.12	9551894.025	28125423.35	29197329.49	7707551.024	33489341.69	21254329.01	9903119.123	12262438.69	8106300.002	14913864.11	29325679.82	23103686.21	29664362.22	24242754.68	21336986.67	3458284.719	12805067.62	17879037.83	5247104.659	9039546.518	2749592.482	21538584.11	19298832.11	26595592.12	2993881.689	18311869.11	14583611.94	15071587.25	15610049.89	15123209.22	15601681.8
5-Hydroxy-3,3',4',7,8-pentamethoxyflavone	4094553.714	3446154.043	4223113.379	5390500.141	5806520.21	4887621.557	6808044.144	5334858.821	3407801.633	6109595.276	8267169.262	3832640.239	3859690.399	5941369.176	3918550.453	3551792.603	5854338.864	4657164.202	4796126.956	3322954.343	3323792.432	3961272.16	5892752.986	1187415.973	3098597.234	3561623.867	5446763.503	2474481.821	402792.407	2411805.667	3355658.382	2950037.678	2733313.403	2336967.836	2505187.691	2627581.192	1099479.81	2373801.466	2729259.181	3092800.847	4179098.323	4129932.87	3192844.002	2625915.107	3499020.618
Dimethyl fumarate	21681889.9	24820197.19	22712646.17	24548225.57	20198603.98	22035857.65	22357922.61	23782896.55	26272701.33	23112158.05	24449092.1	27186562.04	25725752.74	29988436.17	31576523.14	23366420.41	28183177.16	23255310.8	23304911.57	26263192.1	20821905.74	26903431.73	22659707.22	25916012.79	20826332.94	19633919.68	21748045.21	23773689.15	22313135.65	24448671.69	23713979.06	20298192.37	31347389.19	28941907.06	25865083.75	27583126.49	24387140.14	23489140.22	27507684.34	26703276.68	26101930.61	25407886.35	24643085.07	28033883.33	25624436.46
PC(P-18:1(11Z)/22:6(4Z,7Z,10Z,13Z,16Z,19Z))	6171280.469	6641674.099	5557445.479	6486809.409	7055086.764	3861852.848	6388425.353	6474536.953	5754601.954	4976232.488	6017222.033	5596427.141	6705379.654	6954350.754	8895332.237	8287881.328	6068426.718	7253267.703	6982059.158	5623754.908	6851084.035	4730347.336	2475419.472	4626504.695	5659655.191	7080738.981	3938363.187	6353067.641	4847221.978	4686470.236	7256067.719	6019005.761	6757459.676	6115062.029	7629128.432	8562826.498	5169734.667	6397342.262	7678099.985	8060533.374	6141311.254	7177793.606	6130027.482	6768618.181	6361021.631
3-Hydroxyisovalerylcarnitine	40366180.01	39996133.6	40689461.84	39861265.61	33173825.12	53828305.28	40893398.73	40717326.66	43125547.45	38765165.45	29416778.56	21884877.54	22519521.56	22589090.76	24145067.88	26470943.79	24404615.56	21479216.44	19786703.12	36368777.51	38958741.37	40995827.04	37499693.98	34127638.66	33290304.51	38757033.78	40233421.31	42420775.01	37788387.26	44533541.03	23338092.75	22741858.24	35190843.63	22937045.39	34381884.98	26470305.88	21831469.37	23929691.76	27068070.11	22079760	30962547.29	30770063.29	33780759.23	31858873.09	32312794.22
PC(18:3(6Z,9Z,12Z)/P-18:1(11Z))	14245464.78	32303885.1	14216024.84	19594504.09	29333015.91	23025163.66	22020368.85	20232228.4	20215481.55	21900694.66	23951608.18	18323499.44	26451381.19	21526070.45	21282136.58	17064949.08	24995918.69	16905088.1	14030420.11	18096536.17	23007135.97	19138812.08	22739190.55	11977084.95	17932517.3	20010863.19	16792579.64	25418044.94	18370357.02	17488283.53	16785736.45	17508196.7	21366183.67	19739617.96	15395865.77	18290890.68	10539275.27	17717341.63	23500577.98	20869230.4	18432154.96	16501486.03	24125019.53	18613555.05	26291165.45
(3R, 6'Z)-3,4-Dihydro-8-hydroxy-3-(6-pentadecenyl)-1H-2-benzopyran-1-one	3184089.952	3314542.928	2350294.299	1453792.436	837448.8985	4358785.421	0	272678.4092	637582.0291	228731.1742	320682141.4	105613.421	1741453.004	3872322.745	1620239.078	15073201.74	2994057.771	1830064.275	919425.6838	108023.6305	619725.8108	652870.5679	10351203.07	2384300.572	517374.6909	232992.7045	2499342.874	1008086.512	153348.1435	36737.57744	406129.4603	1162258.141	590648824.2	1064701.74	700564.0026	2141271.208	256334.0599	0	714505.5814	1630761.6	13724685.58	14150243.48	13821091.42	13182557.45	13699831.42
5-hydroxy-7-methoxy-2-(4-methoxyphenyl)-4H-chromen-4-one	1933066.537	1001414.965	1704667.179	1340932.465	1771525.503	1298208.315	1892405.465	1580095.699	730721.197	1798499.01	2805542.807	1682378.916	846058.533	1227055.933	999758.6165	1378804.466	2694859.225	1470777.413	1366716.262	1190437.414	1203254.065	695288.9552	2684608.81	692106.0431	1549360.188	688049.3792	1356859.792	1017112.509	654235.2517	563936.7097	1347109.877	477550.3141	1647042.813	612244.6763	285054.068	975582.9507	288703.0669	192322.8459	560717.8139	569910.8905	1557592.414	718280.8798	1170157.318	1638657.814	1436246.975
Glutamylvaline	7360135.755	3759295.182	4203255.723	6106149.661	9377735.908	15125704.58	4983738.83	4233505.711	4550337.382	8201283.082	7555491.311	5318087.732	7329422.412	5197871.712	8271295.227	8687340.958	5422238.209	11069859.01	7691538.754	4795055.78	4674602.739	11786135.48	12765501.58	6300173.331	8012937.195	5028235.078	12202959.45	8442349.537	6234377.266	7811685.016	9964164.642	11511905.72	11883821.02	11139331.44	10428949.47	10609083.59	5097196.809	8133086.675	11386264.77	13636289.34	1474677.685	1725659.511	2005115.423	1945045.224	2412820.84
Glucosamine 6-phosphate	3510685.283	3196050.628	2475354.566	3766199.61	3695227.347	3747747.028	5000738.964	3162388.796	3220883.281	2502061.997	2809038.417	3614778.08	2655846.799	2566122.86	3754624.124	1855024.342	2549210.531	3663212.38	3196423.151	2120448.292	3436664.316	2436756.729	2792442.705	2214716.987	3823105.142	5060307.268	3918368.545	2886571.983	2158735.037	3405567.551	1827060.047	3572866.227	2505380.469	2374327.902	5549016.853	3471265.641	2251907.614	1761072.862	2738743.944	1905989.381	2398872.225	3600598.207	3133883.515	4144692.275	3899896.866
2,6-Dimethoxy-4-(1-propenyl)phenol	42604240.23	40438055.12	42138786.96	44912334.84	38512051.19	38767205.36	40561192.65	43168305.63	42599240.3	38117372.36	42864294.29	42502799.49	42657657.96	42050271.57	39115943.86	43344436.44	40555638.3	41384751.92	40022648.83	40966232.72	39329873.08	40426408.94	44993921.86	42032867.44	40726190.58	40247911.87	41874701.71	38989771.01	39507112.75	40192427.78	41749067.06	39189818.8	43215796.18	43030964.98	35594000.92	40717185.17	39946865.4	37744978.64	40984113.5	42500680.97	37966826.63	40841994.14	37444220.86	39322190.69	40311247.05
PC(20:2(11Z,14Z)/20:4(5Z,8Z,11Z,14Z))	1290397279	1275515639	1223424467	1250125772	1462626854	1168074555	1497604475	1391162846	1297545727	1344952699	778868353.9	1311674978	1325549146	1159304400	1188530624	1137798340	1289144792	1396278217	1431040637	1310864810	1210957552	1306334375	1130914858	1113963286	1242614633	1497325813	1526894366	1385576651	1387206141	1330579107	1347536892	1329343195	783893916.9	1309853817	1414476994	1315242790	1420254125	1616415382	1407090204	1347009561	1325996131	1248980012	1298710262	1210881605	1261550626
PI(18:1(11Z)/18:1(11Z))	9093589.57	8328588.417	6416640.367	6162520.254	8221238.401	6219017.664	6054130.57	7181700.112	7555789.894	6750501.416	4798071.909	7137238.544	7342522.74	7737497.096	7416669.12	7911369.332	6030057.48	6768076.344	6678654.23	6773764.269	8455663.463	8291818.281	3668776.941	7433829.041	8228898.481	7861464.793	6872776.915	8678133.922	5726495.215	6071885.034	7630915.689	7482879.826	5559907.856	7005815.548	6494527.843	7757139.068	6551062.407	5251128.631	6196618.7	8167087.323	4461856.12	4449654.376	3810371.958	3809613.182	5044320.528
Dimethyl dialkyl ammonium chloride	1358730.056	665017.5905	1294668.53	535514.9026	952362.8198	933987.1482	257998.6664	199881.8208	260117.986	242257.1334	352234.7405	1100632.233	4909864.043	171685.2977	1057450.071	64818.26525	273608.4732	471428.4499	71158.03443	159668.5277	510047.684	1947910.82	419997.001	1089821.155	271919.6666	487661.7339	1166910.111	102441.7706	48117.67868	489798.7203	559548.8622	5734805.741	2219865.312	148448.3943	2548523.718	6428165.885	314838.1667	229173.3182	6389973.321	1647205.1	1877178.128	1914836.545	1860730.277	1946256.835	2016133.786
Fragransol B	6057053.224	2446918.893	5235763.292	4110779.8	1992567.706	1720132.686	2684879.631	3697737.304	3256086.734	2869635.335	2363102.912	3837463.568	2540510.021	4333832.185	6026020.786	3491230.26	3194941.777	4386873.775	2956861.89	4582476.75	4763073.688	4045392.183	5880774.656	5415795.686	2658790.543	3244619.219	3987408.765	4345940.486	4159314.318	4708497.176	5620576.304	4563763.407	4531421.12	4592969.278	4485272.925	6150384.729	6854025.393	5432888.542	4251868.632	5100401.404	2781672.656	3745861.57	4086321.189	3611946.152	3719203.273
PC(22:5(4Z,7Z,10Z,13Z,16Z)/20:5(5Z,8Z,11Z,14Z,17Z))	51611640.45	65476040.39	62437667.25	76390765.01	45433247.54	54295489.86	41005753.03	55117684.81	37909727.61	40667538.4	10427126.46	49782833.79	47077456.14	48188231.96	60005519.61	29994242.74	42598995.63	37206243.25	43255953.85	46455146.71	45531757.24	56332411.06	23421964.44	31673075.76	47289405.94	34367321.88	34633465.75	36880005.85	40568173.8	40537430.36	59360721.55	36071194.51	11856111.09	51467165.01	44948232.58	55880692.05	34810754.57	38942241.88	40748769.46	41049153.57	45371427.13	43106599.7	44631182.37	43604221.08	43070418.72
Etrimfos	3122103.489	2843985.216	3485602.177	3469982.34	3426994.907	2349121.919	3235231.975	3079801.209	2473274.806	3615878.504	1906880.191	3981050.157	3133279.803	3584746.818	3579759.677	3153166.407	3529974.239	3052328.994	3558805.539	3016158.832	2252875.548	2929303.362	3651195.723	2439185.016	3134973.287	2306323.993	3097842.483	3200721.332	2022144.679	1499965.178	3291199.923	2706145.987	1599320.337	2006098.871	900519.5567	3152328.193	1565763.824	3124171.895	1439963.271	1387989.485	3035622.832	3156513.677	3103223.883	3009609.399	2965835.68
PC(P-18:1(11Z)/22:5(4Z,7Z,10Z,13Z,16Z))	14984935.9	22772516.51	10386633.65	19682702.25	18594124.84	18330667.31	20389367.6	17223215.94	17916644.09	23721829.24	26691799.88	22311971.72	23397998.32	24570029.41	18471313.31	26126092.79	22249356.34	16091939.03	17888746.1	19540635.94	16034027.55	19580518.78	16404496.49	14137376.79	18989483.39	15443888.64	17772895.73	19759660.99	15047815.59	14786163.09	23019418.19	19350446.12	29184450.41	22173473.83	17079464.16	17548791.76	13294695.69	17390153.8	22687971.52	24083087.91	21569388.94	19723263.42	25504904.97	20178469.02	24323846.14
PC(22:6(4Z,7Z,10Z,13Z,16Z,19Z)/20:1(11Z))	25284717.22	27793139.93	27373713.9	29739053.6	28787152.81	26475130.42	28562744.74	28360802.88	17804941.39	21925582.84	7441609.291	23561613	18835846.98	19178190.21	20450046.28	14022246.14	19894058.66	17908143.98	22685423.5	26809144.89	24635597.15	25463620	12422115.59	19882142.56	23871688.32	24499352.55	19862001.4	29261015.98	26807589.14	22815293.13	27670347.28	16418025.19	9771864.714	20193823.12	18533674.22	20136520.35	19998119.87	20812552.19	19804579.24	20271472.11	21374907.06	21624805.44	21649037.71	21226937.29	20504113.63
PC(22:6(4Z,7Z,10Z,13Z,16Z,19Z)/20:2(11Z,14Z))	2309284.248	5955599.552	2729195.473	7077324.127	1570448.46	2402152.836	5455170.873	3938616.517	1951125.392	3549144.431	2652564.558	2966457.635	1165791.917	3640447.212	3191434.108	4174380.382	2174241.86	3262567.034	2163365.104	4822236.512	3511561.193	4704005.473	3315868.502	2393970.95	4317027.025	4228249.534	3127663.184	3048911.88	4101354.821	4102603.262	5682595.741	1627352.711	573627.9594	2840461.115	2837840.615	2444166.161	1680598.941	2840945.794	4230564.489	2070964.338	5919249.764	4609786.756	4505485.489	4167999.791	4164976.206
N-Nitroso-pyrrolidine	47299256.31	52716408.36	51505000.76	49046089.35	53403192.52	54152290.76	55064492.12	52320615.34	54914982.78	56841408.5	60597309.61	51689061.31	56242102.78	52787209.27	52952300.97	53838636.09	52848362.29	55668389.06	53171886.86	55184131.76	74586186.02	53839265.63	61423295.98	51593329.68	73619304.34	54103000.42	50472607.55	59514938.58	53648896.88	57336861.67	59644168.99	54798565.8	90279227.57	54655562.45	55568241.73	52549757.55	57152106.56	52777112.89	56907208.19	61595927.64	55886609.15	55614991.46	52969602.41	54218502.15	141718590.5
2-Amino-3-methylbenzoate	12296901.77	11938372.75	12777647.51	4284502.401	13627257.86	13865793.92	28576711.83	12448381.12	4220721.704	11105254.24	17774048.9	3879827.101	11794754.71	5804971.231	9112406.533	4413328.087	10177610.85	9770871.134	6947665.884	7949261.37	9407791.365	9566078.978	12879496.3	5417316.551	9160286.16	8075997.092	9198429.167	26872972.24	11247550.58	6662872.154	10712762.83	6409495.574	15483290.38	8903898.864	7606898.512	8318133.671	3816857.075	8085255.328	8385174.902	11452684.42	27160516.29	4203630.176	43667128.01	11817100.86	3474438.552
L-Tryptophan	4571376.863	7868079.03	5484757.934	6876018.721	5974861.644	14779438.79	5967545.114	5138666.759	6227285.696	6714477.13	7761835.329	3402841.657	9811542.224	9407862.743	8842491.475	11470883.96	6388978.479	4886091.567	4077272.843	3790602.857	5336774.035	4993363.134	5161518.668	3421986.966	3822148.127	6420870.122	6519251.784	6099809.633	5605971.953	3764956.501	4240602.092	6700522.187	13261345.48	6607430.381	8686140.992	4437107.641	7486932.141	4435374.044	7314589.932	4962133.063	5177870.296	5468999.641	6218251.6	6140461.789	5965057.01
Deoxycholic acid	2875191.951	5784422.322	2871320.913	2845452.876	833227.862	5015792.073	1179466.602	2403472.304	1216496.998	2132557.814	18023426.4	1039628.626	4258058.986	6145794.735	2535671.985	8013644.861	3258325.627	2184302.475	3668215.103	1063511.931	4160154.604	2305866.226	16644023.82	3521511.573	979204.0513	936090.8692	2903988.05	2033078.473	1817454.077	1475308.144	4380468.948	599217.1015	56067786.44	1268977.586	653901.8066	1696669.746	527144.4498	330678.8264	1154273.934	1524174.244	4769957.094	5309544.804	4884741.234	4999230.863	4912340.371
SM(d18:1/18:1(9Z))	71616526.62	92014745.68	75758937.9	83061662.41	100586292.1	75673692.31	87987544.53	85388655.16	94630465.25	87622111.92	69499701.47	103126767.2	108425344.9	90083948.63	98055228.7	86655833.9	95446827.69	105887055.3	96245390.36	77567540.68	96689913.65	91631386.31	61759510.47	71990316.49	79819075.7	85485953.08	91500520.19	83042598.61	78154587.64	83089221.94	96065099.87	121592383	82823227.92	107246785.2	107406012.2	98639472.43	88164487.66	88252661.06	106222777.8	117656291.1	77274051.29	78432900	74116978.2	79045170.14	78778078.93
LysoPC(16:1(9Z)/0:0)	567212633.3	841608136.3	746232516.1	975112692.5	829558938	779367675.6	715642581.7	779358579.2	634609076.9	632122570.9	456722632.7	819824827.8	776616292.6	771181049.3	849295740.1	727285325.7	847494867	629624180.9	775226433.4	753315469	813911168.1	824035577	476440733.7	690491516.7	804499071.6	752678522	698238878.4	881811647.2	829957204.3	712744781.5	681725021.2	698192084.7	512686314.2	658896271.8	648630554.8	706772262.5	624862638.6	683984721.9	539584330.4	696036865.4	698025839	715445828.2	708132184.7	719208944.8	711849055.6
D-1-Amino-2-pyrrolidinecarboxylic acid	8846272.792	10045713.28	7502590.641	7277089.689	11267273.24	12765032.2	9135364.267	8867086.244	8483351.609	7649853.215	9250529.683	8046620.265	9726627.026	8616380.326	9422838.238	9430661.137	8422690.614	9260936.573	8210088.148	6777575.812	8100831.642	7330275.435	8298788.587	7332506.952	6647702.546	8117301.786	7948450.518	8843727.901	6517028.835	9095885.797	8895477.831	9969234.709	9604400.188	8592006.462	9308390.394	8354534.673	9058514.607	8428423.36	9839719.59	9628840.775	9191680.653	10587305.45	8375986.852	6406019.576	8581905.9
PC(22:5(7Z,10Z,13Z,16Z,19Z)/20:1(11Z))	37326379.27	28555837.02	34159879.55	29592703.84	30822339.61	27702313.38	34621262.25	33681185.78	25960329.9	24743205.41	6927195.594	26153140.9	25189075.01	22519037	23680177.42	13853677.41	22440964.05	19880087.05	25422351.85	27469167.34	26777924.49	29166208.17	9431133.156	22326180.64	25076806.11	25975726.48	24309518.69	30495110.89	27737084.56	22966013.33	30491285.33	19844347.72	6964875.854	26634231.6	25894191.3	27098326.89	24919904.16	27484079.14	22829015.29	23684837.77	24310989.46	24919618.18	24229484.84	22683225.46	22087033.58
8beta-Angeloyloxy-15-hydroxy-1alpha,10R-dimethoxy-3-oxo-11(13)-germacren-12,6alpha-olide	264367.7757	329937.7903	483490.3136	148375.4377	537553.1219	430102.524	117841.9575	377576.744	0	77649.06359	0	128691.8534	38025.07383	87980.27454	52778.95017	59284.62441	0	0	25693.61706	153072.2699	48265.47849	0	0	532535.8983	74874.62382	1399138.259	245259.0365	224317.2682	464721.2854	0	0	0	0	0	0	40035.00773	96831.2859	93842.21303	0	0	80857.79314	176677.8537	74621.56413	111352.1306	108309.826
Imidazole-4-acetaldehyde	419411258.6	615736493.1	444038628.8	514301186.4	586716169.8	488786071.7	416711874.6	488478952.4	356186271.3	507124231.8	703760567.9	426063069	367246185.2	621751898	937171860.4	636154734	361601434.1	466193240.7	631248839.2	616901066.2	658590102	547121364.3	649364628.8	407538617.3	322010336.2	612303967.1	418164750.8	624948796.4	619597695.2	499794938.6	629449858.7	866131225.2	618406020.5	564653629.1	548642593.6	326385686.2	608640732.5	585284815.4	604903543.4	379038768.9	372038386.1	406852079.1	374795631.5	219981299.5	357437342.6
PC(20:4(8Z,11Z,14Z,17Z)/14:0)	8738876.839	16251441.79	16780518.91	17749763.54	13714651.21	11641070.3	9488828.344	13799937.48	8046975.59	11386720.51	9074261.648	13269983.21	11611289.44	11196079.12	17452554	14668283.48	12168384.37	6190069.478	14814361.61	14216110.41	12584617.83	10847808.98	12057581.81	14377425.61	14571361.95	9879333.139	11599634.79	15727443.21	18179620.61	7612852.916	9933916.698	13208346.66	7717600.184	7283303.351	9572349.636	9168949.38	8547797.724	8616406.22	8008608.139	7387720.319	9885365.26	11076721.49	11185673.42	11377731.99	10710138.55
Armillaramide	2226718.491	1896804.817	1445849.955	1087169.27	1861189.707	1704774.202	1291654.362	1226562.983	1607403.532	1590302.095	3222681.142	2133687.535	1505239.122	1665541.943	1994043.603	2102534.825	1519402.044	1740297.961	1494783.855	1363111.446	1871337.941	1354495.059	1773655.899	1189796.609	1214707.245	1332231.613	1392408.234	1309340.907	1234937.163	1487437.488	1475044.31	1937225.083	2623305.47	1688222.217	2016441.699	2276998.326	1671132.974	1278379.356	1350376.071	1723982.042	862176.1313	810161.1573	1026524.174	947026.7884	939221.9681
PC(22:6(4Z,7Z,10Z,13Z,16Z,19Z)/22:6(4Z,7Z,10Z,13Z,16Z,19Z))	3986308.784	3832938.446	4242349.819	4627118.934	3307556.338	3221546.413	3069039.045	3566975.582	3279838.103	3198032.667	933398.082	3853244.87	3834937.99	3565314.821	4339742.178	2382692.683	3147743.334	3089026.497	3588444.765	2870767.467	3106363.231	3092702.784	1342455.163	2258254.778	2857640.993	2745457.105	3297953.987	2549234.38	3048570.736	2095751.598	4820056.95	3055427.474	1158045.213	4130581.945	7468628.217	4787002.511	3055559.363	3407067.186	3552514.114	3471642.926	3234726.5	3197189.311	3039740.997	3038244.889	3196434.365
PC(22:5(7Z,10Z,13Z,16Z,19Z)/16:1(9Z))	92414679.47	146386855.7	97661468.7	163851940	151669191	152598692.6	110116608.9	150331572.8	124989872.1	140599177.6	51628012.85	155530650.3	131363570.1	94570424.03	137432804.5	132175800.4	113250704.4	103979699.4	163412782.8	133816972.3	147025780.9	149934752.8	115445040.8	102857352.4	119234122.9	146621151.5	167595117.4	170211054	154022582.2	133050385.3	151467882.5	165562559.6	75379523.34	145642470.3	156470602.7	143173137.2	150503088.1	170598698.7	149176298.8	114755662.2	138651023.4	150749488.1	143115238.9	144772621.8	127523942
PC(18:2(9Z,12Z)/18:0)	225916380.7	590747703.5	494852528.1	639946074.9	761518090.3	518889391.3	582814581.6	598287926.2	433876147	784194886.4	217509320.5	485941758.4	979335860.9	763913215.5	437532859.1	1127644814	588708997.4	578210240.5	217721093.1	484489148.1	575575272.8	564603679.8	157472220.8	270817763.2	500014721.7	507584929.2	374961346.2	1120726535	544843566.2	512933878.7	593907874.4	977667990.4	946029208.4	571260334.9	510388521.2	361424255.4	331312913.7	219091139.9	784195951.3	868851616.4	660198283.6	855470629.8	486417984.7	618414553.4	623574733.3
PC(22:4(7Z,10Z,13Z,16Z)/16:0)	467060019.7	1253418278	571245314.5	1448991079	1331561918	1076676031	775119423.4	1021908374	318898850.2	1434733782	477791576.2	907296625.1	1554973636	1132101568	814803732.1	1688808284	1251589173	1002793636	346289928.9	948346863.1	118353079.6	1350643489	956143471.6	629682723.8	1194065976	1011496299	914446147.8	1325445515	1070320350	1083471746	1126234951	1055738445	1375715679	1127812904	1013957418	834176219.7	665144938.7	891352861.3	1509062936	1638042164	1372352727	1769474993	1234855327	1268819335	1363589212
PC(22:2(13Z,16Z)/15:0)	47378259.8	40868652.65	44948635.25	35292140.97	36750053.63	41950312.56	34895121.54	46198402.94	33866673.82	29579993.12	25689628.91	41328865.36	31627122.98	34567180.3	43867580.85	18812402.07	35260978.96	39513373.23	38311371.73	48336781.85	37609369.79	34676026.76	31072051.13	39318775.07	41029621.18	42449589.55	42921462.25	48768135.13	46982328.84	30754090.66	30241656.27	26612403.88	19199943.37	25149403.57	22526019.28	30250063.52	36721441.94	35847440.54	27624609.19	30993471.41	27785734.96	33237540.1	37436902.51	29532435.34	27702557.56
PC(22:6(4Z,7Z,10Z,13Z,16Z,19Z)/15:0)	9131163.932	4268127.888	9705638.599	7766379.107	11300477.71	9503278.858	714462.7476	18050255.01	7155466.505	10851235.67	9217742.003	8494579.696	1059325.862	10780731.61	7803811.036	10195743.81	10362728.4	22645138.52	21923090.59	11689578.36	5000119.133	1615030.362	12102943.79	13595650.17	10489716.8	12701295.89	4663186.26	13204099.58	6912042.842	22830454.55	9362413.504	9563922.278	7712168.17	7271276.34	15758146.7	4681219.953	2950981.777	5943469.652	12027843.51	22849474.21	9827482.265	15794211.55	10201546.44	8796865.976	7537880.013
PC(22:4(7Z,10Z,13Z,16Z)/P-18:0)	5394880.281	7217997.705	5223866.097	7713669.96	6625960.219	8384200.174	8682801.896	7036496.181	8636221.875	10304617.23	11647727.55	10739418.96	12039500.03	7783318.122	7188157.051	8282188.807	8172298.39	7304131.925	7100412.325	5632162.766	8438942.267	7953313.514	6195151.946	6074662.448	6717315.089	5620451.863	6217465.852	6671198.606	4854258.623	7147355.847	7610249.882	7135429.99	12839572.85	7958618.575	7883504.296	6716940.463	5261710.193	8637094.243	11263335.69	7090871.245	6583325.581	6488939.498	7230552.827	8118178.104	8577203.525
SM(d17:1/24:1(15Z))	96920014.21	111058264.9	110420053.7	96275675.82	101290942.1	95779532.18	93893871.92	101949682.9	88159478.69	92013881.79	31184052.72	81372793.27	77304023.65	82624501.28	92762893.47	61653761.85	81486596.33	74988322.64	78372798.5	106579172.6	115338920	100345604.3	74685640.47	83154176.42	101905814.3	94748420.35	85126956.13	112188558.4	101368131.7	86833729.96	78605861.54	63255972.2	46964845.91	74070115.13	62348082.2	72162778.04	70554874.7	70320569.52	73983755.65	84625654.33	54498304.29	51218233.43	49081828.79	49594925.42	55962477
PC(18:2(9Z,12Z)/15:0)	76567128.64	66303561.63	63299523.05	56864120.73	82759141.01	69959251.76	63264483.62	63582790.27	55677866.85	57730864.52	37920151.85	64009893.53	54514318.64	67291057.05	68085447.38	50742335.54	58361720.28	61907790.24	57980527.7	75104008.47	78329216.19	67304158.78	32753687.24	68261316.55	66250189.76	72720985.65	68142265.84	80105164.92	79679568.71	55682549.58	50995578.21	57283966.03	43070134.41	51186976.99	55368644	64304742.19	60650869.55	47621875.36	48963969.15	54192173.86	55979504.74	54596761.59	51940599.32	51533404.36	53445905.1
PC(20:2(11Z,14Z)/14:0)	448080150.3	609937470.6	335423520.2	449607291.7	576389310.5	493350587.2	496042604.1	542817147.4	585575472.3	439063912.6	188314082.8	570315943.7	255607579.4	556844689.4	548268461.7	489779353.6	473468739	250265954.1	574967342.9	506746345	542778773.7	583697912.7	174368426.9	483021043	443314517.5	399203957.4	549381300.1	680620272	285729685.8	484092329.8	396152058.8	600219470.3	197951451.3	484751574.5	505275570.8	522504442.8	505338928	516924226	473909407.2	425662177.3	471941785.6	403779213.5	461113965.3	444330698.6	446363277.7
Phenylacetylglutamine	1453465.536	717099.0366	1613978.461	349913.4694	566865.8346	729852.3174	1044779.512	754671.3608	1138751.707	566615.1273	484762.1525	1089735.634	888199.2411	864278.1783	1267257.955	959079.018	1645567.816	1037645.31	955987.2626	1485764.612	1192790.446	1577568.262	1213120.702	1426244.818	1286953.131	703378.249	869864.4175	1502942.601	2337378.896	1336906.363	1059506.176	1429232.985	751553.7654	1124714.84	681602.0439	1811722.075	1101269.324	1474616.857	1022222.406	1172042.04	887309.906	822076.0453	720482.5588	1027837.709	1298265.027
PC(18:3(6Z,9Z,12Z)/18:0)	1441557516	1939321706	1654538660	1710509445	1696622472	1699996533	1556597038	1623334609	1407361884	1420347622	1315221317	1635981727	1591518324	1652799060	1741496625	1713456794	1735936435	1622691558	1653172415	1675050371	1729737973	1580224494	1237531600	1607643335	1646844926	1543973738	1535077388	1756302683	1817549426	1632484843	1696281880	1674733617	1414115584	1619932637	1635993411	1712041908	1517692061	1587019623	1564530156	1705011381	1642426923	1602640925	1698325095	1652180652	1678906861
1-Methyl-1,3-cyclohexadiene	24287262.64	19031699.52	24466445.95	19505583.32	18409311.03	15373373.06	17681920.03	16700128.72	18320333.61	19592297.32	15951053.55	21492870.59	21615633	15604609.38	14986416.67	14868735.05	17777198.02	16727962.63	19968022.15	18297598.46	17280322.43	19701645.87	21187087.19	19349585.62	19826612	15335333.24	17751405.55	16996831.79	16868455.94	20878107.35	18228637.18	15755866.77	14789582.38	15763400.75	14583866	20199180.26	18922394.78	25231015.01	20378557.35	20036784.34	25534401.69	25559632.15	24482770.6	24348706.08	23616169.93
SM(d18:1/22:0)	280896003.8	165277867.6	255554339.2	146677614.2	209495583.9	201168027.1	194117831.7	195214926.9	247999064.7	252742225.1	57783585.88	222537611.3	161446007	218345043.5	204182112.7	128850563.5	173541311.3	205171664.1	215440644.5	204945405.1	209962383.4	201762108.8	92781591.02	179505041.8	153758652.9	177989602.1	176549757.6	163875191.5	188967447	187638191.6	197099617.3	242861288.8	69425857.97	243592218.8	207769495.6	299658675.7	265108992.1	249009163.7	218588494.8	241988028.1	112068135.8	104794694.1	103042711.2	107726608.8	109819119.8
2-Piperidinone	4067072.023	4079901.399	4821955.436	3879415.177	3790874.148	4242110.229	4849646.981	4162591.844	3538711.075	4235733.292	4280151.233	3883673.284	7238647.782	3749355.918	4007064.015	3661768.956	3666426.066	4088886.447	4295702.604	5972900.499	3723269.874	4085366.817	5580476.127	3507784.644	5562665.792	3765257.188	4003451.567	4140712.125	3938104.2	3029933.26	8009503.201	5731108.193	4081714.073	3335981.356	2861787.141	3882470.843	3044276.119	5034783.953	4422093.349	4054814.427	4906939.323	3062487.104	6038847.485	4144183.837	3817135.093
Dioscoretine	884417.931	863058.3601	1009132.673	992987.6116	1066186.622	945245.9854	959685.3849	1000319.957	942695.348	1011226.416	736302.0755	917712.9374	1076864.479	1037247.3	1063895.981	1026844.583	706474.4217	1001234.053	960056.1496	888283.2442	940710.8027	1097283.379	893964.4999	1089935.501	1078523.001	1157103.836	848396.2325	1054852.675	994890.6808	1101490.294	933051.4972	1074979.22	871768.2195	947633.4285	771579.7921	1244822.783	905877.914	984621.4529	991269.2359	875789.628	870005.3783	892510.024	999780.6739	984804.7853	1099744.43
PC(24:0/20:4(5Z,8Z,11Z,14Z))	1674218.636	1647501.406	1469049.847	1859702.581	1846371.77	1610420.602	1415741.22	1495529.73	1253647.904	1287863.277	804408.0636	1048944.322	1379161.535	1440327.843	1754813.262	1096559.132	1395585.632	1120521.886	1420870.371	1127822.826	1824720.415	1661591.658	1316007.931	1055893.832	1321142.097	1473512.769	1031287.577	1452280.66	1235914.165	1089947.797	905110.302	1029518.591	1150286.436	1258717.852	1197791.299	1340415.159	975985.1983	984864.1228	1207046.95	1183992.685	804337.0268	732483.8348	697144.0435	899153.6035	957542.9462
5-Deoxykievitol	3461445.463	120578.2556	2496799.505	1291756.679	649466.5237	414825.795	1683448.563	2045991.951	1070597.269	1166869.184	2343612.767	2169435.539	149237.8864	1460325.673	1721044.958	1026360.646	1297251.947	2604568.82	2907319.483	1381309.921	1462586.995	1515577.525	3559593.804	2870106.317	761324.617	900933.9495	1937052.042	749113.1121	1096885.605	910079.1171	1046513.857	1058483.541	926425.5042	925190.047	88980.08301	1556170.656	494774.3398	1220950.451	607127.3926	184287.1614	534431.201	123183.8306	448651.4258	469870.476	653903.555
PC(20:2(11Z,14Z)/15:0)	32261521.36	98531653	69947266.44	61133247.83	100947290	71605824.22	65341665.38	62370719.05	78284459.65	72774608.58	38014987.98	81571170.94	66412096.8	91875044.73	81778683.58	54405683.92	67006481.3	76011483.55	74412600.52	111187993	70848558.72	71356647.06	46915036.86	46736061.84	77628141.62	96555657.15	60152151.86	136178277.9	75648360.05	54461390.22	57536593.68	42697351.79	42788683.1	77070019.56	65355674.91	73718787.7	64592194.71	84189349.68	81016973.7	53687754.75	60386497.63	54928041.03	90779795.54	86782239.43	91082557.59
LysoPC(P-16:0)	40448391.51	46121097.37	38998050.32	43507797.4	47001255.36	45299029.77	46841975.23	44277277.27	45544859.75	47075284.39	654457021.7	43306618.49	47465845.75	48321873.38	49426231.27	43324015.92	41384446.03	43279274.7	40992674.27	38240840	44244839.61	40721989.97	473231431.1	36978441.42	42308495.87	42394052.4	42749256.94	42562391.65	38360241.05	41542972.92	42475483.4	42254152.97	400962028.8	43401603.9	43833127.17	43060327.37	39526323.58	37976855.57	43389872.38	46442706.09	69643144.15	36453319.39	63362998.81	67367351.26	34793583.42
PC(20:4(8Z,11Z,14Z,17Z)/15:0)	16910834.4	20471064.5	19765051.38	16941542.5	20479263.04	17723175.53	18132987.53	20672372.4	17662299.11	16755571.44	23857685.76	18401222.97	14832487.91	19393128.24	17093073.3	15073912.45	18734677.53	17546311.92	17649937.58	21012311.35	20229159.94	16683998.78	32029729.16	20323134.91	19134122.01	18176396.18	17619084.52	22845272.2	22088628.32	19914073.92	20425799.02	22616816.28	18268245.75	19761973.8	17055169	18753962.55	19798019.02	18007453.74	19388993.61	19198552.09	18240261.48	15720666.2	14921042.55	14487556.76	14587337.8
PC(20:4(8Z,11Z,14Z,17Z)/20:3(8Z,11Z,14Z))	45898273.59	115687710.5	53107616.33	143355300.5	129907002.5	105580702.8	61735776.97	90574936.61	64630836.04	147827876	28779476.78	90460010.59	159867199.4	132798145.2	83807787.46	190968239.2	106892148.8	92295978.49	64341748.07	99666804.92	12235755.67	112639261.1	51347488.89	59241502.83	40228160.22	93609798.49	81189995.52	129662025.7	91848717.68	98462467.78	107991316	86452383.41	99702819.1	137663280.6	87368217.02	68428484.59	53618440.95	74828694.92	139397738.6	69617915.12	105678574.1	186853168.6	12427724.4	136721770.6	90872045.92
PC(18:2(9Z,12Z)/P-18:1(11Z))	18470285.09	51597211.61	19459540.23	46864204.99	25269980.14	51127794.44	44764632.08	27024686.39	29254297.12	57508802.24	25534424.41	17453660.85	57788188.87	52249306.29	33984087.2	59173477.63	45181303.69	33083041.81	28655013.13	41900042.51	48561970.8	48861964.85	26810963.54	26926100.23	28040820.13	36906025.34	32880806.86	26808970.18	20085163.87	20526150.7	33870435.01	23214000.8	74865909.86	41581849.12	17178821.89	30256731.14	26972674.55	39910755.03	46780275.25	42966759.61	53430501.71	69721463.08	49818966.46	57253720.55	55178389.14
PC-M5'	10672682.67	4615862.831	4362227.118	5264156.608	8120850.022	22140166.19	8732191.837	2404050.899	3643674.253	7144406.617	1026413872	4210087.018	3924020.518	18038450.81	10205730.68	14154559.8	3273373.671	4903286.872	3360774.658	6309206.675	4327888.88	3412251.015	442897460.7	8993103.362	4681522.837	2671466.815	5138441.699	5754900.69	5586322.317	3400735.201	2070256.245	4669830.947	829273138.8	4010224.43	1822342.449	5042004.494	2941575.96	4291006.869	1659175.403	6902617.819	65590043.57	66001440.16	63164936.45	65877653.15	68238371.57
PC(20:3(8Z,11Z,14Z)/15:0)	13872304.42	20751588.75	19648033.48	16427981.27	19920576.71	19729894.54	16212675.14	18179388.03	11025678.23	14319019.47	6150335.655	12717026.7	9554844.157	15139301.21	14826602.87	4736649.812	12667732.11	12647879.72	13962498.69	18376728.21	19899802.66	19600898.13	11659313.91	17211586.02	20773121.22	18728200.94	18238721.77	25328201.25	22261181.85	18105977.58	14790227.27	11396809.06	6792771.722	12634552.48	12678343.03	14509890.79	13958537.67	12513175.65	9354043.656	12929292.76	13975052.43	15786478.45	17354585.92	13938475.06	14636786.75
PC(20:5(5Z,8Z,11Z,14Z,17Z)/P-18:1(11Z))	31621855.25	35676247.01	30261075.8	29872643.74	35816247.84	32152761.63	33669981.37	33237951.74	29987925.79	29704468.67	18166146.32	33229678.06	28932320.92	31314487.29	35525252.52	30252057.08	25872271.49	31113125.93	34371910.43	24265773.26	26897106.56	29381008.94	15154378.08	23205199.2	28985253.22	28904250.48	28165160.35	30447129.35	27000536.7	23773121.97	29389857.14	27886873.1	17631277.09	31033790.36	30365844.95	32262265.8	25914951.6	25688214.13	28191493.22	29798979.68	28773872.19	28309432.86	28427267.43	24362381.63	26526606.17
4-Hydroxymandelonitrile	21418876.76	19084280.53	11923829.55	21312594.46	9742952.772	27818176.66	6527310.728	7570229.077	19261976.45	5698813.614	10960042.97	16828106.37	3232962.508	7426663.339	14980838.16	17238067.22	14304464.78	13442367.44	15031297.92	14452724.97	7287998.887	18097376.27	8659996.871	13868409.49	5859262.575	16332866.94	5551736.835	16218956.86	14607553.82	8658057.433	5360810.149	6497059.173	14381067.07	6032233.011	5684166.874	14492241.23	5056325.486	7142339.325	9685772.83	14071644.44	6753326.378	7280902.728	19159827.78	9142272.827	7409147.042
N-Carbamoylsarcosine	6206308.717	5047441.062	5671375.379	2995782.861	7488819.315	5578589.686	8189968.11	6884551.736	4984691.035	4655220.665	7412492.131	5197636.167	6306394.564	5748685.681	3971474.469	11072005.76	7354579.95	9866556.889	8125658.627	4647466.817	6242146.33	4739781.869	7066954.183	10065588.21	6341108.858	10588509.44	10901629.89	11116340.87	10932736.93	4273841.102	4010535.462	6419430.097	9182941.269	5785063.801	6112721.625	5453564.04	7367058.489	8429061.046	4891135.531	4397984.312	6177558.265	5848514.047	7095096.778	6358529.377	6634058.022
PC(24:1(15Z)/20:5(5Z,8Z,11Z,14Z,17Z))	1798528.602	1175594.62	1858101.979	1117721.132	1669696.965	1263009.823	1368470.691	1399826.184	1652357.877	1190344.153	611323.6343	1366296.974	1307032.607	1576250.841	1038342.414	625015.7868	920608.5874	1074537.416	1259451.841	1072008.979	1392356.732	1424420.484	596823.8677	1049643.223	1015994.962	1365019.807	1117999.85	1399484.59	1399953.668	990250.1702	1480787.362	1081886.38	787213.4251	1479302.872	1464863.471	1510922.655	1210422.814	940485.845	705764.4286	1286624.219	1089336.696	1302736.357	1117727.349	1043393.479	798232.5639
Pipericine	123965046.7	53446608.18	116861061.3	62486409.96	74528182.23	59606754.03	66848261.5	62229658.13	43076083.74	46111333.43	62928596.41	49138422.15	79249007.26	57338631.06	38982849.99	47350883.31	81563209.54	47277947.5	81859156.16	64331951.26	87109573.91	99224028.03	44813659.76	69042217.09	93683623.61	89382392.23	74354345.68	55224882.09	67644133.05	93208530.57	84373240.84	59973393.25	51116143.48	58392775.01	47624432.67	71636677.84	69969425.66	86119025.32	80345918.92	92702748.49	42406157.09	44709710.95	44645636.19	44802496.73	46231617.26
Phosphocreatine	7814628.154	12093658.56	9766258.124	6304836.829	5770431.284	11368635.97	8668686.72	10981420.5	12138833.51	5314322.459	5758377.859	6326970.502	7660915.54	6891330.905	5106065.073	5092564.571	5038559.917	5104748.762	5437281.344	6380219.493	6469103.975	5906557.01	4959274.075	4799694.981	7772708.959	8316505.288	8809410.207	6511754.598	8818812.061	5678223.779	7022819.272	7214032.025	4652410.836	7477684.562	5211532.163	5501810.052	8386119.653	9435212.962	13136560.34	8423886.259	6923478.125	6870071.525	6822218.8	7267244.201	6417647.506
PC(18:0/P-16:0)	29618924.63	22906962.4	25546163.59	21405736.32	20629757.33	21694885.1	23327626.33	22674137.14	23030817.06	22680654.94	40108943.48	24971644.77	23699955.22	22920251.22	24425453.37	19276672.05	21753094.66	26898698.23	23183834.86	21919494.58	21011833.95	20695919.38	24604460.86	27567703.11	20610681.86	18220607.59	19448151.56	17963907.68	20829019.51	22949160.25	24036909.44	25780055.37	34096867.96	24701651.45	25007650.84	23363991.32	25409420.77	21506391.24	25835268.34	26968074.51	19083567.49	25424347.84	19464892.96	18741887.79	18286913.04
PC(16:1(9Z)/16:1(9Z))	52323267.21	70689844.31	64360464.23	69700147.01	78524078.55	53243141.55	56072222.52	63755203.83	55411211.51	55033446.92	23236030.72	69629647.65	64123307.81	68158511.83	73890214.29	48469352.12	60865433.43	49593041.11	62387653.09	75612331.94	71910121.91	69283103.52	27607417.17	62453972.59	69382500.01	79464567.91	59479562.26	83992118.69	84307183.49	52474602.02	53944122.85	63672104.24	31807182.41	56918945.17	54182338.65	64284333.36	58230219.28	54019855.88	39647739.82	57715144.08	61124224.33	65368319.33	62428747.63	59930226.43	59358834.52
Homocitrulline	5324172.086	3401674.889	2433695.099	3430376.275	4541002.634	5042141.121	4759899.743	3281509.668	2944671.486	3477370.72	1900765.103	4290942.346	2721378.011	3910843.11	4285564.956	3286288.957	2749671.509	4824831.732	5513182.04	2890100.976	2292146.297	2652068.805	1443040.014	4180250.19	2950904.885	4317981.287	2358880.436	5990847.852	5106117.929	2618326.559	1228846.892	2309086.45	1476610.171	3361439.875	3658513.925	2391629.842	4629294.989	4396380.455	2504551.949	1900857.337	3080437.251	3242896.582	2886430.98	3234718.419	3052662.006
PC(22:6(4Z,7Z,10Z,13Z,16Z,19Z)/16:1(9Z))	76128478.48	106604597.9	99177049.68	129233474	98670103.58	86473998.66	86993829.86	98827950.75	78053442.98	71980964.08	44963086.57	98662778.66	86822047.67	96943934.31	107433891.3	75079638.77	88957855.98	71240637.84	91193427.67	110981052.1	96260607.07	104617705.8	70145010.33	81886452.76	104408247	100572893	83580518.17	106125477.8	103817097.3	90775128.84	103746517.4	80013127.42	56193236.85	93895750.51	81361965.2	93842697	79967221.79	80421110.17	79230271.64	79102167.63	94100360.78	88555721.08	101366409.4	88633957.25	92981742.96
SM(d18:1/24:1(15Z))	38502033.94	48673125.36	37645047.68	21036320.32	22342158.23	55653736.36	52304686.05	42601762.7	21316425.09	24358695.65	10710253.9	17450611.84	40941177.13	37470338.79	54783299.85	45386826.59	56224894.83	25004601.95	49802962.91	51348882.74	21242727.32	46601639.69	15826942.79	28858278.69	51050207.84	46295501.06	46455371.04	52817082.33	48335226.43	43452924.06	31918398.82	55820155.25	18259157.75	52772974.43	37854773.12	44416702.81	41408448.24	54399914.01	57179875.65	60111524.55	27447490.68	26314229.38	19314571.47	24719126.83	9327366.861
SM(d16:1/24:1(15Z))	344907503.1	369107182.5	345231367.1	337758690	366841280	316667221.2	337051653.8	367174422.1	361306685.2	352832400.8	77208482.32	381784797.4	329090278.6	344694398	375645411.3	212993537.1	322554928.2	300118017.7	337453241.4	323410436.8	391942059.6	370623538.7	130539246.3	259156176.9	312280819.2	311634869.7	296380414.4	316920959.5	305514880.5	339220969.6	400235865.3	369527516.4	100892820.2	423537995.3	326410821.6	407895230.7	339362562.4	356892652.3	397569714.9	424685285.5	226032258.5	212812243	210354090.8	220161502.3	231445742.8
PC(22:5(4Z,7Z,10Z,13Z,16Z)/22:5(4Z,7Z,10Z,13Z,16Z))	1563264.369	1364421.363	1258400.109	1960451.506	1530773.306	1612006.915	1457092.453	1407964.852	758197.5031	849067.7506	551048.289	1047978.986	1129311.932	848107.7776	1152750.756	894052.8734	1123767.285	1103884.822	1110848.821	1232741.689	944942.5457	1714325.903	859393.3348	527757.4018	963188.5983	999196.6711	819335.97	1073607.283	1137808.428	782435.0681	1341150.416	1051224.912	552383.0475	1065861.28	1045151.487	1311956.711	905462.2109	819782.9167	904362.4662	1010802.19	1160451.668	994752.7503	1021875.952	1245592.606	790198.8234
DG(22:4(7Z,10Z,13Z,16Z)/14:0/0:0)	3635774.026	4940456.397	2781180.8	4746646.983	4566187.838	3802761.448	3478669	4490803.166	5527104.931	3329092.268	1151041.995	4042038.395	4224570.876	5892859.96	5078741.786	4809543.39	4389834.408	6357720.087	4852782.373	4962618.054	4441231.671	3571137.591	1530852.639	7111368.549	4538207.267	6681675.48	6230915.084	4851269.258	4669214.742	6851516.302	3415455.792	4158994.84	1404022.598	3207669.353	3482999.657	3894264.471	3843886.317	2735262.464	3508337.664	4112777.741	2891342.739	4077904.86	2882886.751	4016439.404	1749156.308
4-Trimethylammoniobutanal	5499684.533	5716330.704	5136556.351	3288309.647	10607987.81	7679074.747	7878898.871	7710173.866	7689531.765	4996106.707	3705905.009	4861966.969	5266439.009	5501752.759	4935786.52	10344026.71	4800064.274	9502213.013	7395076.822	3939835.092	3496347.672	4768465.057	4982967.495	4261354.229	4946043.396	6027431.887	7497238.974	7101975.018	3829446.392	4888573.21	4762962.771	7453247.745	5408426.676	4517623.339	6581687.31	5373248.279	6074590.165	7840371.75	6265245.337	9905528.376	6302057.234	6561418.665	3761728.92	3803600.166	6545610.168
Daucic acid	1625921.854	1492606.24	1671483.44	1219710.112	1248763.351	1366026.215	1882319.964	1955666.406	1904653.604	1302649.872	229872.4527	1769226.162	1440239.848	1441387.875	1362949.065	1518322.933	1883702.243	1918308.87	1732919.98	1641820.173	1521719.157	1463188.898	1643776.45	1934700.366	1411388.324	1984969.703	1935622.48	1976333.091	1686964.224	1642766.628	1525241.642	1373663.375	186648.278	1528905.176	1541589.885	1588176.367	1891231.737	1740310.393	1888143.817	1524222.419	1766354.51	1834680.504	2030566.303	1768522.576	1807946.174
LysoPC(22:4(7Z,10Z,13Z,16Z))	23552608.55	33214554.74	19558716.74	28703474.19	6773343.282	25579797.3	31112196.85	8640713.089	24221830.11	25649993.49	21062936.82	18576908.29	25199286.32	20503536.19	29848062.13	17283722.74	20690299.18	22310070.32	23948474.08	22904617.3	18498023.06	25904485.87	23811360.53	18997191.05	21107623.64	27945152.86	21425076.35	12478197.2	8182572.739	26008345.5	21973577.22	30689972.02	21976634.27	24738608.29	21614167.52	31938681.13	20569101.69	25788392.23	30375154.09	26117218.01	22127965.21	25256817.49	21209388.89	22685255.75	20817729.64
Ureidopropionic acid	16560354.44	21883701.37	11592724.18	13302845.99	25239923.87	45915029.58	18734210.25	14441137.73	14897882.46	18779922.34	23722285.68	16424704.29	20088062.94	18731806.42	19879932.49	23113305.03	14862372.74	16163353.59	15893089.74	11579749.68	19011794.37	18232581.15	26708177.6	10037920.14	11841584.27	17194123.47	19247247.28	15524969.47	13489171.4	13037681.97	16127920.62	20435298.29	22827841.95	15439930.07	16256654.47	16125440.72	17468414.13	14128974.24	18095785.26	21411834.75	13511418.99	14177868.69	16250760.67	15768427.33	15031889.91
Epsilon-(gamma-Glutamyl)-lysine	1371262.781	1043714.91	1022635.598	987241.6023	1316955.744	1666613.175	1235689.186	892976.6873	1056242.535	1160477.903	1032062.905	742073.9884	1255655.056	1454238.532	1256873.047	1401581.174	1660023.247	1419269.97	1291194.717	553771.37	1096677.194	1168365.435	673829.5559	704917.6963	685018.1145	864885.4049	1650422.234	1191997.038	774376.2765	1523100.376	975264.2044	1644544.464	891339.2751	1342172.561	2072519.641	1295885.355	1167786.302	1303948.298	1337386.213	1427936.399	1132472.723	1215345.112	706807.924	1077557.132	1037926.608
PC(20:3(8Z,11Z,14Z)/14:0)	277347197.5	303121310.2	359090740	320287144.3	344601793.9	250428988.2	264779804.4	294840586.1	339621278.4	333232853.5	155445905.6	325158668	284140285.8	287658344.6	358315970.1	340149772.3	297254186.2	295043715.1	320711689	311602784.7	291460676.7	300612409.9	137303561.4	442138009.7	324369527.4	348482907.4	306695459.8	374769123.6	350514155.4	297453738.2	251082879.7	291321359.6	174874459.3	256923115.6	259613048.3	303462418.2	372744405.6	245549160.1	238628577.4	284125815.1	312179903.3	335145108.7	278669181.3	283266986	267253262.5
DG(18:4(6Z,9Z,12Z,15Z)/15:0/0:0)	363305.6256	1975783.081	2133733.847	1693489.061	870277.8111	1731086.039	613640.0903	1189649.842	2068491.454	1069635.774	2016966.349	1554842.339	1772166.981	845545.2446	2106305.197	1685729.67	618158.6015	1775805.268	1645685.956	1934917.085	1638044.6	1935078.225	3420971.068	1725176.85	1906478.92	1032764.579	1668652.756	1664549.212	1568718.699	1933918.798	1098015.274	1092719.068	3083948.297	1356385.888	1899968.364	1651886.74	1651160.458	1099307.125	781388.2587	474860.9796	727734.0605	418971.82	1592148.397	1859982.079	1366613.053
(3beta,5alpha,6beta,22E,24R)-23-Methylergosta-7,22-diene-3,5,6-triol	71647467.69	69949450.46	69991304.04	65665281.09	64524428.9	121506815.1	68046229.64	66098179.57	67988875.92	65741289.74	43838394.28	69121018.25	78126839.89	91975786.68	77169409.09	71256773.13	84299856.84	73884614.04	69290972	73274651.87	70575324.05	60430619.4	45517371.8	63117301.88	64343525.41	64437746.01	62155259.6	70642619.89	61008917.9	67578793.08	62427262.84	87437514.62	46471701.32	86663595.48	78070029.32	78795366.59	79851906.45	88299806.04	74331273.37	76611234.33	54271253.26	63354246.44	53510948.5	55102918.9	54063433.16
N-Acetylhistidine	2719285.47	33938100.81	22744674.82	64776900.43	23930761.2	43217533.57	55848287.29	12809279.48	50376072.3	18088574.36	1399498.204	10516819.23	30639127.55	29557203.16	31996269.22	5239019.995	28082173.89	30512558.53	18131010.32	13438895.92	2844114.924	24542601.16	16838543.46	3605955.383	22540483.74	4393915.936	38925205.89	17562021.75	60394869.04	11132241.16	32153407.27	26100518.43	9292483.882	29199686.7	35159329.53	25486706.37	35859818.78	27831689.01	24537058.15	53496388.56	27301641.8	10754915.25	23775161.51	24618613.47	25256086.88
Elaidic carnitine	528353948.9	703122966.1	603947834	636226595.1	619925007	449034083.9	596443590.6	637423555.2	413808970.9	598887696.5	721483142.4	840809283.3	648761329.9	626460667.6	703631302.8	898281653.1	739208317.6	506980541.7	841785367.4	557180338.4	542116082.1	612328345.5	628490675.6	532539557.9	554904600	631476048.2	593886384.7	675177225.3	669428464.1	365791926.1	423285085.1	576920688.3	614114225.6	468800489	496366492.9	569663317.2	409280703.3	647677177.9	310691782.4	568962187.6	584635410.8	587157108.3	572044093.8	560559567.9	586993396.5
(3beta,23E)-3-Hydroxy-27-norcycloart-23-en-25-one	12157219.53	12689536.76	8777921.958	10017905.5	10070833.74	10231576.92	10036574.27	10182267.99	10535973.6	10855830.22	5941933.066	7386018.235	13436970.42	10163488.2	10282312.1	9835130.471	9364943.435	9256210.901	10955621.03	8855490.397	9752133.392	7767876.011	5726863.196	9083780.825	8104988.512	9426410.782	9432530.808	8259395.317	8679878.739	8796401.53	8872680.406	9609731.672	4120436.696	10968054.45	11282191.74	11051015.61	8234758.318	8838689.915	10899465.73	10340772.08	8064550.661	8731493.486	7779877.53	8115036.534	269638.3408
PC(24:1(15Z)/18:3(6Z,9Z,12Z))	5510470.535	4204274.535	4829419.741	3151502.578	4516233.563	3400052.747	3934300.8	3419995.159	3070272.586	4151697.753	3041314.907	3337862.209	2830131.702	3043523.413	3329022.157	3399780.618	3775716.487	3514118.339	2001582.179	1867961.757	3558575.397	3234188.711	2845176.246	2498443.654	3880684.416	3624226.731	2490392.682	3851590.094	3166270.29	3884923.314	4734520.84	2915330.852	2961197.148	3136653.774	2986937.509	3922219.335	2206717.796	3043047.961	2675805.913	3038753.695	588683.3722	2262810.966	2440271.293	2685666.049	2766707.815
PC(15:0/15:0)	6827117.483	12456727.49	6302964.542	7788389.97	6513571.926	11598104.61	7288464.852	8224285.821	8522171.335	10249012.6	11021749.03	8134668.815	6689509.934	7559124.369	8042981.516	4706547.188	6624879.302	8790427.099	12973409.39	10187111.09	7089779.082	5510430.377	9894317.974	7573424.263	6693574.448	12858568.86	6679329.535	7632541.811	5807076.455	5716829.047	5172334.483	6957526.347	7835938.675	8119802.005	7535725.375	7968452.889	5925030.317	5750658.524	7334610.685	6235273.153	4876646.829	7038110.369	7363045.201	5500371.785	4700155.278
PC(22:5(7Z,10Z,13Z,16Z,19Z)/14:1(9Z))	524472.8349	1140999.158	1070842.207	1614002.8	1149784.067	633116.951	1250252.233	965816.886	1236459.554	943755.4472	69939.8196	859220.1409	1033125.218	894554.2174	1028066.799	979161.8811	1112520.654	850068.3537	1299662.257	789524.8669	683671.6311	1404391.139	308161.3598	1100374.211	1185151.349	1212648.345	1418336.221	1338080.03	889750.7678	1050263.04	1435748.136	1400039.852	481426.6162	1124940.126	939347.2796	1060542.066	1074348.121	933533.7512	1165551.529	1313918.977	777598.581	1830621.129	336113.5846	1448373.475	1283340.133
PC(22:5(4Z,7Z,10Z,13Z,16Z)/P-18:0)	32606697.89	31470673.64	24436191.36	29679662.22	28078887.39	27795228.83	30498969.83	30740140.51	25369707.89	30395916.66	30545450.01	31847779.6	29603225.51	28887519.29	32028999.44	32868654.91	29281373.34	31343312.8	35807668.33	29151878.49	31128979.47	26592008.12	20401739.75	25637391.37	26376466.95	28123444.49	21908465.14	21875700.85	21062439.01	28391791.02	29011793.91	31609911.32	31167592.13	31252100.24	33808169	34988608.73	26267966.06	26667340.79	32415590.71	35213851.09	28971820.98	27572227.34	29623780.02	23474669.34	27611258.24
Luteolin 7-glucoside	789318.6363	1501904.059	506146.7993	1158976.663	1198622.905	918200.2649	148138.3857	169419.1156	1196858.672	1109616.87	30994.86736	687638.2351	1595930.132	924414.2347	1492987.365	465933.8065	1144197.904	924707.09	458300.6735	379114.4467	840207.512	1344432.202	900489.6015	214148.6257	1031732.377	331506.6236	1939824.798	514156.0508	947256.2054	789265.9392	1434251.675	1949426.028	720156.2659	1445600.877	589814.6074	1098808.494	653792.9544	1002604.934	1116742.011	2377115.278	674663.5327	1171148.846	836423.7191	1074461.26	588801.6369
PC(18:4(6Z,9Z,12Z,15Z)/18:1(11Z))	140333425.7	172199579.7	152018693.6	179259159.7	146794684.3	137655682.2	141747195.6	160575807.2	140913778.1	128696239.7	89560625.55	160089751.4	145094031.7	155882161.5	182415328.2	120948471.4	151799322.8	161648594.1	205564413.3	158959301.3	155510820.8	158209188.8	104156837.5	161456380	159035779.7	155304871.9	145851657.4	169373689.8	158952810.3	167823369.6	154292408	155105840.2	84026644.56	162701677.7	148957571.1	165374628.6	148680186.5	130859021.5	131536552.1	131748091.1	133603286.7	182141673.9	145438530.4	138312367.6	132623816
Batatasin III	421651.6364	385413.2573	365604.6025	543511.9525	536169.7363	344457.2745	498798.8005	634355.8806	623693.1441	390556.8547	449254.4678	236827.5971	251199.0693	280416.413	232890.169	358370.3739	580297.1575	420568.1281	276581.873	348853.1664	324114.9864	382142.4552	475710.1899	341988.3892	247929.3233	388946.0017	452151.9192	340863.4843	247496.6967	480246.6337	345577.59	395589.1043	411638.5566	454434.9086	572735.1348	538059.5741	224213.9463	205247.3648	526284.9555	557666.7498	166076.0028	538634.4273	552029.1107	376389.9408	511133.8427
PC(22:5(7Z,10Z,13Z,16Z,19Z)/18:4(6Z,9Z,12Z,15Z))	16719088.16	4870394.239	18936871.88	13793800.75	15300057.43	15099109.68	15643634.78	20656251.55	18657256.4	19103820.3	10327311.04	13359923.13	8617854.218	20359836.86	14530863.7	10273897.78	9860167.049	13760396.51	11753534.74	765654.9961	17062622.02	16208603.49	9367541.218	12059583.08	12412260.1	19400152.41	19938626.02	8014547.959	21915703.13	20035353.31	15700335.91	14175910.68	11769984.98	13557703.52	15728551.26	14040162.94	9175100.727	8750872.437	15897522.75	7499419.688	18862896.63	14808614.82	19810194.34	12621840.79	20101593.15
LysoPE(18:2(9Z,12Z)/0:0)	241977889.4	301770810.7	244577655.9	233320160.8	334157602.9	252976867.8	247457310.4	283482179.7	273364484.1	259026076	164543158.7	235489083.4	288546029.7	281794152.4	260081992.4	237234247.3	285829116.4	219458720.2	299023049.3	290182255.9	301232224.5	278093977.4	117284396.3	329783115.5	286782543.9	341482511.4	334531736.7	366699478.7	319269059.1	251510836.9	212309989.1	215643414	180047474.5	194993796.5	218887687.6	220273991.4	231432519.7	197290674.1	155402879.4	226314460.6	246000740.9	242571981.2	241181301	265615313.4	246323991.1
SM(d18:1/14:0)	71842446.2	98401200.15	79138919.89	99024917.41	89462643.14	85059642.05	83896699.84	93314730.13	81942678.39	75322143.18	36556322.62	79570167.48	89372155.21	80463089.14	77766805.88	62328258.94	70370131.56	63618848.3	70426664.55	79506119.13	93497236.98	84894299.62	53800957.65	70683342.09	86058687.99	79563663.83	80746541.46	88788287.92	86033283.51	88430616.84	88569941.65	77833127.39	52260805.52	74195849.98	67324624.75	72743119.03	66884729.86	72113573.92	75274506.53	88071654.99	66353789.83	66210368.36	68634935.72	66685791.17	64975043.49
5-Amino-3-oxohexanoate	4008074.195	4243542.776	4702769.033	4231040.677	4454257.773	4721219.687	5294320.826	4340748.908	5539231.859	4705763.717	3515245.176	4069891.475	4808658.278	4191632.744	4530182.065	5027927.843	3612569.501	4625648.66	5344840.148	3533437.784	3130392.409	4938393.662	4014087.586	3727136.254	4090486.046	4847155.231	5982132.387	5351004.913	4033318.215	3969060.999	3334200.441	4511477.279	4221677.104	4089301.469	5301667.536	4660086.337	4373171.993	4874273.511	4854716.236	4792323.475	5017115.36	3605374.638	3796401.9	4286646.149	3537185.076
Montecristin	3691930.676	2473212.026	2706586.91	2298370.837	2004634.307	2193456.466	1428998.95	2638694.964	2396674.417	1348126.764	3435912.196	2173385.383	1572755.159	2354323.235	3196895.728	1218312.285	2491276.318	1599922.001	2616114.193	2467171.452	1760507.455	2490937.644	1822162.643	5127577.099	1486978.007	2748689.03	2663002.179	2079627.113	3242545.307	2151073.118	2025269.713	2081994.306	2228716.205	2012072.953	2094151.953	3016721.624	2416704.457	1061865.565	766546.4173	1063403.215	1316250.15	1848037.241	2018735.186	1595437.347	1846321.393
PC(16:1(9Z)/P-18:0)	22924214.01	25140292.37	24018314.98	17555857.65	18839807.66	24129556.38	16981208.73	22473183.87	24149011.4	22184466.43	22903201.16	39623210.67	21508625.12	16027960.2	22916195.86	17463012.24	18683874.95	22339192.58	29883670.6	20746662	21106944.4	22149376.79	24237016.53	16223812.35	18797634.23	17260892.44	18819374	16968153.94	12824314.04	20926750.95	27588354.67	21760805.14	26265171.64	26804647.27	22942221.2	25025910.33	37458778.82	25863922.79	22950662.28	24915835.54	17119010.68	19064648.13	21641014.75	15419210.02	17744736.04
LysoPC(22:0)	51734788.8	53977881.91	45223292.14	53448117.8	54270617.56	46522788.32	56404300.35	47913553.79	57569895.44	52279662.73	34350560.81	46723164.71	62715237.48	57381206.01	54264505.01	46499319.04	45133992.58	56235067.83	50872547.43	43993640.88	48414685.11	50039963.11	27360341.88	42380194.96	46318286.3	45816912.73	42838383.07	64194589.61	47740316.89	46113576.2	48263780.35	47085576.67	52906140.2	56032417.52	56915668.7	49026651.49	47862445.95	44220372.96	51085299.84	50151409.91	52464629.62	45382601.09	47310805.9	48165632.29	50139806.83
Terbutaline	2319560.144	242168.1926	2935306.143	1918058.277	4854106.897	1809197.003	3790837.071	4294339.909	1089494.141	1780580.719	2959177.783	4650651.661	739998.0233	1833289.133	1475259.45	2228891.507	695125.2283	358424.8144	1258376.691	4592300.096	472623.4328	334719.6395	2672279.828	4343989.653	870832.2504	7775233.056	2214692.201	2840235.039	3099314.94	843930.5039	415878.7713	311188.6566	610404.5252	568976.6812	617667.5177	1200841.897	565285.1358	1603941.069	778186.5773	679266.0779	1604145.729	1789303.344	570734.9913	2006248.121	2281072.919
PC(22:5(7Z,10Z,13Z,16Z,19Z)/20:4(5Z,8Z,11Z,14Z))	21423353.75	23549888.77	23400343.92	28059285.88	19615576.61	21222082.36	18742631.66	22821627.13	17478139.31	16654531.6	7953472.118	19060337.79	19817728.92	19437141.24	21240845.2	14705732.4	18762619	17321417.07	19190713.94	19288882.26	19130125.08	22405302.16	13538029.18	15244483.72	20185167.83	16674241.51	17480916.61	18644628.61	19552865.73	18180433.78	24642861.98	17840245.12	8374898.21	22081506.26	19713476.72	22211918.4	17167534.13	18871214.71	16876376.66	16576759.17	18491331.27	18639457.8	19958443.01	19224668.61	18874579.47
Graveolone	2386513.341	2235395.359	1962944.472	1955612.869	2088380.816	2496964.632	2362703.973	2397051.539	2162922.312	2074163.004	2151648.397	2285740.488	1981224.137	2080504.495	2071915.412	2313339.914	2248518.606	2432227.591	2860549.807	1589251.998	2632144.839	2088521.395	1964396.4	2298306.365	1265228.56	1792703.324	2555445.457	1885355.22	1938337.976	1858275.882	2484284.871	2995098.02	1988262.957	2394587.15	2053287.022	2211811.4	2720616.54	2793309.603	3163729.945	2152834.906	2445881.624	2642650.83	2156174.13	1995398.478	2195630.473
Homocysteine thiolactone	27653397.02	26525885.01	28482735.31	27388103.29	31305317.39	30131462.5	31686016.52	32584065.69	22305633.91	31309079.47	17747739.77	26417765.46	24086061.39	21323727.84	25670642.73	26239591.54	25594457.04	31834879.34	25429140.43	28042404.65	31244657.25	27862889.82	22643018.42	23259006.67	24846454.57	21857741.3	23017474.81	19197369.25	24690682.14	25036928.53	28239570.27	29533699.53	24266040.65	24411155.46	18476310.61	23170367.74	23331231.98	24562282.98	25435918.88	26973585.23	31333744.72	30539512.5	27042118.99	24683880.06	27200809
L-Glutamine	7988440.46	11617565.64	2257885.537	6911607.686	10859072.99	11650594.9	5066383.1	2198265.927	10678925.9	3092797.572	10819936.8	12557386.66	12479047.07	13284099.05	0	10375797.55	13357150.19	10141098.61	7232661.233	8726208.463	10896744.98	13618566.2	15412444.05	7261452.268	10826090.96	2271853.154	7978869.98	13012408.77	13112013.62	11305290.64	10566023.2	8842404.802	20920668.51	11724818.24	6502817.508	17712175.58	10809809	8313758.406	11090134.16	13594278.92	8280727.036	7665190.164	13460561.66	13053657.29	10645428.87
3-Methyl-5-pentyl-2-furanundecanoic acid	21046498.78	33391962.84	18842767.05	36889443.5	30291848.98	24411349.07	24694996.03	27070398.2	31621976.38	20980149.43	9952725.585	25898080.08	23329235.85	30472312.18	33460342.3	32315040.31	24200549.93	31539269.47	32507437.74	32689939.06	27065281.17	23782652.39	18738336.21	37535923.71	28115110.21	41356154.02	38353188.33	35599506.36	34057229.61	36768476.74	18561378.54	23193876.8	12675535.47	18510499.28	20169001.27	25274413.62	19800792.46	18922507.13	21081388.67	19584069.94	28995205.92	31664362.47	26759726.09	30830790.11	24227401.39
PC(22:4(7Z,10Z,13Z,16Z)/14:0)	608902.6136	503391.5512	240644.109	417238.8935	620094.9172	640729.0039	456427.7453	347444.1697	282897.5217	130404.929	241285.773	374448.6807	646524.4969	490589.062	284760.6979	443356.7195	724110.8043	99060.20611	277001.6202	458858.5168	594292.458	305339.2602	423890.355	690994.6197	566661.64	293842.5251	80464.44592	271244.8499	495263.6716	266977.0592	325158.2682	251147.2843	642399.5546	436094.0471	313192.3645	422509.3825	268046.0622	485168.4528	357635.104	358863.8054	161362.1239	342559.5246	448033.2194	316195.5272	503542.5145
2-Aminoacrylic acid	3065677.473	3249323.507	3155733.896	3215013.355	3185232.253	3739388.444	2451303.922	3638084.451	2863276.572	2306053.676	2721621.685	2649931.142	2683775.735	2690591.937	3098022.411	2628858.875	3148157.81	3273682.841	3062998.762	2462804.577	1985786.815	2960503.343	2971038.56	2228463.045	2654956.203	3055142.981	2288829.932	2861017.904	3022889.997	2025210.099	2141684.497	3408345.599	2116667.769	3261944.271	4584537.083	3274860.448	2764875.404	3100563.584	3055542.705	3474250.745	3186159.884	2895288.489	2598480.666	3312233.306	2950895.907
LysoPC(18:2(9Z,12Z))	408327.1659	338105.0228	252693.3286	371386.799	291898.2451	304355.3471	297611.9268	274264.6091	305748.1314	255960.6874	135487.0013	346614.906	391930.6297	280432.6516	222797.8437	219741.0924	448819.8521	49468.72196	143143.1713	249552.2722	338037.713	251928.9745	179875.8048	1088386.706	410905.5165	501154.9701	403089.0409	270143.9447	296098.5532	249806.7448	333684.1854	281931.2023	267311.5096	314922.028	337386.212	295775.6209	227097.2126	370320.8488	382222.8631	218591.3587	145521.7138	302585.2981	401793.5145	192120.7151	353090.697
Linoleyl carnitine	295645881.9	434534205.7	353511738.4	345346895.1	315389049.3	252615336.8	337367608	395216323.5	207002817	353554517.9	332669359.9	474177832.4	338933843.5	325177179	361436746.2	455764976.2	338259440.5	224078065.7	438825320.3	308038628.9	331566513.7	382661978.2	334301209.1	294705616.8	315911384.7	367983133	361915572.7	377377852.3	396145000.9	172766973.6	206780811.1	296790432.2	275784211.8	248213492.4	248196371.8	314392573.2	189308039.3	335716599.9	142356881.1	304728559.7	329883681.7	327121131.3	310132850	326430812.4	325593789.7
Phenylalanylproline	1400040.782	1469145.349	1208661.256	1325527.158	1528313.016	2219704.487	890343.7738	1384161.3	1326938.724	1253380.606	595671.8835	2085527.457	1134048.943	921988.2236	1584847.471	1100103.635	795499.4552	928028.886	919190.6239	923030.7935	1027834.521	1339798.829	774524.8249	729378.7614	1002269.962	903008.6123	815763.1443	861333.9925	1104467.824	912139.2411	1392616.219	1543588.482	722767.0087	1194200.765	1084377.531	1369915.847	743150.0476	703295.9663	1305361.811	1495756.187	1105218.66	993123.2725	858355.6284	1163394.378	1227618.469
DG(18:3(6Z,9Z,12Z)/20:3(5Z,8Z,11Z)/0:0)	3351746.472	4370355.361	2843305.044	4928059.359	4525911.335	3872734.62	3450410.451	4014280.369	4375279.592	3133708.947	1700441.597	3649833.144	3401318.858	3920373.845	4744839.694	4938910.841	3536388.826	4418098.202	4695247.136	4799342.983	3979669.592	3789976.742	3733490.256	5521787.896	4754299.319	6029030.605	5400218.418	5660108.074	5754516.606	4752964.466	2362805.429	3502535.915	2162881.254	3057581.982	3049022.96	3563803.148	3461239.031	3230622.188	2733023.811	2823604.836	2166869.253	2940297.813	2794858.067	3101675.229	2495755.224
Curzeone	1864612.685	1177008.742	1190995.11	668039.9351	1318058.222	1889529.133	1228384.82	956228.8445	1160288.754	1528082.154	701399.7153	288509.1496	391115.6136	407335.34	375726.5019	386305.3797	280078.7246	606527.5629	593215.647	847943.1112	1974573.156	1350586.254	610349.3451	564974.306	599583.3255	831590.8006	1014364.619	745464.9989	752875.9702	1891642.39	170632.4041	434199.074	1175381.907	503164.9889	295450.476	279720.177	273788.9727	180915.444	607684.0242	321713.3494	913471.5431	885909.4625	998648.3794	778363.5277	876994.1096
3,5,6-Trihydroxy-3',4',7-trimethoxyflavone 3-glucuronide	144051.5011	141641.0591	459289.9806	104172.5149	71031.98273	0	99315.21392	77762.75655	133701.88	236383.1583	0	153988.3988	85329.70101	478361.7006	429436.4362	117120.5716	111175.2595	170078.3072	71997.50187	306763.8385	82544.74063	108382.7682	570836.9213	196472.8639	204491.5923	124806.1054	228929.778	198246.7522	289669.8609	415755.7013	424063.502	366454.7357	752433.3855	312366.1623	297500.3714	455449.5338	194774.1359	106257.5799	165641.4318	276281.8979	1650120.617	611861.994	466798.6617	326119.4348	445229.5695
N-[[3-Hydroxy-2-(2-pentenyl)cyclopentyl]acetyl]isoleucine	1792484.128	3303442.247	2040905.713	3493003.253	2029936.078	2311306.71	1735985.845	2995105.931	2685901.585	2132770.276	2234188.943	1784963.108	2360165.603	1998448.926	3460770.466	4584454.419	378802.1828	944864.9994	1368644.916	2556768.656	1512133.396	1915897.151	3618449.129	1380204.171	3421496.7	1788270.271	1409443.103	695907.6563	1253687.756	2232189.497	2912041.348	3387731.647	3135181.986	1505848.364	2036791.865	1293985.756	2739710.363	1745939.981	2268463.257	1494526.836	300980.9912	881716.2933	869061.4635	890613.6534	892721.886
SM(d18:1/20:0)	74483363.32	54280375.07	71583729.75	47098548.77	66286592.19	52571855.18	58298103.59	65397361.64	75938259.88	75616888.93	34063554.46	70769648.23	62153690.17	66078629.38	67784335.1	50955542.14	63927973.83	74855634.37	72475412.22	61673900.39	68547542.5	66697668.76	35971603.44	50267103.47	53340046.91	57561901.37	59413117.89	49908072.78	52679141.51	62887362	67427645.3	91052145.55	37447250.6	87556562.64	79141804.73	95494306.02	81625004.38	82828605.48	84683871.71	94864226.44	39949371.86	34226820.56	34368856.33	39231375.78	38169247.67
(3beta,22E,24R)-5,8-Epidioxy-23-methylergosta-6,22-dien-3-ol	2795324.258	5035472.979	3378615.714	1992949.241	3734753.705	2918253.607	2058165.988	3279259.987	3091853.717	4016421.124	2009559.392	1544142.547	4849661.14	2506037.928	2192005.794	1905789.41	2609163.18	3494144.923	3074858.744	2205665.775	3311315.215	1755626.428	1566503.721	1917153.998	2761078.401	2836096.176	3166000.483	1402929.073	3005500.218	2156072.454	2453606.761	3161238.366	1167788.181	3742581.876	3405975.217	4995506.437	1703790.09	1544711.528	3865905.878	3284890.541	1962569.376	2203717.972	1811726.106	2260276.843	2384435.356
L-Menthyl acetoacetate	2296046.286	1630546.405	5039822.734	3501719.661	5757430.787	1309934.785	2966459.022	4308441.61	2017667.93	1418164.423	286465.458	3058694.163	1983813.98	1834744.984	2421676.831	1719348.334	1254480.647	1485027.307	2622291.926	3239077.733	1518358.137	1542781.52	1095170.099	5498222.177	1939497.66	2898865.258	2392150.06	2737898.628	4532702.931	2305138.105	1318985.78	1209472.093	1148260.248	1933876.602	996965.6538	2222374.579	1250431.301	1606189.224	1084904.726	1006286.521	2074262.769	1773103.527	2723031.587	2732645.417	2729810.551
2-(Methoxycarbonyl)-5-methyl-2,4-bis(3-methyl-2-butenyl)-6-(2-methyl-1-oxopropyl)-5-(4-methyl-3-pentenyl)cyclohexanone	490301.9791	1171284.781	398039.9428	857785.1196	406944.4967	663852.1565	623207.1604	707364.1948	916834.0472	560676.0519	731454.2026	368939.6284	1400706.432	368366.541	808198.6619	752234.6615	469207.9804	913566.2494	316238.2189	382302.7391	850464.9162	610032.1991	304408.9005	333335.5959	548155.8651	840823.4835	905058.2213	384616.7249	1030035.404	502988.5967	499852.6412	480927.7581	329244.3551	993545.0954	990437.1626	964124.3231	427040.1977	305471.2785	887983.5684	926989.7952	664958.5694	340103.447	494438.4418	387001.1731	407028.4933
Spirotaccagenin	1639863.806	1430626.617	1117252.008	2755105.038	2695899.023	1065959.241	1363521.062	1468523.402	1570572.711	1491433.72	6001174.205	2313875.493	1436188.256	2029970.417	3469788.895	4266254.026	2997621.141	2955223.437	1833734.817	1520574.688	1027401.78	2090130.633	3065871.674	771276.5338	2094205.624	1625759.033	892489.1743	1499834.086	2153177.071	1381229.878	665094.0967	1873671.844	6851114.334	1968925.326	2398941.002	1989947.806	2520079.774	1198710.654	3520854.976	2396489.18	2270447.581	1966489.684	3152980.072	2082141.509	2007215.802
Dehydrocyanaropicrin	1440912.794	1314386.43	957796.7206	1261869.846	1543073.193	882904.7194	1340937.915	1148218.762	1399071.125	945757.5541	598776.3427	695376.3522	1329542.064	1629374.819	1515423.349	1411465.493	991720.2109	1385975.974	1113775.585	837104.3673	945428.8619	1899844.987	1155354.702	1136482.861	1223765.127	933971.7955	1255683.822	1974501.338	1549255.438	1163470.011	967448.1834	1837795.744	1257859.142	1216400.256	1147676.148	1606344.942	1218667.703	1138796.845	1455031.538	1603371.113	1168959.915	1078791.435	1303834.516	1165829.05	1402931.433
2-Amino-1,6-dimethylfuro[3,2-e]imidazo[4,5-b]pyridine	6455910.813	5990603.25	5485487.464	5686334.619	7355964.122	1339330.471	6894422.499	6225633.063	5687315.83	5048107.478	6579850.018	5083822.093	6481220.051	7315945.704	8041475.091	6375898.808	5425734.582	7353781.164	6490095.325	4649288.643	7524366.862	8583297.033	8253858.483	5262624.564	4994200.915	5612432.683	6548598.55	7124633.66	7225640.886	7056759.997	5768397.806	8251536.691	6347021.393	5578645.345	5738435.219	7223210.247	8188221.137	6181688.004	7328554.088	8582657.557	6172904.255	6310697.52	6590927.614	5852534.693	5851731.462
5-Hydroxy-7-methoxy-2-tritriacontyl-4H-1-benzopyran-4-one	4618587.236	4158177.278	3865974.769	3631413.638	3979467.75	3867960.261	3603220.116	2886181.585	3305895.999	3503964.398	367821.8877	3295635.425	3245066.7	2276465.108	2202138.39	1774426.958	3646173.126	2014561.555	3347556.469	4131838.711	4033403.297	3293170.33	1156645.743	3405096.785	3154785.717	2585514.969	2048563.821	3677300.808	3131807.241	3603769.262	3175939.268	2613244.063	641661.0852	3139153.37	1613672.28	3256959.278	3444404.258	2411202.134	2242279.304	3217264.812	1174885.599	2116598.421	1962430.759	1942529.249	1544769.243
LysoPC(18:3(6Z,9Z,12Z))	530264652.8	120575472	516604863.5	592359078.9	442461120.6	397141684.6	402826259.5	423189147.6	513266694.7	567726119.8	300797347.9	134750911.5	515946165.6	373066282.2	414894508.8	500899547.1	396458151.7	445597456.2	438060861.5	416636877.9	436365610.5	429323706.8	87446452.49	469050008.2	441278905.4	442533034.7	436026560.4	432374970.7	460431388.5	389526874.3	430639055.8	367727185.7	298095953.1	439072029.4	449333980	365648224.9	455021994.7	399192537	405081501.9	411686671	371668631.2	387566273	375227939.9	385756119.1	383028119.2
PC(16:1(9Z)/14:0)	0	1293168.696	0	1333989.434	2258248.226	948015.4338	1191430.424	0	0	1176995.184	0	1059873.7	1436780.017	481046.4466	0	995641.8688	1097193.329	720270.7492	433900.6506	953374.1555	1287522.26	2078975.734	512802.9471	0	1362325.112	595069.0143	0	1280837.569	857202.5293	1401922.737	1220112.714	1287304.717	2397071.152	1657076.369	0	1325822.883	0	958279.0296	916136.0297	1827918.792	1682944.037	2079515.915	1977224.74	1629570.753	1569670.251
Linoleamide	44875779.08	58724061.97	36130959.34	56162446.93	67821659.6	49782378.6	42930339.94	53075585.94	46147175.63	44502667.77	68331630.81	73297848.86	58557823.46	46011011.88	65811703.26	42694252.57	33162619.29	33024049.05	29380277.87	31536028.98	47607561.08	41792158.8	75478320.36	65844358.81	54805946.41	29231991.39	47284619.46	57077226.95	39815827.37	80127014.98	61777164.07	44107951.48	35779281.71	59203420.24	49333491.17	57764737.25	60595027.61	44186708.79	66005189.04	67688905.52	12227748.04	13660188.91	11087329.99	12288285.16	11425685.41
PE(18:1(11Z)/P-16:0)	10752841.34	14549616.26	11145386.59	11601434.85	12023093.43	9647540.058	8623839.984	19229824.63	15569791.38	23120579.33	6331178.611	16432660.48	16253533.06	12794937.2	20021648.41	8197327.974	11169091.19	13587695.55	17672914.42	10459683.05	14409704.73	15356316.79	7525852.647	13973979.27	15575369.82	12535542.91	14633540.69	5665505.505	14663130.14	15177066.83	19569656.16	22629467.73	7102167.806	21196945.03	17614283.93	16728082.29	16956517.13	20791679.6	18194141.14	25523978.09	12320801.58	11767363.45	11661641.96	13283733.78	13412636.84
LysoPC(18:1(9Z))	3471779883	4524590028	3095928721	3682717240	3217981542	3139709244	3707598313	4000518895	2936951612	3023225643	1563760730	2926938084	3216448443	3093799637	4576616844	3136177967	4443742002	2939420271	3469144265	3057381723	4287608943	3263967940	1777031519	3091826340	3234608689	3883475252	3789527447	3428467357	3157802994	3089421066	2964119751	3091293785	1912951291	3045725869	2841737547	3028993951	2806013187	4025590895	2749246249	3139050088	3449307435	3005759318	2961266670	3802836486	2970538594
LysoPE(24:6(6Z,9Z,12Z,15Z,18Z,21Z)/0:0)	724642.5037	903334.6438	504096.6826	451665.2348	931263.2544	738231.1449	748200.6473	735353.783	725570.9189	430784.7002	21038393.91	236954.556	135822.9566	1024167.035	879304.8236	1028078.367	1051033.291	701601.3033	474984.6528	361439.5222	198228.7792	595444.3775	12058486.84	743639.0044	221768.0837	139118.9857	959470.3029	883580.6657	755370.411	680339.3349	321053.5683	619006.5004	17654544.46	270236.3469	521220.3465	316107.5414	440474.9498	915024.8508	247137.7129	855802.1335	2083659.497	2032709.362	1925596.945	2054392.361	2390532.434
SM(d18:0/18:1(9Z))	132168940	131050149.3	128347813	103146644.3	148077226.8	123890676.6	124128822.1	126937568.4	144361114.6	144721245.3	160454829.1	163403332.2	149676310.1	146915286.3	149852468.5	149353468.9	145905601.9	176083387.1	145004465.7	117744539.1	145663008.6	125956257.4	119187790.2	112380048.3	112227019.6	123258878.1	132596170.4	101274534.8	105281604.5	129419108.6	139654460.3	193344521.9	165174308.8	163952252.7	178801591.5	169388291.4	136683375.6	144266687.3	163776535.2	189181824.9	91933225.31	94229161.16	90121316.3	94445673.47	95745112.17
[12]-Gingerol	53786817.23	94122714.72	69906612.26	71734310.86	59966416.43	47943251.74	65999586.17	83280748.1	39086221.85	75632751.6	71177986.94	112061752.3	69878655.6	68691672.2	76765417.03	116154271.2	78477614.14	43164501.07	92548622.75	60583981.64	67611547.3	81199484.13	73599605.26	64623325.21	71841944.71	81666383.93	75968491.75	82424220.5	83413725.84	30932327.49	35876992.4	63812739.71	57236536.15	46729400.05	54254688.55	60660873.27	32929179.6	60996437.95	23128865.68	62636826.61	67114218.1	67200554.97	69333266.04	69231984.88	66149537.55
PC(18:2(9Z,12Z)/14:1(9Z))	86580.69216	1217559.211	917490.2997	1730178.852	1935829.876	605455.3421	653766.7095	1273106.166	1026265.914	1387811.219	577166.8265	2031147.978	453115.8707	1038335.185	1388525.242	1006465.996	974717.3919	499491.9909	474252.0409	1392805.479	1469840.636	2791344.854	1024477.802	913677.0537	1348601.919	2598250.749	1785057.631	1773759.84	2323666.616	918906.7773	650799.5568	691544.2435	713049.0994	835712.294	253335.8375	1173791.428	624412.6516	679741.4657	538977.9429	803119.4208	764901.0513	769492.7273	847364.9676	733534.4558	575811.3513
L-4-Hydroxyglutamate semialdehyde	6098716.136	15297421.22	6005713.512	11811707.17	10363997.05	27043366.05	12051325.94	15401234.53	15372891.57	8486071.031	9960237.421	10273300.74	11973114.68	8777091.393	15026118.67	9933289.182	7529360.226	7415103.106	7770242.729	8203339.199	9799433.366	9690604.713	8972341.789	8847362.36	9274497.527	9225926.866	8341684.525	10803829.15	10827283.83	8585652.842	10885103.73	13148959.42	9258081.735	11972372.43	38078860.76	7340111.743	10327003.94	9882477.261	8908703.767	9994270.753	8904995.172	8170596.788	7428639.023	6360353.789	5493790.613
3-Hydroxy-carbofuran	499686.1359	411679.6454	178957.5893	460429.0208	1275852.396	447104.2563	499294.5823	328798.3474	922088.6358	741317.4287	567640.8363	461927.8629	669036.1081	489331.4307	519258.6911	1667393.742	402297.9464	562040.8622	412322.6841	210211.7208	750390.6592	543370.8099	143987.069	417992.1193	0	2483069.681	947675.0436	533362.4971	529414.345	201055.1233	0	638398.6964	189929.4023	119257.2351	684833.4231	110851.4276	0	171783.4487	153125.2101	467930.2494	728244.3464	541347.9064	920008.8868	1025107.457	868751.0152
1-(gamma-Glutamylamino)cyclopropanecarboxylic acid	4763132.831	5486678.785	5668301.773	4068055.363	4081023.913	4098254.998	4631471.647	4391882.246	5666591.568	4673193.005	5908686.011	4640413.092	6220966.876	4940284.75	5645836.605	4891195.436	12608449.76	4754976.829	4916289.176	3863879.708	5193784.947	5591850.046	4966000.933	4104991.339	5129273.53	4467263.969	6089447.01	4683904.476	4352547.787	4773939.441	4833804.248	6195481.702	5969532.32	7034295.8	5254614.281	6282560.862	5781842.077	4904001.268	6112046.157	6162239.678	5027775.174	5389392.844	5667598.528	5428856.768	5290204.032
3-[(Cyanophenylmethyl)amino]-3-oxopropanoic acid	1780709.898	1569790.917	2314718.592	2845006.734	1470084.515	1379762.42	1282238.852	1764388.278	2075918.239	1590919.953	1598028.424	1612273.354	1968916.505	2518460.526	1821686.093	1855437.397	1443082.59	2536202.254	783206.9948	1166768.395	1829667.547	2531195.124	1490161.665	822152.8458	1515517.141	1835047.002	2021662.938	2527473.808	1604840.511	1528825.09	1835722.499	2932197.03	2382510.144	1545018.3	3143483.7	1469043.528	1813829.963	1673276.736	1776714.143	2461802.775	3340478.821	1188238.515	3318546.709	1950701.759	1473568.777
2,2,4,4,6,6-Hexamethyl-1,3,5-trithiane	18519989.17	18532807.42	22024127.24	29727608.99	21350496.73	23140143.09	18252730.56	25664194.74	27900094.94	29949199.27	27058654.45	18049654.13	17537664.68	23825826.82	26300866.74	16525309.31	18213863.74	20461979.27	31144408.2	19464916.38	17341507.03	18891721.69	19890551.69	32367298.04	21028523.03	22623766.84	25485680.21	19230409.98	22139118.39	24744675.21	22750623.03	34813771.68	23257143.68	21248773.44	25677915.71	15332296.37	19225679.09	28681610.45	21464457.48	25486066.68	90588804.5	105312614.3	117499917.9	138759109.9	163687294.7
3-Acetylpyridine	7959269.642	13180982.5	8221574.624	6839484.748	11279885.95	23573741.07	5926286.974	7232877.615	26885948.75	11110461.18	6009455.66	8245792.805	6551717.072	7314664.554	6934726.383	6832679.743	6857591.18	5903699.655	5591071.231	7640064.173	7984529.401	8940132.938	6085934.902	7349335.256	8150785.811	8325954.05	11664665.71	7213075.797	5752829.796	9399277.102	6854566.97	6987552.172	6813575.223	6503947.04	6459086.286	6722417.656	8225827.096	6974031.084	7245431.171	8492218.606	7750631.374	7380036.91	9109844.469	6732781.646	8850405.234
Tetracosahexaenoic acid	8053301.622	13602774.68	7505819.495	6814115.89	2333782.604	12116463.64	2842954.625	5661388.129	3224525.379	5144513.136	39774375.26	1054144.004	11483344.94	15761324.65	6826830.486	23595668.42	8736319.502	8446293.776	6632676.923	2383817.42	8848851.807	6306448.399	38570841.42	8896309.656	2217810.306	2436226.219	8249553.692	5717067.241	3790215.751	2654932.576	10436519.23	2074781.204	159132509.5	3528234.034	1746901.316	4724101.153	2563532.236	930829.3675	3506200.407	4493297.856	11298399.8	12904967.77	12859417.84	12371921.62	13215351.03
PC(18:1(9Z)/18:1(11Z))	272463945.9	320478390.9	275499925.1	224687159.5	295329544.6	318535839.4	244126129.2	310636691	288929361.5	221760887.7	174249389.8	293013866.4	277437454.5	269650083.1	329153594.5	236532777.4	267645145.2	328511343.7	298336861.1	16544854.88	291815912.3	307582562.7	141939570.6	113280301.2	231526881.7	248906667	19456448.38	297721125.7	293409485.9	259734952.2	258123529.3	325284505.1	144863946.3	292707279.1	113082767.5	26262757.43	142325584	328628193.8	108946480.1	321538255.5	242054476.8	213953897.4	114154068.7	111117110.8	223326824.6
PE(P-18:1(9Z)/18:1(9Z))	2123690.678	1611589.375	931101.9096	1201404.54	1644986.361	1121339.622	1351146.21	1251572.589	1347441.495	1087909.181	481419.5538	1188144.045	1408959.1	961006.0208	1548047.52	1179462.398	1211140.449	1247624.545	1890301.739	892808.3739	1258755.086	1418433.713	258774.461	1061797.798	1041246.163	1160305.072	999813.6481	1656250.855	920823.5404	489837.5298	1116861.418	1230442.423	250751.0099	1103110.174	1441911.413	2016770.361	1355129.314	1684640.493	1407263.582	1221112.879	747176.3865	812444.3821	589218.3936	650142.7158	389280.6169
LysoPC(14:0/0:0)	226083052.3	343259436.5	290339838.2	322915871.6	347459567.4	250917519.6	259401650.9	283468199.2	277276431.9	264546725	213644991.2	288859328.8	308463641.7	288018973.3	314566012.3	245325318.5	263983848.8	224226236.4	280955917.6	295311231.1	309319100.7	294382712.2	230528753.6	263460326	290258208.1	299410332.3	274105623.7	329996898.7	295768137.7	251849998.6	229446513.2	259929494	247657227.3	239369091.1	256433978.1	256933410.7	229803985.3	221804151.2	197731360.1	262295615.9	262247608.7	266996996.6	262149021.2	279581190.2	268468378.4
LysoPC(20:0/0:0)	229794601.9	230395267.9	188116034.8	203123073	205551593	189551192	208486170	202161697.7	227262015.6	202116861.5	44810525.74	153089730	200098660.3	169391872	181778611.1	110471251.1	154220058.7	175470135.3	155582294.9	177568515.5	179774251.8	205196995.9	75020828.61	166870908.8	180615246.6	158028623.7	151988106.4	249279345.1	180040387	174106493.2	210833589.4	148815325.3	87777851.37	174389132.7	198452812	181823864.9	239824937.5	198499187.1	164117741.4	179417164.6	183578806.2	190998864.4	165316453.1	171536734	171310971.9
PI(20:3(5Z,8Z,11Z)/16:0)	5301734.518	7657296.825	4835151.067	5593441.692	6023383.685	6026679.922	4358389.685	5249920.815	5255314.945	3918964.935	1150013.804	5432867.419	5226381.977	4626982.22	6329906.703	4149940.706	6621981.234	3835761.814	5353903.294	6183419.074	5053957.682	5798176.13	393121.7377	4756373.742	4703060.474	5311685.22	4197005.613	6767341.111	5133981.188	4602297.854	3359292.093	4855807.041	2232971.523	4913192.785	4696938.429	4999378.013	4693767.235	3493016.847	4033586.985	4571392.482	4162916.662	4183964.621	4121871.75	4193727.91	4102229.566
PC(20:5(5Z,8Z,11Z,14Z,17Z)/15:0)	5463344.746	11968374.82	4302890.658	8532179.617	11836208.42	9996830.784	6975293.241	8427707.66	6587842.607	7720158.189	9290496.931	9662477.207	9487267.101	12226328.27	10585606.34	12520869.9	8612794.446	11210788.1	10920638.23	10777853.82	7932993.949	11938951.15	13127622.44	12392354.89	11309130.55	8759695.035	5327822.455	9603729.575	12860855.37	10488685.06	11688821.98	12519669.63	8710168.199	6924640.578	7529877.884	10441566.55	10051169.69	6892839.193	12146467.83	9303585.081	7715251.1	8979397.636	7580120.618	8656602.201	10694290.11
(3xi,6xi)-Cyclo(alanylvalyl)	394881685.7	184003285.8	179852402.6	265020102.7	210496040.6	155132834.3	101851409.3	230995198.2	288025314.4	314686966.5	475943865.6	231051981.2	275556820.3	132190226.5	240919263.9	436117925.8	262415381.8	461164240.8	334230028.7	218003644.4	156336219.7	191637218.8	325065572.1	263319304.2	364415417	216154574.2	405411861.6	192848706.5	156905818.2	278523294.1	544926361.5	491588282.3	461887990.6	543558869.4	278566907.3	331133412.1	250567823	264769498.3	436831694.5	481264175.3	7106525.421	10463228.99	13446341.14	18116801.9	23502103.58
(2R,3R,4R)-2-Amino-4-hydroxy-3-methylpentanoic acid	74547471.45	100405720.4	118634837.8	126566653.9	185382115.7	135142510.5	135416789.8	130197607.3	75753170.03	69484335.06	38133555.6	92730167.67	83071895.07	109032978.9	113250875.5	69845907.6	62825477.86	58315713.41	92655407.16	115851926.8	63553364.5	75096627.93	64736070.37	88476778.63	53484905.02	81526203.1	107740326.7	125009228.9	120459743.2	90179064.36	54048682.52	81155420.26	42014085.25	72584691.77	79495423.84	62472658.75	66641815.46	90915862.73	63974565.24	93230937.96	88965589.81	82437362.29	81079674.77	85963442.93	85498259.17
Persicaxanthin	1024709.267	1038571.467	726531.5922	664431.0854	1109859.554	443487.0394	1067824.222	1466684.67	501571.5607	916362.7879	913896.1846	1086328.543	891718.8165	1029456.054	1064031.332	850858.9666	870079.0922	1091854.662	1307780.205	1016699.197	915126.6125	846924.257	413912.317	1135709.516	749580.1762	815531.5541	1255668.726	1072540.487	658466.092	516227.2712	605186.942	1216677.268	798199.3607	844957.9615	2766334.359	1309287.026	1214176.592	644122.9537	1074699.259	682583.7249	732013.8783	931890.9929	650122.2803	727333.9967	1145137.763
LysoPC(22:6(4Z,7Z,10Z,13Z,16Z,19Z))	2146454975	838445191	2132227300	2265948693	2091729479	2856830681	2467762754	3106673737	2114285680	2544131460	1141029414	2696080400	2219567380	1903557022	3009759134	1921973861	2923597994	2041863607	2184850905	2006124696	2122327297	2966945396	587748528.1	1903134565	2029994554	2994430602	2270760390	1927352512	2695938778	2167138212	2121056537	1908684094	1293552911	2200803687	2018554117	754422378.9	1858265063	2868822014	2117091292	2090193240	1985483866	1978170577	1887030626	1982380885	1996221670
3-[4-Hydroxy-3-(3-methyl-2-butenyl)phenyl]-2-propenal	597725.8564	367480.9197	631954.948	387975.5954	438288.0591	541168.9562	489539.4323	255973.3172	380497.5049	320139.0343	2345497.411	420797.0418	322273.3176	387711.5738	620306.9701	544642.7055	392368.754	505328.3869	373418.2531	417653.5461	519576.8816	471887.1106	1330180.336	454919.575	417755.0726	272831.0319	452874.2897	427613.0408	456608.1907	566281.2295	567924.1639	511659.5567	3554065.948	417598.3685	549471.1727	529033.0813	490900.5147	443002.8233	438604.0262	261619.8872	337781.4859	272034.8016	602519.5386	394811.424	395984.6166
LysoPC(16:0)	10296829.14	9352449.173	11782417.58	18514621.29	8708454.655	18844302.39	7407657.819	14385997.49	11164923.84	143893117.5	5110773.045	7157584.969	6495705.551	14122715.24	23537103.14	7384572.242	6715322.511	7176882.17	128887073.9	6053810.628	129207599.2	8610843.309	4645623.246	12641634.71	12780315.06	12414401.53	18628825.3	8085236.907	18566289.84	19142890.24	14223192.24	14715497.65	5975907.494	7661567.799	14319893	6534022.167	10760975.89	10650653.25	7579869.035	12309430.46	18324983.45	112050971.9	6422023.809	13004947.24	16328403.78
Sphalleroside A	492268.3239	569929.3868	1490996.847	1406866.661	2671776.694	1727963.667	1441685.334	1259291.022	221224.055	79576.01296	0	1537117.068	31065.14831	828145.185	728476.652	4454804.369	465830.1846	0	0	1150203.981	0	0	138136.6468	1676841.645	100747.5865	447434.2278	0	246409.3288	1026993.069	165227.5466	0	652434.1789	0	897814.0953	677153.9983	37295.48985	30418.21338	1395710.421	512689.7985	167259.4584	709552.3312	693237.9576	748758.3264	876313.7942	798078.8927
L-phenylalanyl-L-hydroxyproline	1573552.942	1983410.981	1876755.989	1624066.468	2076418.046	2598733.202	2243440.725	1978420.06	2319904.834	1889791.971	2798592.312	1866720.171	1623736.578	1767575.217	2902402.656	1812714.819	2274825.98	1760699.463	1815690.63	1661515.839	2011973.573	2587149.713	1724676.153	1326725.729	1689753.421	1658813.723	2408744.822	2161547.217	1985381.183	2857901.164	1182957.582	2652584.548	1644504.945	1934755.031	2863666.753	2318759.261	1759028.148	1701768.881	2337455.842	2328306.691	1867475.642	2129342.679	1812151.651	2160866.631	1954575.146
Ajocysteine	3805641.286	4672575.328	5124451.808	4827002.687	4322725.732	5301936.505	3281749.987	4997564.247	5311475.042	5879492.583	5807185.177	4779028.202	3416617.666	3815160.783	5330183.53	4980922.35	3762331.082	5902299.135	5704813.49	3775472.545	4287423.098	4234187.603	5692059.402	5536015.303	3693974.103	5954113.756	5597864.82	5953128.278	3992771.653	5151154.242	4409756.12	4677978.648	3312180.009	3942272.288	5400175.193	3447365.449	4187164.831	3226972.794	5631521.563	4209490.39	6522495.359	4377237.238	4483498.087	3787173.763	3430619.417
Hexanoylglycine	1594584.206	4746750.195	2664843.009	5436537.098	2551191.798	1619395.423	3896955.062	4092103.716	4143971.659	4906175.865	712431.5777	5149141.857	4038749.88	3989755.793	3719556.123	4250066.464	3646322.771	2165183.315	4324682.073	2396710.763	3489888.783	4167662.53	1321577.418	2652668.078	4741230.609	12678247.67	4505447.543	6566449.08	4554247.97	2703677.884	894259.3987	4190714.486	806329.4106	1576888.803	2943498.656	2020089.264	1516839.686	2216772.664	1202904.678	2409583.934	2563653.579	3021473.338	2616891.29	2397771.408	3706068.489
PC(18:2(9Z,12Z)/16:0)	4844864298	6707476210	6011854698	5966711903	8025990241	6995620214	7116436997	10229920902	9608402423	6700205067	3115424045	7105311567	10377373703	6752744834	6508400330	6222983341	6577440940	7102164823	6073592504	6860698684	10662208485	7274936903	3293498033	8243161758	7164506708	6901971005	6422616960	9257381453	7409574424	5838610535	6061828727	9722441619	3772378441	9777767211	8885119623	6281754508	4927198531	6387514510	7806529117	6089972316	6415614510	6486637460	7281776272	6763777909	9732844658
Nutriacholic acid	3315898.697	1213537.452	1729451.833	1198664.263	1161652.936	1997758.033	355848.4692	709947.1012	736699.4613	1203380.39	53777540.71	196626.6813	1550646.999	1764451.479	535577.9595	3863273.715	1038474.706	1048594.904	1177017.582	879502.9606	441788.8163	560516.4847	22133297.92	3549808.108	1135347.256	896749.5879	2278371.361	684344.2973	596042.5525	126699.467	875891.3744	1325619.191	81043248.58	1102009.036	553452.48	1497819.989	451646.5484	168922.1057	919345.6499	2141529.11	7971264.328	8626563.882	7353335.42	6255901.152	7674595.868
Cysteine-S-sulfate	3827143.853	2930362.301	2031480.657	2771876.043	3847222.647	6315528.081	1899779.59	2727626.77	4458906.254	3524129.031	20047333.39	3334850.78	2866138.255	5084299.064	6683214.071	5696061.229	3406980.375	3536908.357	2767488.489	2716404.963	2845454.656	2502759.799	12834630.21	2329035.3	2175021.016	1390345.821	2395391.264	1216032.639	647411.0685	5879080.749	1863907.353	6224019.018	16071486.7	2660703.605	7253829.092	3459033.499	6510273.857	4244518.255	11640259.29	5778806.011	3424750.406	4485955.277	5093654.016	5084402.265	5341868.498
Zymonic acid	12280891.64	13007455.24	10066436.86	18820505.25	20885505.12	15111218.16	25634352.48	29454562.47	0	39471786.34	54469124.45	21106499.48	3924394.934	28044774.56	28694037.57	14201735.86	13597488.56	13706527.47	24762370.92	0	6254940.966	0	15380705.4	0	0	0	0	0	0	0	4919922.728	0	2548586.166	0	0	4466936.001	0	0	0	0	3704129.755	7907863.761	9125668.005	10974199.3	11251102.29
Cucurbic acid	1212842.369	799334.2683	821541.7765	755489.1751	575073.7014	930497.4522	628664.5353	645551.3751	413670.0738	733585.7247	426423.367	348172.648	447839.0845	521974.6668	316837.9715	602684.9771	411875.6099	366569.4052	475457.7779	263234.5867	489058.4398	582078.4647	404753.5229	302290.687	479342.0588	543492.7213	431098.2112	367454.1196	540352.8154	396628.1741	394746.6723	352909.151	691309.5082	334218.3507	381032.6577	529496.6305	405500.0274	310978.1874	191433.6193	349489.3645	528184.0726	409370.6024	488620.3255	547340.5201	446942.6757
Taurodeoxycholic acid	472917.8923	3860249.68	1912607.967	1100969.948	189836.5292	3567655.658	1964805.461	1102447.088	104015.0964	731497.3874	27027891.9	213939.2356	541471.1673	2602303.179	3975307.29	1442086.037	503756.484	162451.1032	576826.7245	529163.3837	2203686.99	682615.0941	18887487.67	740179.0219	285973.9636	485775.0341	250192.4624	1558629.913	843735.1917	764033.3329	1154691.561	23471.40886	18828048.75	432519.893	22816.14527	186279.8645	631752.2244	250710.5137	79003.73892	27964.96756	2279532.382	2137238.84	2909580.105	2455183.372	2194222.745
D-Glutamic acid	16228599.18	11819725.82	14910834.07	15390075.36	16981392.78	8789123.138	13529195.71	10950173.76	11359212.23	12719992.78	0	11967626.48	20414599.99	18153409.04	12698514.16	10626276.24	13368067.1	13231409.33	16837817.68	14086468.24	12083071.07	17492249.78	11534467.86	14348225.46	13681357.43	11310392.89	18321645.27	14118692.2	13039084.15	13721458.71	13464185.76	16855882.98	3992592.422	15693883.8	14872707.56	16456006.79	16750780.47	15102413.1	14816688.96	12984759.34	618474.1337	5577369.715	8009199.127	9363755.209	13638305.58
Gossyrubilone	202900.4906	111918.1602	279034.7798	277950.3958	89189.39235	112015.1045	208219.8088	255295.3721	53809.29882	138752.9734	62539.00943	110760.4635	0	53580.91438	215296.5299	73898.39784	318628.8605	171130.6747	775650.647	931817.693	323777.7533	34235.24643	158437.7352	568336.9179	312763.0366	646171.6669	348666.35	159325.8207	1313716.318	0	193841.8074	0	0	0	0	49359.20292	28832.44225	83521.5293	36769.47304	0	624880.551	604080.8004	542327.9269	693813.2279	650918.376
3-(4-Hydroxyphenyl)-1-propanol	12301956.4	13363210.36	12519070.47	6867699.219	7649558.003	5876830.411	10299391.81	14634146.67	12091330.19	9892260.542	1467974.443	14793782.21	12218384.98	8102245.994	12595412.22	6380520.542	9942153.074	12239806.11	7519042.313	14361003.13	7401236.702	7333037.94	16220705.4	12538650.46	15041977.63	6007709.261	8917224.677	7066250.29	8762587.448	11632687.2	6354602.88	9238130.871	5836772.61	6553003.685	6772611.313	7567098.611	15006344.7	10593646.78	4377786.636	9346084.023	6902554.394	7497763.215	7305812.852	7362397.709	6596243.157
L-2-Amino-4-methylenepentanedioic acid	11460038.93	16946419.92	12135461.16	21922563.24	3703974.897	3288587.031	15278338	15730413.07	17001931.56	16346815.64	9772752.098	12051446.68	6636209.042	17694697.66	15889265.36	12072292.05	18010852.34	19591502.27	6742940.487	16210489.68	16489820.68	20241411.61	16502725.3	3140459.523	19133496.76	15458666.63	19288865.76	15964321.86	6610405.561	17159736.5	22358802.55	19797510.45	13240092.94	11855091.96	4545619.084	21677566.17	21712248.68	19801232.1	18713663.9	21329025.16	3462928.176	19256091.29	19539853.22	18458833.45	5878587.974
(R)-Dihydromaleimide	57064831.94	35485069.32	37411970.86	29456157.98	31854815.95	32663153.32	27977640.29	30412961.37	38692389.76	31542077.93	31046982.71	35592778.25	33041220.01	36417667.5	33830606.12	32787713.62	39020790.1	32640385.37	30681276.07	40221992.19	37902249.68	33535587.95	39119975.29	38230992.6	30166068.94	31788264.95	55334053.81	37169381.16	34065890.45	38233028.55	40386317.77	36365954.18	30804926.49	41490200.74	40625415.36	40647172.67	45243093.3	40491205.79	43107914.18	41278304.46	37850667.8	36708135.84	38625195.56	39179247.45	38882464.55
3alpha,4,5,7alpha-Tetrahydro-5-hydroxy-1H-isoindole-1,3(2H)-dione	18365182.28	6618346.256	17553791	15243722.61	18491381.84	23170045.42	17897256.87	17662403.99	15702499.74	10632503.4	41083200.8	11753635.36	5762841.922	7002943.418	6404860.471	6889685.311	5987110.68	5933458.134	5424426.625	6018716.851	5854235.682	7020208.399	31238860.89	11790609.07	6309532.71	15091485.37	24967279.17	6165299.549	5652941.76	13805086.92	25701611.12	6262854.287	8899715.233	5514182.737	5800387.128	6328459.824	5092621.908	5356930.843	6863804.382	5961693.477	7587558.962	8305292.43	7208744.26	7298608.897	7649923.949
4,6-dihydroxy-3-(3-oxo-1-phenylbutyl)-2H-chromen-2-one	8738475.503	7496595.005	7589265.095	10139729.01	9684303.245	5597069.345	11898975.18	10853791.58	7465348.431	10465390.97	6323697.715	10514445.1	9825547.29	11201687.72	12241927.46	10695324.79	12490167.75	11669374.54	12727608.73	9551086.929	8835387.192	10197654.7	9765406.476	8501945.042	8508667.471	7297288.777	11019855.93	11966874.61	11746795.16	6751312.429	10291087.55	9108594.692	5249820.398	7305320.021	6676749.024	10846584.58	4247219.295	8488541.023	7334502.861	7276936.942	8351400.246	8441380.373	8990135.927	8784843.829	8805486.546
Histidinyl-Hydroxyproline	4127442.62	5484994.623	4702784.601	5450501.456	4915187.796	4833012.848	4208742.806	4650270.678	5971813.968	4721838.952	3857533.747	3711919.889	4730940.717	5206250.515	5531594.158	4108336.342	4418987.558	4556100.493	3844455.918	3735412.612	3997427.599	4969959.604	3738164.1	2970213.705	5383041.548	6520089.836	5593486.458	5135467.713	4318702.791	3759558.451	3866227.556	4560777.962	3381490.445	3786590.271	5479045.658	5189543.99	3669913.749	4199964.541	4770853.46	6139705.199	3979418.981	4082530.731	4097523.807	4320599.488	4672912.552
Sagecoumarin	379073.2543	690105.5402	317220.4518	342465.4822	234192.3631	348173.4516	111236.8172	467275.0207	514796.9396	379836.5811	791321.2747	583891.4235	692313.7325	274774.2952	326644.8653	374634.0257	681914.6606	343364.5066	307896.938	308004.0685	330035.2235	255019.3102	739204.8708	439253.3288	308029.49	540368.6963	580351.9906	455260.7398	332887.1684	637724.9152	457137.581	449865.8923	641505.8404	383580.2615	371990.7569	411669.7858	516080.1343	247719.2328	877208.2848	412024.373	587820.3852	403356.1858	321746.3898	606249.5996	370674.78
LysoPC(24:0)	59174227.61	65225431.16	57349306.28	60527277.19	68804730.38	66961539.02	61741911.39	67127110.96	63645202.35	58123695.75	37800504.55	71207888.33	67897012.78	73080533.29	69915933.24	50388126.52	65954264.14	61266075.61	56979624.34	54468062.53	66987835.72	63636172.26	36859867.8	55310551.18	60498550.44	62631671.12	61022745.73	68236934.75	65654641.2	60895537.09	67855821.21	61827631.9	51505629.83	63594429.42	61328512.64	68064435.35	56522433.61	57656157.97	66138605.24	64533521.27	56870667.46	55703702.17	58699797.39	59122292.62	57271397.82
LysoPC(18:4(6Z,9Z,12Z,15Z))	9707921.41	13688163.6	12190708.28	15528085.33	13473094.48	10824371.77	8864073.618	10256424.61	10019338.17	9890885.616	11176570.55	15117119.47	11561971.73	12292193.01	10928083.89	11116544.4	13327262.87	5292756.25	15167323.51	13464712.85	13586426.59	14639270.38	10360887.51	12359386.12	15603976.61	14712540.4	12945102.67	14586338.36	14168978.18	12598100.36	9601272.769	12753059.98	11612842.51	12105048.29	11253063.84	10918330.63	9827387.226	11048070.09	9997076.96	5201316.925	11746478.85	12229926	13068095.58	11857908.62	11715664.82
Ganodermic acid TQ	354450.8279	506191.994	323325.4641	480386.8079	332914.3323	379303.2621	369439.1466	383902.0732	413695.8552	501552.9557	218421.3462	292397.8579	454165.7083	293595.6003	336549.5287	179083.0962	285887.1945	304724.4307	308734.6222	326614.6957	399253.8506	443901.8103	178383.4964	284472.5981	356771.1116	317090.9913	332353.1836	306328.5781	297921.2668	467009.5276	365150.0874	381223.7041	354163.7746	415663.1059	452703.9868	273406.484	326879.0928	305521.7471	360544.3594	557650.5277	292482.2361	383776.339	337720.1819	337935.3429	345385.5369
Histidinal	3325831.582	3471324.682	3629989.669	2661455.052	2570061.236	3801746.838	2318320.882	1168790.071	3766123.821	2896865.1	1747953.034	3763742.749	2993748.315	1584421.991	2950000.009	4540364.986	3651732.883	4879013.79	2706337.031	2406978.939	3177934.6	3475059.502	3478304.677	1260348.491	1679249.572	2373876.824	5333128.122	2487562.862	3053372.323	3380435.87	4304142.126	4213363.219	7975569.988	7585445.254	4992087.069	5037283.838	3378487.946	4113538.685	5569219.73	6232827.8	2812141.007	2825544.619	2995786.139	1597837.933	1291301.876
LysoPC(24:1(15Z))	17824964.86	19953747.29	17823136.04	20057687.7	20702078.11	17855853.48	19000632.05	16656757	19718473.75	17362944.19	13953550.57	19180415.78	19850850.47	20929609.7	21752882.92	15487600.08	20043340.52	371926.2653	18375335.48	15559396.33	21320914.65	22110944.97	11578386.12	17668162.37	17879302.07	18371259.15	18239643.01	22860969.71	19847315.14	18691482.25	17765751.53	20368007.52	21628117.28	18590795.87	19575296.66	18769594.88	19514926.74	17943055.53	20833531.25	20594776.36	22100675.13	21331769.83	20145038.04	18538027.36	19565105.75
Hydroxyprolyl-Leucine	7491726.66	8500250.164	7754771.563	8093239.25	9173029.274	9057859.422	10685826.64	1380150.44	11915331.87	9676857.823	6633811.13	6029096.283	169326.5798	9731660.166	8063167.818	10729235.05	8538846.77	12038379.32	9073876.145	224980.872	1963171.87	8255093.653	8049056.477	1485205.807	1109485.032	10716521.09	10499548.61	12228762.75	7435927.732	7730665.156	5172091.08	9263668.265	6874560.819	8639937.151	10915416.77	8285960.044	9275619.066	8336856.552	10978651.3	9446960.127	8228168.773	8451587.054	8389550.675	8414848.625	8468458.561
Sulfolithocholylglycine	370800.1302	127537.3343	141631.9464	112472.678	62408.24459	511606.7924	81908.12827	0	0	64733.35301	123687071.1	0	161711.3467	470739.6224	52498.24231	1584596.757	43138.73321	142139.3383	0	0	29927.23903	0	5969999.427	113924.2805	0	0	39547.96883	0	0	0	0	0	79023923.69	84507.74454	0	0	0	0	0	115705.0795	6447431.524	5892140.958	6470312.769	6346948.479	6163359.271
Lucidone A	1051504.333	518920.9808	359400.1204	267257.8708	254919.3327	128918.8519	471156.1219	375066.3466	181670.7245	14237.00886	14583.39809	521274.8027	471805.2214	302138.844	372703.0239	120128.1773	184300.5592	737114.0959	659491.9792	398211.1057	153259.8303	152488.2043	18499.39994	227465.5764	433924.539	496904.5788	432722.5667	202930.2265	226087.8237	71139.10041	223767.1939	130106.5944	242621.9788	757937.1793	1672009.237	1951463.816	554521.6275	861382.6565	78030.17557	291422.4659	489038.9568	532131.2125	395165.2351	422580.1074	406983.2655
Oxytetracycline	1267659.885	1943031.651	1779388.34	1739909.132	1816355.614	1256123.877	1768287.874	1758048.554	1952553.567	1810310.893	1906702.196	1889525.797	1465726.443	1573380.34	1782459.939	1667450.798	1645409.384	1502914.268	2016854.731	1756034.343	1276213.413	1639708.524	1608769.917	1841168.795	1754701.444	1906982.38	1821795.502	1573853.479	2137937.304	1760744.618	1738669.705	1946610.53	1466659.302	1677677.907	2238363.17	1776494.04	1753252.439	1692805.282	1852623.139	1952174.431	1717793.472	1620598.852	1688849.752	1537121.827	1731871.964
Isoniazid alpha-ketoglutaric acid	20967221.35	45135859.77	27111008.54	31791981.07	29357834.55	32194607.06	34314763.31	39832049.34	29840434.96	34940581.17	24619567.16	39028235.09	26624224.47	35582245.17	35260039.22	39172318.25	37098693.05	19146432.5	38145256.03	29538176.31	33203989.07	35841870.76	28573365.59	34834764.78	39724321.82	44263835	42184205.84	46373239.06	41439584.03	28131946.58	24715375.17	40385856.21	21544449.21	31365553.74	39469651.61	35103708.42	31973886.08	28871467.66	29873399.42	28852134.98	30188482.79	32047587.64	33796108.08	35189293.84	34092389.54
(4-Hydroxybenzoyl)choline	3702515.624	4105300.157	4260066.158	4002784.582	3851479.266	7595371.605	4107228.339	7281453.27	3555846.619	3904480.444	3626390.899	4272998.436	3984453.217	3981164.403	3921198.922	14404715.5	3952953.89	4076952.192	4152616.899	4050002.471	3076439.06	4516498.359	4428068.742	7311870.789	3741213.467	4120799.751	3577337.883	2679883.926	4076524.523	3641736.29	3909189.704	5254742.31	3872510.215	3891914.979	4283631.274	3948776.188	3791313.017	5781921.422	3816684.03	5679119.93	5751272.296	3452182.488	4063073.703	3809892.058	4003743.028
Deoxyuridine	881233.3068	1074358.832	975183.4707	738199.9405	979010.5975	541723.877	1307404.484	790820.8298	1398513.427	1180257.978	1418993.618	789272.2376	1024854.331	1341184.748	809386.4787	1165308.298	915347.9861	1245006.901	862584.9459	764894.6866	478415.6959	947823.8778	1233725.595	713227.9581	961520.0549	1037834.476	1680194.13	1260062.577	831117.2633	1107874.921	930405.1123	1069879.573	1598984.302	960813.0205	1282068.965	786634.943	923159.9561	982457.1495	1276595.232	1012275.638	906540.3737	1244802.599	891363.6301	876911.0398	1019364.196
2-[(Methylthio)methyl]-2-butenal	59580813.6	84275312.2	55254234.01	63545756.68	72351181.51	87232500.32	55727617.74	60538093.49	75952818.13	78199701.18	85063515.53	67299073.64	85434316.21	67901412.52	78926729.07	70460170.5	70819369.3	62384758.65	61386428.21	61501537.56	74241821.06	81422631.43	85185815.47	63566218.79	63364350.45	63466303.38	76733106.93	71803526	68331676.74	71994312.13	67641982.33	90515463.71	98920323.06	77133726.55	82625240.8	77212891.23	81486169.72	68594921.29	87992068.37	88786796.52	65602085.05	67483136.84	68979287.1	72828291.3	70541164.19
4-Methoxybrassinin	3023482.042	2987693.437	2749224.461	1998062.857	2677741.576	3468908.732	3049588.819	1794397.864	2625763.206	2023536.031	2764079.363	2384675.077	2772828.578	2015345.128	1612506.79	2310748.011	2860247.98	2435427.913	2577286.172	2417707.575	2713186.702	2240026.17	1849762.297	2337271.136	1647026.691	2543335.783	2475555.089	2222734.974	2344104.759	1743511.772	2611921.078	2003597.395	1699434.355	2662943.781	2384272.376	2696189.368	3215189.147	2717301.045	2835578.331	2727401.599	2451906.834	3148891.153	1781498.878	2471878.35	1502812.395
3-Methylhistamine	8004475.767	5931587.876	5560026.998	5939139.279	5090825.219	7980174.316	5683450.613	3426838.114	5661402.253	8881007.214	8908547.669	6205533.387	6256933.68	5752582.369	5479618.792	8130567.823	3448847.265	7397249.696	7618692.268	2680896.695	6487382.405	8500323.814	9335637.955	3763942.459	7245295.611	5039892.058	2388946.28	2896067.753	5810142.113	3313689.859	8797439.064	8474447.329	8492592.211	9316464.86	6862229.194	11104323.34	6803330.977	2951231.4	6924577.048	9139536.548	5635670.015	5075680.607	4979219.47	4758608.181	4825536.335
PE(22:4(7Z,10Z,13Z,16Z)/14:0)	14129999.97	17087515.53	11623643.09	17586491.88	17924826.4	15140996.36	9135702.51	16083257.95	9205098.368	12359695.1	18318822.17	20381157.61	16102677.63	11654250.57	22914343.93	11803600.3	19525143.39	18960111.98	14123790.79	19957776.49	13499751.72	14229129.43	26079439.54	19127305.57	15270585.18	12597792.59	16798725.75	20294247.64	12906140.36	16330217.63	19239484.18	12306121.83	15903423.21	15083434.4	18995677.47	10153317.52	15884411.31	13524112.19	19897557.78	15336980.27	14752265.03	14142169.28	11977517.08	14400665.83	14065270.4
LysoPC(14:1(9Z))	2586488.409	4043134.038	4540945.152	4153676.365	3860512.871	3015535.543	3512028.417	1194284.883	2930552.134	2082155.539	2628301.547	3983420.648	3863074.31	3566570.629	3095039.943	3164696.826	3190738.702	2873027.09	3387914.096	4655342.991	3608084.318	3566683.852	3419311.648	3277038.753	2855980.056	3577732.672	3301871.591	4718105.628	4383592.914	2925200.395	2086642.076	2300013.062	3289323.957	2482764.921	2552627.456	2524964.351	2489698.082	2278293.913	2489517.916	1958997.078	2988978.888	3194307.29	2576605.047	3088084.373	3521129.877
LysoPC(17:0)	200134647.4	159457076.5	161976434.6	174613528.4	159318628.6	174401934.4	206259300.5	170724572.2	133941622.9	141236354.4	88211412.46	122383715.8	136661240.2	186011217.6	146755840.1	146128112.3	131717458.9	116940116.2	128149378.8	217599448.7	205114255.3	190210289.9	138449621.6	145960991.9	161924731.3	209036027.4	191476811	183539404.2	171296548.3	142916619.4	127397878.9	123809934.1	93142883.84	135857594.2	113143503.1	138277015.9	139944277.8	121173706.4	143104964	122111503.5	133476324.5	148096583.3	139959939.4	142195378.7	175158142.9
Isoleucyl-Alanine	3967782.647	3967625.537	5522111.935	5793261.045	6415073.792	4404445.794	9854464.15	7736979.472	6922546.54	7531251.676	8962968.841	3763729.496	4514677.127	3776328.864	4247086.602	4142008.848	5561894.597	5525605.138	4968069.572	5595719.613	3866466.941	4399392.243	10753534.72	5881645.72	6637919.755	9562109.144	7407817.851	6935992.128	6232643.661	4153379.401	3260783.913	4042164.748	4794065.058	4321193.551	1072212.075	3691014.885	3973606.364	6732525.85	4327708.917	4889570.625	5958795.043	5890235.554	5713828.746	5438523.007	5555826.897
Acetaminophen	943209.8983	956249.196	1030070.581	869606.4227	848837.3703	554414.92	794874.1501	1057076.536	828309.4869	1103534.49	849503.9754	771192.9526	932540.4469	882688.847	932126.6299	349170.9194	886840.6623	367627.2006	797611.3479	817809.6911	854417.3794	1006846.807	799968.6262	1029967.59	865705.1405	1069543.164	1029092.03	966534.3953	429865.4895	882636.3996	873139.2173	979969.5818	963378.0454	855656.8176	1007656.027	997757.249	931864.9112	854182.095	955509.2225	958535.5795	917763.7066	998967.2668	1018116.23	1052356.001	965284.5869
2-Methoxy-3,5-dimethylpyrimidine	2155950.569	2013415.514	2003943.226	1513585.674	1554045.068	3214921.784	1695158.548	1662197.74	1404409.406	1536990.512	1149953.486	2353315.246	2168875.529	2130096.552	1775187.818	1546431.986	2180168.91	1479364.172	1631891.017	1602630.544	1769318.502	672425.3184	1258595.783	1615722.931	484840.1815	1375718.792	1545370.768	1696731.239	1294155.675	1765653.155	1890963.366	2363091.072	1205688.526	1617510.705	1490977.313	1627945.886	577326.9341	2552280.032	1844184.584	1749731.523	1642150.42	1822168.129	2019890.21	483717.9933	1714578.048
2-Hydroxycinnamic acid	24893874.57	27343539.32	42155292.82	27111087.53	93526440.99	38419321.09	25497799.48	36386399.98	50320096.32	30704714.21	41107262.92	52886626.81	22828732.57	24950528.17	32648930.44	42017190.41	49213152.97	32441340.87	32673310.08	39136701.17	37950022.33	30831344.1	28718294.53	33778002.46	24935705.13	40018963.71	32016335.82	30850921.68	29637956.1	34738647.7	44037602.43	48567452.07	25412482.58	36012626.16	29934869.1	31844591.98	32449904.43	34574223.96	42414214.27	37565680.9	30606408.04	33890300.14	35823099.81	45931785.63	31525881.35
Vulgaxanthin I	964036.2311	736601.718	763616.7397	882868.0552	810719.5716	282853.7248	1111644.599	1336161.361	579161.3326	965855.032	991127.0853	1015921.595	764664.3717	1144361.379	1423774.247	834441.1545	2157345.113	1173356.994	1805804.519	1549630.118	935748.5717	926304.6361	1662744.885	951223.2211	1195012.845	726988.9295	1277908.045	1360046.944	790445.347	489926.2344	1218648.378	716316.7476	330785.2313	565753.2439	463459.6887	997393.0447	227400.9597	1004851.72	860869.6479	867925.6215	1010350.484	1387871.804	962023.3409	1216453.416	1527233.012
1,6-Dimethoxy-9H-carbazole-3-carboxaldehyde	809264.4133	757598.9515	776951.109	1191600.554	736744.9165	661843.23	475528.1447	820778.358	612007.5788	1084745.669	110149.3994	789048.2557	874829.327	821056.765	620793.6158	944075.977	1253274.937	604870.2859	922206.5426	940748.4482	766388.6615	699734.5233	531046.1374	1043535.929	1213787.727	1088834.409	680754.7577	929072.9212	566950.264	533312.215	904302.0799	569095.7408	383621.2905	934771.4167	1054294.116	747974.7091	496588.2853	845255.0706	835284.4317	949943.8513	614154.6056	527114.9822	627523.0821	376047.9121	472161.2927
Ethyl nitrite	433267.1777	762835.0069	1718953.335	797196.8178	708525.7691	668500.2544	783184.7763	558091.7118	425956.7642	857020.7199	913190.2187	769852.1548	803512.9469	728204.9733	833169.7969	750792.9114	795692.7123	861199.6514	453106.1108	772688.8983	677462.3813	695216.3142	762963.2791	811948.9875	811503.6411	822456.2155	820981.4372	763830.9625	722734.3022	1644924.963	694331.1762	857739.4829	757873.8336	756443.6785	429750.7183	1482634.948	700808.6419	765806.279	494993.7902	835522.1313	2000669.726	1558628.224	1362096.932	775233.8392	836131.295
1-Isothiocyanato-7-(methylthio)heptane	1890655.506	1624388.24	1957045.965	618007.5253	1432012.025	1730780.448	326591.1113	1804779.211	1915330.731	1285616.613	992277.5279	1810294.894	1469698.487	1370707.453	1852570.327	1869005.01	2004174.873	2237329.964	1445786.762	1481516.502	847712.6025	987509.9198	1072836.289	1561334.634	1528181.074	1651476.804	1664547.58	1905965.659	1625284.125	2804624.171	1377077.067	1592667.667	1387679.175	1852781.218	1714391.621	1220556.946	1897973.765	1711086.912	2516632.214	1701149.466	1972866.697	1419497.225	1877970.598	1781297.399	1890687.541
N-trans-Feruloyl-4-O-methyldopamine	690296.627	548903.2731	609294.3594	480568.9622	551545.9796	368603.9302	528338.746	535335.6377	621331.1925	303971.5629	246877.6532	361639.8188	568853.8988	665178.1254	757629.4996	605370.1946	405437.7782	482522.6481	390526.5614	351000.0309	432304.0592	1005569.722	661307.2119	470528.4811	320281.1014	350337.7241	558541.9723	1223322.979	791779.7451	328880.9399	434421.7928	794342.4687	522829.5926	493386.5013	112313.3204	578160.2155	416363.4117	489101.0344	575447.2246	677876.7153	400205.8677	388323.1414	463171.3317	337701.7803	461330.9659
Ethyl methyl trisulfide	2281466.009	2627128.049	1850440.201	2672545.2	3466993.513	2221332.794	2818870.825	2505928.228	2673483.361	2544017.281	3390844.776	4813162.608	3684773.681	2948181.762	2810574.709	3121433.667	4734015.596	2875576.449	2580814.457	2762221.492	3371187.897	2998720.569	2582630.023	3184486.811	2392602.545	2904416.359	2931698.56	3036958.231	4011102.571	3007280.2	2743505.137	2810298.969	3538979.993	4210558.746	2685416.65	3092379.497	3114414.225	3353598.286	2575743.073	2568842.744	2543283.979	4894159.522	2978504.591	3211824.781	2736730.206
Isorheagenine	735141.0997	333190.5991	701373.1529	762140.8561	626556.3071	171871.9032	689755.4238	659840.7507	322390.5995	871925.2539	398769.5158	677269.2748	566629.3	720507.7129	974735.7941	607677.3946	836867.1184	942753.7171	1167469.914	792433.8926	619066.7583	839028.4411	691473.0813	483005.983	613293.7853	582033.3579	863917.3447	768096.3233	605901.2186	351168.1144	542597.1899	494779.8149	287855.7153	350897.133	162020.8299	835544.7854	98062.28753	652414.0586	338438.9738	175553.7251	467813.6885	444054.6824	689761.1995	647210.7563	577441.6691
3,4-Dihydro-2H-1-benzopyran-2-one	10165903.85	13813972.72	8263716.435	9504311.227	11345167.66	15645821.99	10729530.82	11036723.43	9793918.616	12092379.5	7393195.732	11525390.29	9848474.496	11482260.54	10564122.85	14508149.95	10801832.17	11171361.91	12340519.86	9562446.267	11842930.92	11360538.52	11900175.08	11268221.62	10121915.77	12316415.19	11600813.99	13553593.43	11249509.25	9748540.916	9003951.501	10394838.64	10037384.1	9604108.1	10717430.01	9409283.838	11086098.23	10022215.13	10178806.77	9574794.786	10880379.79	10810025.1	10939434.1	11095086.74	10879976.21
1,8-Dihydroxy-3,5-dimethoxy-2-prenylxanthone	292297.3245	249317.9493	196813.0487	128992.5245	211258.0459	445163.2594	308745.7654	304566.0578	310776.9346	476294.1045	508457.2691	218754.8696	237969.6655	229707.8626	139371.4223	111718.9428	145923.7826	205932.6349	303267.4826	303848.2661	287099.2489	257104.0961	280204.0545	206523.4763	230404.5267	224225.7531	384887.2067	156105.8386	327460.248	295959.3277	240954.2639	444473.0224	355903.1832	377010.7183	172544.7724	441937.4161	321038.3453	207115.5227	383397.2552	416771.4612	248226.6611	277793.8602	290388.8909	288820.5576	258499.942
LysoPI(18:0/0:0)	1965557.773	1954834.586	1388630.508	2116770.363	2003636.876	1707060.147	1370536.761	1803172.621	2095468.284	2289012.399	1599795.318	1847597.266	2013360.333	1640915.84	2272242.751	2765495.171	2099101.299	2449858.815	2623288.277	1868999.091	1575784.682	1801929.204	2095835.429	1769083.328	2314357.265	1665239.642	2546144.85	2124204.422	1982325.355	1939231.373	2212463.656	2455769.205	1618380.943	2735088.832	2393251.749	2039129.847	1643643.62	1775552.413	2229154.526	2616026.254	392132.5495	441630.8661	563834.8942	319701.0691	431191.2204
LysoPC(22:1(13Z))	19496519.97	20568566.25	16734605.52	20390175.83	17778418.19	18088804.56	21808116.79	17571253.83	17579983.62	17059979.86	14427020.83	12637501.5	20262359.13	21674069.32	19367133.06	16147246.68	17462615.73	18286199.78	16071376.16	13804836	19533907.52	17755653.53	7098917.138	18227619.5	17516304.9	15631318.51	15823247.75	21452940.35	16979182.09	17952001.12	18532314.81	18075595.63	18835229.82	19841921.17	21511756.16	12370566.61	18612217.93	17172707.78	18413673.35	20282259.01	20398283.83	19923931.47	13828802.22	18519693.84	17230735.03
PE(P-18:1(9Z)/20:3(5Z,8Z,11Z))	22796493.75	28013680.19	20826192.3	16158998.48	27760407.82	17636307.87	20335757.64	19349479.64	22591326.3	17107448.53	26247418.04	26374617.24	20481458.98	24756714.77	28900786.3	25202641.56	19623290.67	26129057.47	23563262.16	18115078.05	26043758.33	24697815.81	17879077.23	18964776.02	16024575.02	19030913.85	18160315.55	19424140.45	17170732.7	12338326.36	13581407.69	26002049.75	18602314.13	21402555.57	29072330.85	26212872.98	21374494.22	18580300.37	26004378.25	24953207.8	14735301.35	13728175.68	16641325.56	14614710.49	13689798.02
4-Aminohippuric acid	531531.3797	598073.7576	429860.3789	641549.5402	609296.3282	703968.2854	628458.3598	667737.8386	669419.0714	596499.8369	858847.3218	700164.4693	626893.1231	549484.3446	650056.0409	480782.2833	695495.2024	641051.756	712316.2414	492468.092	567815.4982	405614.6229	735221.5056	551160.4448	684525.0816	396708.1778	603806.8129	361816.274	551737.9285	459315.6602	543399.431	430321.6596	504768.4494	362021.5615	501682.2492	553361.5769	360121.433	479189.8508	581345.4273	530696.9601	548089.2524	482501.5674	569621.8242	440090.2851	504515.6872
Santene	5777674.598	5181486.875	4990510.82	5390795.255	5515137.374	4170394.002	4865223.128	5170422.413	4816913.235	5772563.871	4260487.683	5847254.876	5476722.44	4380641.5	4928862.272	4480606.811	4607214.799	4885068.028	4511950.734	4905739.892	4911264.808	4941572.896	5530128.327	5152181.288	5874959.209	4437350.513	4528712.389	4847978.849	4906504.499	6037766.261	4950261.749	4368584.936	4025888.145	5065984.453	4007520.022	5451203.032	5605997.749	5777774.237	4834463.469	5152875.061	4793051.898	5119811.027	4974198.656	4846152.305	4860248.826
Formiminoglutamic acid	4279026.423	3324975.909	2777581.782	2729084.08	4256428.233	5701462.126	2609496.492	2498650.866	2692949.358	2417464.352	4343954.812	2385384.293	2302116.492	3265725.929	3107465.459	6221926.579	3007679.647	3081573.175	2443992.9	2172676.645	2315748.13	2218763.886	2421462.968	2808388.9	2355630.709	4016538.661	2450578.18	3085656.807	1809529.632	2041394.602	2308754.954	2253704.832	3886096.992	2670573.781	3026036.96	4166013.895	2575751.759	2416963.941	2652762.005	2378619.922	3000626.444	3370418.336	2896839.128	2907667.895	2947344.933
N-[(4E,8E)-1,3-dihydroxyoctadeca-4,8-dien-2-yl]hexadecanamide	1861906.085	1969630.095	1622790.7	1336990.008	1839737.785	1819653.282	1612396.086	1477553.028	1424006.422	1676158.402	2393043.099	1791218.812	1531890.325	2027413.611	2039621.002	1421909.813	1579106.997	1562230.024	1515019.728	1327580.856	1865915.588	1451109.768	1987100.832	1177026.527	1368375.625	1270011.978	1329033.352	1453206.172	1380691.206	1777842.042	1562276.396	1564922.111	2408459.478	1580249.845	2012795.531	1783904.117	1500866.477	1561253.974	1457377.235	1716167.45	816513.0764	570496.6588	842335.5352	734676.3287	888325.7634
LysoPC(20:2(11Z,14Z))	61918993.94	57735245.92	56188733.13	57106145.55	53358991.88	67598906.88	47811371.3	76725947.65	53687839.94	52985792.44	31739572.25	59417158.23	48995321.81	40266343.27	56910822.56	26713306.82	60973970.68	40277034.65	44810217.59	51453524.73	62987104.6	58319335.58	10969162.36	48843932.98	46027008.68	43908983.78	44981239.08	47805502.5	65399724.38	48594553.45	57544933.74	36713057.06	37375619.83	49438216.97	44591028.66	39607793.02	48176130.25	45593471.76	42638517	66321560.88	46890252.56	48428486.86	67841523.78	45938646.74	50622332.05
Phosalone	290514.3932	75975.85317	756350.9416	595757.8991	314682.7163	578945.6802	0	0	1058462.244	653090.3336	1017596.7	0	270693.9867	0	830592.865	391445.6621	475984.3658	644902.1398	654188.9003	407916.0886	280254.6861	137615.6439	300336.9083	955226.2545	324519.1449	514674.7722	546637.0529	464170.0869	463692.9776	542231.9453	0	1222102.961	455613.2888	336761.9516	826189.613	301854.5556	453496.7881	407070.1771	565923.166	423326.2878	1755467.966	2568081.362	2754450.494	2972071.924	3393593.762
Glycine	4853274.358	6683963.515	4163240.812	4981636.343	6685220.441	8473996.988	5904044.623	5685288.733	6062733.439	5352843.914	11021843.81	4661964.183	7071022.285	6088772.042	6563314.142	5820427.875	5048696.573	6110213.943	4725252.838	3901398.368	6080809.19	6263809.879	7894427.534	4335532.855	4769402.457	5600661.465	6165087.519	5618793.248	4587770.627	5660791.946	5261432.047	6302473.421	6927847.606	4402073.526	5846156.975	5261728.912	6940825.096	4622057.583	5999590.452	5598062.527	5785191.989	4940025.781	5326888.288	5262678.523	4981274.493
3,5,6-Trihydroxy-5-(hydroxymethyl)-2-methoxy-2-cyclohexen-1-one	36781201.72	43284562.33	34148382.07	34564042.08	30389052.56	49577432.64	33957407.96	36462301.1	51568377.82	26280305.11	18090412.78	29245017.36	31954616.06	27212673.36	34956080.26	19594821.52	28526669.65	28484973.3	28401129.29	28613461.62	34606922.55	42899641.96	29277961.96	26556288.72	35344981.13	26438173.49	28217089.32	37762124.1	37082809.43	43131579.02	30502514.76	35120086.43	24268624.2	33400218.87	45008482.87	33844455.69	40298974.59	32541885.99	36061403.45	35729315.4	35552308.74	33273962.03	33916834.36	34516802.37	36433424.18
5-Ethyl-2,4-dimethyloxazole	36372784.76	41827700.44	50593671.37	56535796.55	46790486.73	39826056.29	51250779.58	42994164.95	48774931.11	42042464.67	14090612.42	24082738.78	32530667.67	34362269.75	41187109.45	20029846.16	33959080.94	34604540.4	36139228.62	31536935.72	14528408.55	29142131.47	18781656.65	26995515.31	25172110.03	51359003.57	36361091.1	27715902.44	32321308.92	22727178.32	20302573.64	17832873.55	5178361.494	20935473.36	17777403.22	20478506.87	25397774.75	30680793.01	24200226.56	18275581.27	28996719.02	30312904.43	30877641.42	30905204.31	31252754.52
LysoPE(0:0/22:0)	134546900	126236159	120468710	115646384	111315798.5	113212321.3	111703140.6	161181466.5	104207167.1	99845945.08	37496569.52	115937623.4	104730352.6	107241961.5	114515378.9	66998250.95	110717522.4	91106849.85	89605625.16	137582792.2	120484109.1	110490315.4	24426669.24	101779056.3	125208385.6	119870143.6	119087007.4	159786398.5	183739787.6	97699309.7	86532922.28	70821653.74	54366370.62	71007364.6	64507052.63	76475332.59	98097012.21	108155339.9	82428668.56	125861140.7	105619662.5	112049231.1	101564498.6	101813802.8	112383570.7
5-Aminoimidazole ribonucleotide	6845996.523	4328794.072	2424293.715	8864837.457	3527116.731	4012188.489	3496344.636	7289523.681	6457615.318	7233305.29	466748.496	4808812.9	3125430.983	3161087.899	410707.1794	7011592.184	2431489.544	3068990.911	279169.5931	2419579.763	2669037.969	285514.2503	952504.001	2880705.995	7251132.147	4346993.12	390266.3481	4886389.946	1855860.671	3735398.824	5672662.715	4432469.35	1154320.338	8697392.299	9873581.171	5726723.569	1854911.931	3108466.369	7175412.389	5356658.309	1551252.073	3939952.178	1839508.948	273670.2005	3141760.028
5-Hydroxyisourate	105803004.7	173901984.3	98913973.22	109913115.2	145286986.1	208880845.8	102059156.9	101033769.9	151893865.2	155561279.5	183849249.2	121123792	170372808.6	133942702.1	155283360.7	129128502.7	139455279.9	125296657.6	117460050.8	98725599.4	148513741.9	155815773.6	177894927.8	107484979.1	105250106.4	126669176.9	167131595.2	147434155.3	124248053.8	145108759	128087932.2	206872984.9	205567798.8	152266911.6	197649643.3	154909464.1	169795267.5	128170048.9	194138345.1	191867971.2	125176673.8	124016107.2	129806472.9	138904120.9	128787976.2
Na,Na-Dimethylhistamine	26124566.3	20522213.72	14172129.74	24211276.78	20762779.57	17756851.55	13424753.56	19522581.79	27044906.05	26646204.93	37476401.33	20035944.27	27009590.14	15666765.36	25171633.74	36650933.79	27058839.31	46652630.63	37184580.3	21587277.24	14389001.33	16648715.63	26008355.54	21788140.25	32809086.8	23233308.75	40105081.49	20761400.84	11766915.26	25271330.89	41563171.6	48452164.67	33268559.47	44790925.76	27376513.34	25538134.85	24221248.72	23580202.92	47163723.14	35954527.22	3237881.033	13554926.11	3009325.401	7111632.687	7744296.008
Isoliquiritigenin	2314000.482	1843097.434	1737692.248	1216454.492	1531679.359	2260908.962	1787426.134	2236141.001	2090676.593	2173888.489	3263009.551	2307945.162	1416748.603	1785515.483	1905311.448	3857727.597	1321909.605	2180456.171	3036139.161	2118204.451	1951460.923	1561718.745	1687502.967	3849948.476	1894213.69	3545443.365	1757238.675	2590855.203	1661226.146	1847377.094	1362835.013	1428900.848	1856658.137	1255076.309	1333575.258	1389913.477	1819157.97	1474297.465	2196734.797	1542492.135	1919173.524	2175003.702	2139652.07	1229515.623	1615527.6
Azelaic acid	5123317.805	5508518.938	5285063.829	4986140.506	5019235.266	5663253.323	4511764.262	4179721.331	4532589.161	4893128.916	4603112.534	4134140.818	5820382.444	6286798.585	6142186.176	5667538.158	5171675.961	3389897.847	3743458.593	4408417.671	4916557.408	4866670.6	4208832.722	3824985.476	3802171.574	2996868.388	4268323.549	4915443.442	3730409.9	4052118.262	5780689.795	4740147.522	7124060.197	5293365.128	5437961.981	5283499.719	5690455.291	4691093.916	5692616.909	5067231.936	4427321.848	5132404.147	5066147.944	5343183.611	5459051.433
Indole-3-propionic acid	42022893.61	38515055.6	39098079.84	43395485.05	43238109.96	25999330.95	45856631.81	43874784.36	43007099.87	30297998.59	21788767.8	38121551.32	41666271.48	39312308.8	46448656.43	39154843.45	37590349.08	39649919.12	41276212.69	40985331.75	40940540.02	55052458.6	40254382.73	46465914.12	40423457.22	36609373.2	42468863.53	60823196.64	58294941.59	39081598.18	32037912.19	51373552.47	29525553.02	39075905.38	29265940.36	41887798.16	40205041.45	44082685.31	34289514.7	44471820.2	27268184.34	34034739.56	35571057.77	37247525.46	37188406.59
Thiomorpholine 3-carboxylate	405898652.5	374830413.3	363143344.3	328099415.7	471273741.1	522010277.8	415731023.6	399558434.9	360904868	401052857.4	340203901.9	398239079.2	331863780.8	352328709.1	348795796	350293156.6	334997275.7	431735857.9	427809927.8	339496312.5	449845040.9	429056976.7	324295164.2	309400958.6	339787226.3	380008379.9	353340715.1	347286055.2	335309415.7	401920547.7	380210736.9	396557054.4	343062531.4	338235871.7	299689459.8	364550655.8	357620251.9	344177123.8	362506354.9	389695524.7	412886210.7	413199074.6	386451736.6	388108437.2	391941683.6
PE(20:5(5Z,8Z,11Z,14Z,17Z)/P-18:0)	12796087.6	10932212.37	10075608.33	11227473.71	15001316.02	16444543.93	16285349.93	13395857.11	10441780.6	11232262.29	8918650.523	12655677.61	11259717.07	12327508.25	11646648.85	11430250.34	12922884.65	13541417.13	12422561.33	11302700.26	17648998.98	13228251.55	8671382.814	9836757.562	12218458.64	12282729.24	12112541.74	12895121.97	10464566.54	13137092.1	9982303.334	11885618.27	5572257.024	11382024.27	11324025.44	10982063.08	10271133.27	9283690.525	11144391.28	10998511.99	9027869.658	9035291.989	10388148.35	9958746.799	10593049.7
PE(16:0/22:6(4Z,7Z,10Z,13Z,16Z,19Z))	26447633.33	21158452.9	22550626.85	29878322.76	33054055.52	28003134.48	31173141.45	27518823.54	24467070.17	25402596.66	30920456.44	34949532.13	26264750.1	35926270.52	36034654.07	37247672.09	30352323.6	38239443.58	29581327.63	35920280.47	24959829.38	29987085.82	38811734.98	34085419.29	27684551.54	21793891.61	27109660.83	32923623.13	18507535.91	32071900.91	34661276.71	32421471.9	29254121.75	20871343.26	33471968.23	30115592.73	31655575.4	22547860.46	38842315.02	21681998.36	29196006.6	28475879.88	29919806.4	27680040.85	26904128.09
8-Hydroxyguanine	4773462.541	4198419.707	4066347.85	4067958.494	3962667.795	6124636.657	5631234.637	4570019.992	5357324.527	5218765.799	3684007.59	4994184.635	7101753.668	8807584.471	8676747.048	7831533.153	7551847.491	8485780.394	8661249.216	4803031.718	4107075.325	5374500.763	4149392.231	4867675.012	3757585.7	4179429.438	5986178.954	5650216.345	5358990.513	5132736.527	7146100.029	8746615.393	3802485.119	6951382.08	9813839.039	6681571.665	7781173.884	9820298.887	3644031.036	8663162.162	5991798.451	5617579.736	6030746.674	4369084.64	5666320.619
PI(16:1(9Z)/18:1(11Z))	7717111.803	6129094.458	6015862.424	5117413.079	6416699.64	6051611.664	5592316.711	7103745.996	5540868.301	5374391.168	2401983.285	6457239.373	5812524.527	6004311.823	6420230.157	5100377.508	4953404.991	5673065.274	5092354.29	5481009.094	5130638.966	6560132.083	2585400.634	5881351.512	4881971.986	5704388.906	5299476.512	5746120.665	5594772.684	4905978.368	5184624.778	5460499.472	7790089.334	5187702.561	4980795.415	5864269.062	4606840.665	4315464.262	4990693.222	5230688.105	3433045.821	3854724.584	3168192.561	3291744.387	3564153.69
PE(20:2(11Z,14Z)/14:0)	9894467.673	9182922.124	6295978.564	8024701.237	11309151.37	8576256.956	6568968.097	9563225.023	8956765.852	9439229.498	7684565.245	10239495.65	10386683.99	10395313.84	10203264.23	11407227.51	9516050.016	8629636.095	10498034.92	10154783.93	9512439.517	9970725.898	2977725.2	13098770.48	11417554.21	10214663.62	9481963.106	13506104.62	11703915.98	8402160.959	9514234.062	9388151.122	10178515.91	9133623.699	7244701.485	8787259.507	8991738.85	6930371.321	7906353.052	9927535.793	8749527.326	9410137.112	7264513.33	8163766.08	10029225.68
Heptadecanoyl carnitine	8249345.679	8469375.925	9205390.762	7728188.273	9510780.993	6386095.67	8202051.817	8658840.842	6024068.372	7751685.911	5244373.581	7542323.798	6572391.812	5867036.426	6887945.61	8316906.787	7793836.13	6118260.991	7887545.493	10038657.06	8732046.98	8470070.376	5156969.034	8846738.925	8607604.674	10096268.99	8262069.139	12429304.78	10094270.2	6412640.234	4124372.889	4542828.302	6233253.251	4337291.308	5594793.924	5159519.511	5676708.617	6065512.191	3787686.622	5297340.861	7896259.645	7524409.39	7120559.578	7375332.405	8030952.937
Hexadecyl ferulate	370574.8425	320738.0682	449826.2084	361719.228	331223.4391	380820.6889	325966.1971	384561.7445	341423.1647	420397.7111	402199.3024	345097.1159	343870.3174	350233.4207	369953.0307	317139.4241	319834.0495	396817.2613	421001.3618	353500.4238	251483.0829	314415.4402	341583.4887	372436.7333	380456.49	342527.0477	352340.3238	295251.9689	220394.3262	203897.678	321320.5201	365477.0743	117952.7242	311080.3901	296693.2192	312806.5627	342886.1097	333757.7352	399567.7892	362300.5534	416341.8211	436861.5682	302951.4525	332938.47	441008.8717
Lithocholyltaurine	541521.9124	273119.3901	307983.9367	298273.7774	347865.1674	253283.5074	651870.482	319845.8502	141456.8937	49742.52274	23583.33058	218898.3446	146671.1618	46092.36945	64607.73354	126019.682	0	150813.305	246436.8227	598466.7907	246204.3594	325626.5904	139348.0513	845965.5076	289990.1336	496383.1234	390137.7647	882936.8346	1300369.39	86278.38355	70851.55661	0	218207.6702	41035.64815	132153.6176	100444.9129	227728.1733	304811.5579	92437.35486	147029.8701	204992.0679	275965.5909	321813.2039	292408.9412	338050.229
2-Phenylethyl hexanoate	1300117.051	1334019.499	1455945.8	1373612.202	1552553.542	1399235.86	1656309.779	2326135.321	1226381.613	1207964.264	1773251.398	1183032.126	1082278.052	637162.4777	1136660.788	1304480.31	877350.3243	426615.2857	921187.7993	1841386.663	1140263.358	786071.5744	1467315.022	1974527.801	911279.1558	1078293.699	1133634.633	1483766.264	1302244.861	823003.9563	1042380.147	291487.7379	2157862.526	959518.2365	843806.2157	946513.0757	641586.4455	598953.0671	837347.6024	802379.7704	571820.8511	1851909.781	1056565.562	1302235.229	1377838.551
2-Acetylpyrazine	6856253.737	0	15114195.32	0	3602700.557	0	369256.6561	0	0	680949.0765	262647.9064	0	0	289046.5983	0	1515728.769	1735888.529	5691715.287	4564271.3	4323564.49	6830474.302	602848.797	291608.9832	5065101.995	3241285.11	18587743.68	0	5949190.82	705986.6622	1550326.157	0	0	2110685.809	2178227.167	605173.0894	3622720.812	4514208.328	3845439.219	449311.7861	746389.4412	2420769.871	3251177.795	1556927.729	2223498.703	3231513.466
PE(P-18:1(11Z)/22:4(7Z,10Z,13Z,16Z))	25308745.97	25165559.23	15953336.47	14598186.41	22029143.44	19638035.37	22477957.16	22458850.07	22798322.91	16627150.98	23468286.12	27277159.81	19897717.79	26444805.09	25119607.78	26652292.29	21987413.18	25604004.78	23852642.94	16162785.29	26086882.29	24144471.38	14570517.24	19957692.91	19570781.82	19135247.09	20813870.6	21342507.93	15962486.06	18688812.04	15361666.88	18953591.28	14276569.04	21133074.29	19816222.5	20808341.21	22249634.8	19687125.07	18464976.58	23827710.98	14282934.97	16249999.74	13015472.3	13357101.94	13963342.15
PE(P-18:1(11Z)/18:3(6Z,9Z,12Z))	2504083.533	4699801.241	2258092.441	2574361.391	6554183.903	3557644.323	5769961.606	2770762.37	3050332.228	6236412.134	2116029.937	3993397.58	4437668.61	5096890.676	706388.5364	7363961.634	5539623.253	4847209.539	3820704.767	3974871.009	5409497.841	5485307.031	2056569.663	1864115.301	2125757.681	3614205.331	3558861.852	4254303.472	3514054.995	3662588.979	2837710.361	4126872.853	3389287.931	4219223.821	2910753.237	2758782.111	2015724.281	3055300.181	6536637.209	8230166.807	3926858.248	1851252.372	3825824.941	4794510.373	4435267.592
Xanthosine	1292322.571	2030571.571	1525848.134	2951120.438	1833211.072	2327711.87	2029348.408	1788030.256	1524351.659	1809597.278	1214236.744	1156986.5	1995029.823	1669694.504	1941086.787	1768518.315	1387998.712	1368670.392	1178405.471	555088.1703	603010.0348	698475.0754	1275018.607	261209.781	896391.218	818491.7737	1447344.554	978831.5648	1364451.158	244309.5812	953795.3525	708738.5701	623583.5332	534358.6712	2057621.366	544563.0735	258471.0758	363673.1271	633896.2997	560836.8023	1330465.195	1295968.431	1039159.902	1057366.101	1276385.267
1-nitrosonaphthalene	250161172	50699171.17	65109622.61	52824411.18	90566694.18	226327859.6	55068726.42	49017753.09	202620971.2	53732557.79	252338682.1	179144537.8	228869028.3	66802909.42	274782033.1	54335724.56	46500537.86	64374058.24	192665182.9	51857265.95	48113399.39	49331816.04	82643013.25	58753506.47	171180631.3	197792057.8	193439794	192091625.9	35240420.44	69500090.05	62166563.16	60133560	310928757	61818743.78	59909812.29	238541399	82966103.87	54745297.83	55442838.54	49552710.28	43981706.5	122617178	218066760.8	55242271.62	54220434.84
Cystathionine ketimine	961680.3742	397396.5998	688561.3254	1180097.877	510530.2372	1392204.848	466102.748	924529.7446	583406.0315	335265.2045	0	283829.1032	529126.272	448073.6266	418967.622	161430.0909	242031.493	285867.1786	223356.1485	483407.5123	999200.239	1622190.044	0	196081.7703	243667.4992	792435.0015	1041237.016	179516.3863	376955.6556	1088301.597	299882.8794	166977.9396	0	362274.0415	322525.7288	308906.4215	346864.8735	189906.185	414756.1652	433975.2925	511814.6846	471130.8581	562412.6769	514906.6258	452977.9785
2-Phenylethanol	10285891.46	10255358.3	10541355.75	11060844.17	12038482.58	9488670.167	10399096.92	10120134.91	9917161.193	14098078.88	9306831.708	10634979.8	10064513.71	9442858.035	9253523.637	9090434.56	10226144.73	9822028.349	10866284.47	10338754.22	11003715.3	10845194.3	10240156.13	10556632.36	10871876.98	10100175.36	10113346.59	9672173.082	10866809.38	11944617.52	10378874.6	7984785.038	9855841.489	13002194.76	9811631.389	10713213.84	11425042.3	11779701.25	12551291.46	10941013.28	8341579.112	8422817.069	8481317.76	8089210.13	7739613.228
Daphniphylline	172249.0189	198088.2595	158568.5131	189045.012	213364.6892	202496.1835	121817.293	173309.3087	189736.5385	170957.9951	306393.5017	171661.8497	243571.0684	179508.2763	154087.2972	153699.4959	197645.6023	232350.2562	141537.9331	129999.3088	181376.2511	174220.2989	134073.0213	86072.43929	138204.4337	166414.2595	190076.745	179232.8523	162065.4154	130450.5529	136041.7998	219556.5113	387285.155	199611.8685	200792.7041	213344.5661	160204.447	130191.5272	159928.7583	257298.3814	192092.1078	161220.1419	245610.3339	196706.7294	200707.115
	1009497854	1549340038	950898857.7	842940469	1028553003	1237523968	807187179.9	669779387.6	1123788468	861065676	724093262.1	1566873771	855369228	2628464265	2183596650	1878276611	1761620133	856076811.4	1726382796	1563956219	1378247376	1350006821	1165309292	702707781.4	1320264731	642003325	837781195.6	867627515.1	817084358.2	959987926	1412749133	1320761329	901240655.5	1130465828	749681958.9	1528053053	807690787.7	1444574548	995403224.8	989784574.4	1090635454	1213028551	1169134984	1167508015	1274133652
	4680663.393	3532050.967	3123955.309	2916704.808	3395994.29	5958015.599	3435147.29	3773266.042	2942506.331	3636435.512	2499222.901	2503759.012	1591774.791	3455019.186	4255451.445	4069778.605	3322604.527	3216214.062	2445677.369	2087103.152	3527850.297	3052405.144	2582283.366	2108971.603	2175146.525	2181944.338	3709408.092	2346003.318	2602264.575	3228208.047	2507522.772	3487690.458	3210183.05	2778303.549	4674800.474	3283344.862	2682938.842	2172625.762	3400826.738	2966299.055	2993714.081	3332109.736	2709511.423	2819704.358	2638075.352
	755278.1573	126245.6483	141654.6904	45387.99964	59884.60455	1464904.547	432055.1744	0	143950.1812	204742.0078	8176191.47	103914.7845	0	803339.123	557539.1812	636986.3827	0	95748.12461	57318.67286	261221.6773	166661.7081	0	11309461.28	490069.6034	111033.2639	81896.83612	75101.6146	188830.4697	308016.3265	109897.9251	0	143266.5875	7296270.413	150821.8118	58264.16049	296706.226	221915.7705	191441.6051	0	52333.83192	4427021.048	3958193.621	4293366.245	4505759.144	4515642.277
	13721185.49	19618358.66	15053003.5	43209316.64	34887954.73	25685102.15	42389839.06	50189349.36	8948796.841	70997355.78	96179158.34	38300293.43	12314218.36	41232865.11	51769520.41	16123572.42	23647314.69	28557662.86	37204413.41	8592292.159	10803698.58	10445523.7	19405892.3	3056301.973	12461033.14	3556027.735	12259526.15	5421565.391	4324859.491	2284377.521	19620734.19	13385126.15	6140340.396	4914526.661	2292259.863	18123660.45	217453.721	2412128.023	5349534.127	4740545.283	15537045.21	17028285.03	15807439.16	15514277.47	16776485.45
	1680209.245	1783142.196	725041.6764	857872.6165	1685196.846	3593306.339	1696000.66	983418.6724	1078444.745	1317154.668	1333426.131	1272830.489	913865.8696	1460307.186	1105431.643	1419029.658	918784.1526	847497.7596	1161104.131	579694.0482	1771470.19	1457984.248	1087974.227	829510.1268	855025.6994	924636.2756	901467.1223	915069.2707	691623.234	1165791.818	1297642.585	1418630.255	1469049.957	1038308.698	941635.7715	1171052.455	1065066.664	1144636.395	1281618.648	967739.5234	942415.698	1222497.68	1465785.265	1310210.014	1530077.009
	69485882.69	70934920.36	65719821.97	68335950.6	75817261.84	70276608.66	75575489.78	66498891.96	67286339.25	64250228.73	114667999.6	117327017.7	72652060.89	73498164.23	68538637.32	70063996.13	71335681.35	110209364.3	68712373.54	64846396.22	69109010.31	22401261.15	72016221.22	66976870.83	70717145.54	69754425.25	112959840.3	68826773.3	73315394.24	109847373.2	73796801.11	63193028.57	69854064.57	73221536.9	66584418.14	67881841.78	68232945.74	72191647.26	64668409.43	70351564.92	68568558.48	67298935.32	70757040.44	68001500.51	73989613.62
	28151898.21	31327903.78	28584193.93	28740318.34	33704604.09	44389363.03	35426158.64	32414618.32	28215681.98	32762915.27	46213989.81	28360697.02	34899476.5	35621639.5	38300869.92	38939643.91	37860191.45	38288791.28	41860056.45	33883073.53	34603822.03	37316725.99	44660178.65	33481807.68	27921659.45	35432039.68	34003384.01	43360928.03	33113208.56	36822987.38	30708008.23	31366564.21	46127999.49	32915383.16	36737935.34	27752797.64	34700262.9	33094035.3	35093904.44	34626534.07	35678152.19	36983802.65	34409632.62	35544393.29	37235952.72
	6346661.447	6440789.39	5221348.17	2848882.43	5437343.876	9050091.852	8858794.218	6664130.035	4557446.015	4975590.376	0	3197623.798	2266389.482	3172036.919	1655313.007	996208.3421	1612798.196	1843145.276	3058355.916	3355244.587	4058865.178	3725972.245	666354.0467	2797819.226	3008218.11	4370936.271	4680229.936	3738558.793	3669233.879	2084744.361	1484606.147	2539145.493	0	2586002.375	1325272.115	1836957.313	3429927.243	2120234.972	1570207.149	2432352.447	3309305.693	3288928.135	3440863.516	3335299.495	3397925.321
	612940.6164	302595.4891	567451.1657	941910.7834	791652.6213	49423.08399	532595.0346	147678.4357	339574.4371	1360418.288	132235.5269	398184.9428	321916.7738	423080.8967	490903.9676	445201.6254	761267.1403	686744.4484	618125.0674	548601.6187	140491.6701	120584.5166	389955.1203	367143.4327	775475.4972	221713.1126	419733.8418	294638.5662	110902.1669	43191.85916	342843.3037	372280.3914	55941.00963	150354.9474	37215.3774	320263.2159	45819.42408	280558.4534	153689.8874	446860.6514	349191.9705	284125.2478	340212.8989	217248.2764	327094.023
	5953469.697	4179457.658	5813509.866	1939784.922	4740647.345	0	3232973.472	0	2163331.055	5542342.757	6781528.896	7855042.424	6613326.645	5314383.126	2313677.646	6580903.541	7240683.083	6996846.261	4238346.093	8235867.632	4208280.058	4124931.149	7865068.366	7311698.205	5571180.402	5569367.145	1943289.494	0	6132670.176	8425660.006	6358634.25	5416806.108	11609363.48	13293358.18	0	8126525.391	11493834.93	8624225.037	3898190.976	4834632.281	4285364.645	7682095.522	4536104.961	5856858.887	8869085.943
	1628725.792	2295797.017	2192070.271	2257922.802	1954079.643	3756521.42	1442556.305	1925201.677	1327483.866	1066228.19	2097235.233	1617595.145	1708392.261	1804475.626	1505868.347	1465361.205	1265412.857	1597426.84	1423784.343	1153461.167	1406390.718	1578931.405	1712780.554	941339.2146	738509.4376	1498841.185	1603325.347	1435875.903	1540388.715	1262191.017	1674769.792	1470630.929	1630487.238	1622953.832	857761.9528	1360080.375	1407772.195	1218619.973	1296319.574	2473852.915	1566083.037	1620019.269	1100233.473	1726330.555	1554974.277
	222533.79	318705.3385	364844.211	310897.0026	296321.3496	308880.0258	341580.4208	375383.6125	180741.4772	379446.5443	177902.6304	174240.4316	234164.7091	192597.8635	229750.1745	346766.3902	246024.6404	135189.0177	244891.9928	260562.3979	269369.1171	371074.8239	249261.2221	214308.4961	255134.9639	254447.3683	341554.2118	375990.8283	239237.9578	280789.2013	157230.4655	265081.256	0	268590.4313	291520.8805	336823.4107	166843.0753	195462.7854	125628.5443	645417.0909	250369.0093	232633.4401	295068.4321	319872.9072	357241.4858
	4763265.72	4753943.36	5239497.035	5007869.149	4424148.346	4539460.084	4775504.981	5073933.571	4940752.415	5449635.214	4691984.04	5222115.884	4381585.617	4243308.725	5112233.956	4945589.496	5100356.291	5550011.129	5417851.676	4701195.311	4679639.39	5054138.641	4960695.154	4841868.693	4604744.654	5142737.146	4079052.13	5300433.063	4204934.902	4292258.825	4938619.09	4849282.59	4514629.448	4733930.148	5152368.933	4803540.131	5060676.857	4566339.479	5805473.297	4850734.469	8538907.54	6305977.297	4813097.694	4445358.539	4022294.368
	48484114.21	54924725.72	66551364.46	58782662.93	57881223.13	59891539.33	47155912.97	70475255.33	73212428.21	54563738.23	33718929.79	50866090.68	66588213.33	53839879.67	53485710.11	40728891.98	76674613.68	66062526.28	53227620.07	49676221.39	53175894.37	54769002.97	55776339.77	39727802.72	57710873.44	68599464.23	57491426.08	49724467.66	57179336.11	53331472.32	69493728.44	58417324.63	56292199.85	65322715.85	51465732.34	57981558.85	56201609.7	77062599.98	54385059.62	46249719.88	49389035.51	73123221.22	58275033.92	56179112.7	55689119.66
	1239188.915	1229940.77	1085510.825	711165.7083	1438277.415	1228522.691	1177402.78	1043805.405	1194300.34	523134.6663	142422.3283	1484005.528	1078646.078	675475.6908	1109363.27	1376377.651	1345417.005	1439027.361	1239606.664	972383.349	1061214.737	1060128.84	403824.6627	1204698.368	883763.7975	970859.656	738960.7869	742856.4237	1179524.187	738851.5184	1738737.302	1087485.438	343554.6818	1074442.387	1652845.084	1346253.882	962031.5507	1065512.922	1195794.112	1126379.25	764242.5872	574553.6082	443004.7687	608234.0629	667732.8166
	6052503.226	6371159.262	4664158.274	4454578.042	6011090.743	3816417.491	6231147.263	5955336.463	5541002.863	6494786.753	5975905.548	5490045.564	3987930.349	6333147.855	5734375.618	7387006.104	5688712.651	4286205.363	6010586.871	5911888.363	5813054.375	4694896.432	7188636.742	5923687.934	6816258.081	5488978.509	3466699.21	5520835.512	4691497.26	5771044.324	3517882.246	3854454.678	4613261.196	5193507.366	3688843.965	5911128.827	5107280.214	4491190.481	6665856.865	3878019.787	5439284.32	4378244.6	5315445.027	5419190.697	6380795.757
	6779116.933	3799203.913	4179759.674	3502796.541	2877108.802	3008307.868	3184916.728	5762387.005	3328326.312	3214944.079	4490549.483	5703605.627	3616726.46	25549694.37	3551529.012	3688853.366	26264610.96	3158152.866	4032227.308	3437746.062	2855801.826	3186039.779	1626729.363	3677118.478	3146115.997	3198224.794	3928193.037	4118475.061	3114881.808	3557052.215	27832764.22	3574891.521	3201135.886	4972767.236	2863770.33	5778343.074	3257612.326	4433010.382	4349051.325	2901908.746	3393326.539	4519597.955	3262496.754	2206696.501	3233672.452
	1546241.004	1880633.689	1673892.784	1550142.779	1502082.409	1790855.613	1134090.913	1426033.541	1395938.266	1451040.925	1450541.89	1699629.606	2267564.575	1326559.118	1313220.119	1340015.669	1275207.831	1649476.498	1466314.739	1393571.413	1532140.258	1255207.309	1581498.033	1496557.906	1474682.641	1578640.911	1462922.055	1563408.533	1416180.669	1493875.941	1347247.485	1547797.338	1487542.675	1602537.261	2557584.779	1649319.722	1462212.678	1298445.984	1454106.94	2012837.987	1613403.708	1594481.46	1315240.881	1844077.138	2919984.675
	4790012.758	5844941.531	5387732.736	4776865.808	6837525.918	4746591.914	5021462.281	5665609.032	5858282.367	5392104.003	3371297.714	4812297.14	6595659.027	5481091.359	5126634.607	5064601.759	5370492.415	4224369.965	5680560.872	5623951.482	6450307.341	5458328.515	2463839.949	6574537.98	5776988.557	7193596.04	7258530.559	7771491.655	6281064.737	4603156.74	3723686.483	4733069.432	2889791.174	3611755.221	4493846.817	4339345.111	4961117.405	3483256.565	3081694.193	4925145.989	4822328.184	5046313.79	5090344.946	5460695.308	4392694.089
	15120648.83	13055658.8	14806993.75	12985826.07	16272955.49	13022682.65	16086492.33	15453906.04	12934985.48	13991161.22	16190481.18	14301494.93	15229957.01	14835287.73	12778688.06	16950700.22	14354849.14	14505130.12	13735010.64	18363351.82	15086753.84	14365825.47	16421625.93	16202223.04	15252907.13	13607482.15	14202001.73	14317465.09	15217900.73	14147571.03	12478271.12	12910527.79	15827146.3	14827157.76	10783687.81	14773824.8	14144790.82	16257444.16	12443696.59	12873279.39	12571643.23	13427273.92	12879233.89	14072599.86	15044289.13
	2076244.515	1115255.68	3252655.931	1378976.802	1836878.671	3432931.707	1036119.801	1056998.694	1199889.173	1293892.823	2266318.551	626405.0316	1236691.394	1195560.735	1165279.818	902962.1063	489213.1747	598321.2125	928418.3997	1340822.352	715270.4894	1108460.207	1843513.876	1251574.247	1018729.153	1340324.136	1530857.994	337282.5421	1176133.173	1559924.285	1209583.812	1216646.653	2221420.378	1047045.003	1110054.622	1501348.483	886776.2973	1415822.956	922618.3207	2209460.035	4411091.214	4608447.775	3501689.628	4626093.57	3927654.038
	3347162.811	3307413.23	3342763.739	3754167.369	3583081.121	4088222.317	3560429.67	3444066.576	2175127.799	3382193.76	3545394.179	3696003.232	3148675.348	3601801.392	3518582.568	2375295.108	3578495.829	1429998.64	3812862.844	3367467.512	3404132.852	3394932.792	3496041.553	1665325.71	2124007.968	3400410.135	2430224.01	3367296.401	3331455.392	3532521.78	3560630.456	4125833.537	3518684.753	5164844.035	3661701.519	2012453.391	3331338.667	3486457.995	4740411.09	6798286.009	2136932.758	3636404.23	3423192.381	3329600.361	3419191.11
	35511772.86	17598835.05	41140007.4	23245387.25	29635425.1	24931581.42	20075347.8	20644704.43	21911975.92	36292357.59	37786314.67	22507027.5	22009808.93	24355842.86	96399716.16	30446320.94	15859422.85	28720978.7	21634788.63	23758219.25	25390242.53	15637843.33	31306365.63	24644059.96	18771135.83	23094252.14	20993452.25	21138007.88	15658589.34	14122913.51	26873906.96	27294673.82	33283250.97	35970587.95	22024711.22	25226973.66	36756333.25	18057749.78	25967385.87	12625033.81	23281006.29	23499356.95	18329253.83	18716142.15	25878580.51
	39645518.58	50549551.63	39433003.63	36657734.01	53555049.45	56215576.97	49764841.91	47149807.99	41050756.13	42781736.39	50472230.78	42237394.83	36631619.03	48055963.92	39364089.55	54442795.84	41919497.39	34489672.09	39226523.35	47557788.95	45654139.1	46604052.22	46348414.25	62967163.46	43074256.94	40733820.65	33545022.98	51718520.51	49975256.48	41923898.22	28907863.46	43532371.03	32451813.89	42176692.12	43191674.36	43814518.31	36846701.9	43274362.26	39964888.74	35390212.05	40466112.71	38189917	37469360.16	42864403.63	43658170.66
	3401051.449	7979186.595	4484587.707	5171292.969	5382359.307	5311077.969	5599857.13	6678371.631	5085099.424	6629985.191	3916982.728	6116904.431	4336977.254	6032281.098	5799928.341	7066666.45	5987767.002	3138257.452	5950869.546	4988673.762	5463090.82	6021791.225	4327781.812	5471977.762	6520996.257	7714502.631	7104481.106	7728865.376	6577349.98	4696360.144	3673094.387	6525849.311	3482771.512	5191254.958	7096335.639	5809427.421	5085666.544	4379186.452	4794318.615	5643437.467	4807340.173	5256838.759	5643904.478	5746420.041	5548381.026
	355028.5659	345030.4072	345803.0683	479619.7505	389176.5333	494247.3499	149964.4601	414353.9574	366501.1152	257322.3489	0	185552.7645	0	246554.6218	197182.8288	134151.9166	89932.38731	125229.3039	196834.7802	303494.1341	99880.37276	240436.998	228907.0372	229939.9887	217263.3822	381815.1623	213428.1635	442170.6378	132457.0893	435560.8336	0	0	0	235787.2349	443040.6074	237641.7952	83094.89549	135943.2684	154214.5145	0	271665.9356	442266.1573	378241.0004	435301.7574	589012.7336
	2216814.236	1286284.1	1395229.348	1636168.783	1988560.943	1682280.189	1156860.357	1381771.422	1236327.694	1069487.865	901828.7942	1063673.936	1471634.154	1685419.5	1947773.696	2026962.226	2203164.795	2006878.522	1165964.015	1043324.007	1089787.773	1192991.13	1539238.466	1029387.836	1348913.373	1766203.806	2265755.605	1599779.394	1388249.995	1016951.838	1246513.289	1177365.674	819534.5812	1254908.984	1371451.917	1065637.507	1197294.636	1625552.691	1543215.57	1085140.029	1331097.283	1631563.294	1357325.597	1662950.125	1490780.353
	14692155.28	13493999.39	11998355.22	12765068.58	13568834.87	10795487.63	14004768.19	12222179.19	11677579.9	11057774.83	6240236.481	12177673.64	12176968.39	14283538.64	15756807.71	13862936.01	12507381.83	12724872.25	13692029.82	13358422.1	13892982.94	18735742.75	13934444.59	14867539.53	13886142.84	12721645.75	13823792.89	17439742.4	17038802.86	13484565.99	12552885.56	17335322.49	10597686.92	14665408.56	9606759.755	15601425.35	15088348.91	14813667.81	13321721.7	15527790.06	12783869.45	13318301.51	14082414.89	13203539.8	14195853.05
	81120737.09	48122833.45	86675856.49	82535384.71	83276665.49	82690344.87	80593416.39	32682105.02	83914439.58	82636161.07	83354859.05	87186328.21	84434421.4	84531934.63	42004264.51	82105326.74	88100555.75	91948829.05	82703013.29	85550909.89	47527277.34	81523996.76	82408111.29	84259073.63	81871849.27	84402391.42	81648808.83	83304734.15	84319926.1	30458589.27	84630691.75	84121122.23	82756404.12	81100765.97	49152877.52	29300546.38	38477041.12	82368992.69	86665642.75	82043939.06	86302216.57	24499883.35	86320559.14	84091429.6	88751000.35
	115966298.3	85395736.47	129770697	114283450.8	112488528.2	112477154	114435575.5	116792679.1	117355166.3	127758765.4	178230830.7	115713508.4	112937006.1	111208932	124064420.6	115697984.6	114142992	127049790.7	121173393.1	77383282.95	115570331	115990672.1	122349143.1	111716216.2	116484758.7	121317201.8	125459713.5	115880746.9	90061635.38	124983953.6	106873919	123224194.8	114545131.1	129702157.9	125312991.8	117275940.7	114700392.9	110146417.8	109638615.7	114598599.2	153613488.1	121088787.9	115394711.2	121738285.8	119657045.6
	1749081.533	1823948.04	1469900.293	1797879.793	1228596.122	1683848.484	1580444.988	2696169.565	1332760.616	1681734.505	1297455.048	1632719.904	2018125.528	2322926.983	1042386.77	1967130.513	2074265.021	881392.1091	2198733.633	1041391.071	919888.3481	1632003.703	1494581.364	1443893.333	1591732.047	1683346.118	2101131.308	1942770.188	1463883.183	2163884.788	895850.4605	1362026.684	1374528.363	2538626.104	800694.2528	1121153.888	1604252.328	1396538.583	2247951.078	1202564.596	1756577.125	1661045.734	1181261.939	1208329.271	1698638.232
	29279519.92	29932427.68	25278565.58	22725481.3	35620915.86	25656405.17	30540260.91	28150812.58	26488130.51	24171778.93	28410817.94	22365151.56	28987878.72	33381964.97	36727868.73	30354763.15	25399269.19	31293666.13	27755728.1	20412439.78	32779645.33	40441415.25	34775918	23283553.37	21988804.67	24468205.55	29107632.49	31987100.87	32496362.56	30793727.56	24077389.26	35868310.34	30979591.38	28086895.56	26648210.77	33721124.49	34726632.44	26416420.82	30893180.5	35913449.27	26502902.52	26701481.67	27539350.42	27400897.15	27093615.61
	489432.4593	664494.9235	417215.7866	438137.3203	361932.1377	817449.9841	628543.3774	395023.256	786293.5399	449070.8471	745438.8917	548143.0533	551668.1462	504845.5271	501231.0646	602689.8164	531398.5162	546486.7842	724737.8722	5623888.855	289707.8138	536703.312	364154.0304	329611.1347	694302.2671	491007.9105	556981.2304	464417.1981	500980.1783	943838.2636	400765.8575	882850.0901	417585.4869	554927.0227	1140469.611	635159.5127	433712.5561	413988.3695	784486.3321	602193.9847	399675.3203	598239.6547	503642.3301	448869.7519	469175.8021
	182530019.5	67081156.6	129771345.4	78663365.04	65271880.69	70930899.92	87352746.64	80882510.37	89137263.73	83298061.37	109265841.7	71015606.38	69076496.49	81301530.84	77742963.95	66996945.62	62140331.23	70185731.51	108828557.6	104404142	90551896.54	83593788.59	184015132.6	99176562.48	77907762.65	87524053.75	106285533.7	73398181.4	72239842.97	84941102.85	97302749.81	81017728.31	160237788.7	95638039.93	114411301.2	99806759.27	92318704.49	101298919.4	75979675.1	77054961.82	294912599.4	297411462.1	313985854.5	312373714	310727193.1
	4406923.27	1752408.251	3287220.925	3494909.568	3704945.074	2410190.496	3402547.894	3323633.266	5040348.798	4038589.403	5488173.106	3825456.256	3537291.279	2408275.988	3806330.118	3327142.001	2745927.293	5583814.644	2755642.499	2844321.651	1809834.506	2138212.663	3755889.12	3169331.224	2628182.844	10268550.61	4772300.572	3026950.836	3948310.366	2957027.839	4078584.743	3867731.439	4257006.547	2019750.937	3353715.704	4088826.726	3804803.93	3360504.455	3655850.392	3054547.622	2608817.085	1843703.384	3658091.879	2545336.794	3776681.577
	671343.312	752165.2261	541861.582	535522.5994	714527.5879	702100.7633	675931.3401	762287.449	730024.5447	1008849.75	398750.3834	794968.1244	747844.3843	853910.1227	639423.1945	989152.5599	825610.7558	812861.5053	799356.2302	672634.0286	901837.6569	736779.7506	607123.6572	870189.488	739977.7364	842829.7847	754780.6109	699347.7341	731648.0692	986756.3485	811863.8095	660691.9565	587801.5139	626940.5606	633199.2048	786380.6302	660495.0998	634357.2047	972986.7129	535168.0381	861967.8811	932696.1031	996308.1124	808170.9321	883345.6802
	1441003.144	2033233.04	1715466.092	1541259.206	2208963.091	1632426.329	1955127.087	1852491.752	2069273.845	1893573.005	1225792.255	1545849.778	2213910.276	687708.4021	1605894.502	1596040.748	1669544.154	1666445.811	2034930.523	1798375.309	2176652.884	1415099.824	777596.5206	2118670.632	2000997.52	2138776.434	2195494.134	2413907.235	2214416.34	1876510.761	1754418.403	1311214.526	1263149.816	1171754.395	1385180.943	850821.3398	1418969.561	971732.3667	1026144.043	1326891.305	1618115.204	1845579.276	1571848.578	1589375.787	1645027.766
	11585759.35	13504834.35	12573810.71	13710918.66	13030871.55	12725581.58	11958241.12	13322632.87	13422202.44	16661099.43	10964475.89	11786589.2	16729496.82	16933061.15	19114025.76	15550852.67	15570393.82	16315607.47	12796882.75	12783997.9	13557915.1	13664867.95	11751187.78	13207773.6	11512374.36	12848444.38	15323026.12	13951536.37	13080891.89	12484326.33	17267390	15737160.12	15823477.91	19341188.04	16531050.81	15914399.85	18648261.66	14890108.63	19355093.29	15038313.42	12672121.86	14474885.81	15059391.8	14175166.3	12997480.6
	144328875.9	189853946.5	166959050.5	160416803.4	141257726.3	108430625.5	168022489.7	169539198.8	114717667.7	161694682.6	241579495.7	249494741	190621146	167651943.8	184063531.5	234084253.1	195795856.6	116965928.9	192769760.2	146124247.6	133196144.7	159284708.7	210551223	146223840	138404370.9	190639412.5	175094733.6	188574637	173413379.9	88538744.89	84297371.04	132566187.7	205402936.3	108446643.4	124420821.2	141242631.8	92449942.22	134711293	65154501.89	123263554.3	158783537.2	163163234.2	165121872.8	163202336.8	156846927.8
	1792411.897	523655.0363	675321.6696	367857.2306	398172.6106	491061.0553	250921.3699	326093.1598	480846.7725	299696.4416	640675.0228	682983.637	191547404.6	332277.3531	622670.6097	399543.1409	400609.575	3201451.009	292399.7377	283658.0823	787490.6702	352336.0952	337088.728	341771.9111	318003.78	425341.7907	452247.9857	363099.2638	588614.0933	581643.1602	1765916.679	423524.5293	5874853.768	373667.7515	684213.2571	691758.3305	899002.1065	552574.8347	365063.2498	293715.6198	666611.8897	873947.1925	755259.589	874950.1297	764691.6115
	16168986.49	16352396.24	16193187.41	13361214.18	15271532.54	19174524.93	15495372.72	15927500.65	15553690.1	13321012.08	16006237.97	13104352.8	16362024.89	13211102.67	15629202.26	16357334.93	13943519.86	15421935.05	15806912.03	14206827.28	15109616.04	16995599.62	11935702.52	14369421.15	12492243.02	13101482.76	18545954.79	12616616.82	11817080.41	15046814.82	19591276.63	17243320.75	13049867.75	14671033.04	17891507.85	15515018.87	15238350.07	15896370.97	19298698.99	17039039.31	12050492.56	13271288.02	14014021.64	14199857.58	14476610.04
	1123793.782	512331.2993	583124.2684	636506.6539	699620.5393	1121572.364	806342.265	585352.5724	490414.9326	601923.8946	609878.7357	495518.1645	455041.2468	342037.5375	336455.8223	309542.3074	409107.7743	333733.5291	331101.2852	339971.1618	401603.235	382837.9724	442813.8355	291400.0134	472980.5787	491146.213	349295.4236	570367.175	435352.0221	444797.0883	254032.2209	193575.0246	448945.1797	175609.4439	318689.0948	308642.3611	365135.0301	248501.4856	218956.3859	246615.0025	418492.874	418745.5581	414491.4471	423104.6516	447761.6496
	51691566.35	60395576.23	46613323.74	58317734.28	56007963.47	60378478.96	54663119.44	60651116.01	56924258.01	61792425.7	92191072.35	53918461.4	59554766.71	59901936.14	55782068.36	74779010.12	62790458.74	64560270.75	62343612.19	59356733.68	58491391.39	58791973.62	71383792.28	59584301.37	60504820.58	55781834.38	60123704.68	61754262.77	58473365.97	63304813.21	58804224.05	63524037.99	93595009.07	56727366.4	70229073.6	62201560.94	64553870.86	57879500.81	67109058.03	61573390.66	62911951.46	65237347.27	67477612.88	64142780.97	62039380.5
	760670.7294	725996.2264	875649.6517	439510.2601	1023064.7	1006165.965	1178639.508	484834.0984	1639294.533	734463.3473	3362868.154	1007821.709	1151816.747	681559.59	1365219.616	1589090.577	1199526.813	1607809.162	1247088.044	1047389.233	1061205.163	678828.4614	2297396.282	933657.0887	884007.2942	650756.5756	1438152.102	1365015.922	1102015.731	1647088.888	1200390.72	1650580.902	3868973.041	943626.7022	1335977.012	1436407.9	958862.9002	1052833.122	1701088.764	1521729.135	1535700.689	1611841.515	1081354.792	1660956.284	1214955.367
	1639628.149	2776713.629	2070235.152	2644810.7	2838343.736	2166924.183	2529066.423	2995195.501	2513807.386	2883099.621	2672395.654	2390634.7	1361123.41	2244272.241	2602868.411	2584263.655	2414779.55	1985492.406	2483455.071	2834484.264	2205237.857	2751829.759	2962430.838	2522534	2386974.338	2281209.637	2349247.071	2813636.825	2688779.948	2462961.315	2162812.655	3132219.727	327073.5881	2370040.158	2773221.943	2696766.327	1937391.022	2545807.137	2379626.919	3208054.78	2233021.167	1947504.543	2185341.677	2405093.926	2338794.562
	1474696.956	1945212.614	1247684.354	1462028.148	1707414.449	2605836.656	1553435.461	1262158.781	1544561.805	1499462.83	1587111.201	736937.0372	2216549.437	2483107.397	2549444.478	2014000.565	1600847.633	1463845.448	1045682.038	1168212.217	1296922.124	1171765.668	1179140.711	744151.0113	1019587.478	1160213.182	1457836.403	1368543.716	1267299.722	1121103.512	1599010.141	1791207.801	3343240.192	1764733.453	1951670.211	1586207.134	1812835.432	995473.8062	2224680.947	966832.2454	1246358.098	1221147.373	1264410.157	1737260.632	1627865.265
	503426.9651	1027528.534	1036902.595	955541.7459	687111.2116	204568.0878	810862.3066	558051.0144	360048.6728	455754.2748	2376133.3	473324.7764	1426845.054	744815.414	1224884.186	715529.8685	910882.5511	98498.53181	344180.8057	175107.4272	348401.2895	720625.1909	675162.4974	0	226724.5892	627322.1454	536152.9215	589255.2068	453495.5714	43778.1915	741418.4025	1136445.05	1751132.485	663824.4213	776925.6544	650275.8024	171257.2298	494956.6121	130207.9862	594631.7378	699889.4403	682671.1376	778265.3055	835062.9285	731431.0905
	41794133.9	71209755.28	47700165.18	45066065.3	35912804.13	75998748.1	117449139.5	121757444.7	49325098.88	46379025.81	107667363.7	53806040.55	47210597.91	38295922.34	44761801.15	45507376.99	85297638.04	36961945.18	69447868	56359513.09	66408994.85	57446519.02	34124679.91	37379393.64	41345761.6	45800660.65	47105177.78	58209200.1	39710275.52	54702883.27	45651494.54	29217281.44	61671103.64	49521748.88	42852233.42	39912771.28	51841397.85	52440802.03	34015169.04	58152760.98	54531506.17	61717475.75	57450759.62	52645533.79	53546088.04
	29843870.54	49145413.34	47681551.22	42432754.57	34921916.13	27529886.44	18383580.84	32570277.91	57605781.94	25455044.45	62326906.32	43852213.1	42087829.66	4062791.667	20617031.19	39221497.77	36546601.3	48013213.88	58357753.46	34140877.06	38269700.77	41911344.39	40037024.73	64069110.91	44900424.75	68104613.9	57425404.81	56932690.54	34743608.01	34631977.34	49753130.55	53809389.94	18554487.42	9225561.233	43160566.8	32876103.03	49281125.61	47809475.44	56551984.44	46544337.04	50342808.5	40553753.16	38027705.87	49055386.04	29368136.95
	2974773.867	2112381.861	2015012.265	2947215.306	2226946.148	3335980.618	2918320.456	3363403.95	2413542.05	3064927.94	3590123.347	3037542.637	3388599.923	2766869.449	2955940.723	4096142.024	2976330.256	494411.7812	2640230.452	2678726.281	2469644.681	2821670.332	2646560.264	1958018.906	3441524.583	4373670.539	858737.2298	2312213.204	2981610.046	786418.8156	2742013.635	2465420.138	2785602.251	2441276.905	2195900.839	2698423.051	2360706.348	2167889.313	1685454.76	2094475.177	2327450.589	3885968.018	2429558.078	2752951.33	2916173.689
	9278397.145	2886496.202	6747277.093	3336012.631	3031165.78	2501993.238	2868645.843	3782912.513	4297458.37	4130990.399	5749774.89	3234365.982	4285197.961	4431300.035	3302283.288	3360050.666	1935415.7	3684215.563	6434038.34	4722293.391	3985626.807	3354697.135	6649454.986	5696895.905	3344013.1	3433294.669	4201459.722	3589497.464	3940011.379	3099587.423	5026018.009	3905431.668	5750899.61	4592591.738	5477282.032	4023714.772	4730038.012	5706966.702	4152729.872	4366145.95	3937389.522	3220903.388	3432300.173	3474414.713	2978217.192
	51994123.92	48550273.16	55576909.9	47170727.59	61559717.76	76890167.4	84884721.12	73955847.48	52895009.41	54428296.7	53242032.1	45730195.38	54996058.88	91898615.35	48968339.59	55328278.97	58410936.3	64308543.98	81660123.76	46191384.46	51826744.73	43166513.66	74786533.45	47128692.46	42318242.3	70761347.5	78399570.59	53576774.72	67314539.84	77612382.09	78078278.76	46008792.92	62728487.76	63731025.51	80383087.61	75748255.58	50645283.03	51418950.23	52378284.03	54943778.01	53413803.3	54278451.09	86416098.86	86372118.07	86977170.38
	1681320.001	2484362	2298950.459	1724550.424	1587262.111	1533821.994	1507727.893	2440039.975	858723.1679	1895802.448	931629.4424	2289477.61	1668413.851	1418933.251	1662700.632	2740381.393	1845768.052	1298067.181	1471155.885	1604155.573	1803591.031	1723816.725	2160771.512	1598865.691	2040167.822	1897662.772	1569819.37	2698653.734	2080639.557	820842.4793	938214.8691	997020.8924	1256874.559	935404.9335	901594.2711	674025.71	299457.2955	1057687.373	423691.0822	683738.644	1896502.378	1868407.092	1756599.094	1730341.011	1961117.142
	458066613.2	187919772.5	289719314.2	398884426.2	184350227.3	205769285.4	185554411.6	165931018	212194193.2	250488393	350772432.7	195656283.2	168427817.7	326813916.8	189617527.2	259128464	225171380.4	183374397.2	225627009.9	193861515.5	214553907.3	186615757.6	218158240.8	220000081.7	162598023.4	1443440.329	260124582.7	245991087.4	159196342.9	203396142	271735511	180545973.7	263670324.5	247837171.4	172337794.7	176407358.5	243193053.8	174034014.1	191853047.2	178704189.9	183571993.9	181701628	182293946.8	184025685.5	177190673.9
	1694648473	922809373.3	2739318445	2044844676	12305960287	8135621343	71819602.54	53423103.92	875357885	833437533.6	192904182.4	164374765.3	413598070.6	2214171786	2649781728	1768423741	624498903	265185575.4	139655061.8	386234906.1	3426602132	1138699117	438974601.3	649952678.8	1252791476	108327076	193024430	1852080805	718967282.5	3915133702	190142056.1	448078970.9	379442696.4	732010050.7	94282449.94	84880232.27	139037800.7	220497882.3	548471436.3	475622986.9	1539068623	1578807498	1616412525	1587071436	1603494134
	7791555.073	12042187.4	10433761.57	8239595.893	9318314.942	7136517.506	10291244.76	10525273.31	5384984.854	8741680.338	9445071.772	15317480.05	9172370.14	8541856.554	11827769.63	17109911.64	10840451.32	5838164.234	11867107.17	8296652.616	8619362.523	9724401.396	8246688.479	9812162.303	8435577.9	10329124.93	9833018.704	12065103.76	10957503.73	4579269.592	3845269.435	7371442.232	8084623.911	5345380.444	7499722.081	7272460.295	4460257.127	7716630.036	3587335.353	6317854.057	9924237.856	9608482.807	9518707.148	10321381.35	8969357.144
	17637869.43	10766576.89	8660188.698	24582671.99	10857169.34	11224524.12	11730328.94	11907370.23	11203922.04	12240293.65	17606760.45	12047624.12	22916199.16	23806445.76	15022502.91	13729641.94	11334603.76	11331077.45	11811313.03	22972079.99	10786736.76	33835295.91	11227054.02	19750257.46	12058026.07	11157377.53	10809857.96	13086523.6	12713641.63	11109857.33	10138222.45	12684753.76	16583697.63	11228366.7	11790919.07	11532161.49	10865148.86	1278803.076	10472615.26	11964811.42	14932956.83	1950241.552	9788760.703	11648573.09	12302638.94
	787483.1164	1196518.435	1059176.753	999441.4758	786561.1627	964181.3573	838775.6543	1225086.544	745582.1912	1230940.2	852409.2415	1486428.656	1450721.594	1223599.329	1238117.506	1239143.541	1312013.409	819428.2553	1139377.795	627962.1028	946518.7569	1316244.962	1224537.594	777593.1298	1142755.823	1202170.079	1258648.679	1320311.833	732018.0445	663227.3185	856332.1025	903002.5555	1468638.755	1028669.774	1046004.714	688394.7639	770876.9027	950916.269	563874.0057	994381.532	1176919.34	1263274.087	1054055.155	1286323.428	1211356.916
	3417106.302	5667951.544	5816169.79	4451055.005	1671705.576	5820756.629	5720413.182	5780513.064	5313002.257	6213158.505	5334781.226	5869546.909	5639098.614	3591469.043	5605632.258	5794420.975	5922863.584	5671302.324	2543651.178	5861075.625	5733476.323	5876285.094	1720720.354	5920543.504	5738256.757	2679860.737	5794308.125	4768560.549	5268764.41	6212198.053	2225611.744	4170899.374	5750045.162	2811940.136	5977725.304	5817266.58	6074322.642	2795828.722	3036687.486	5863549.824	2653156.321	2135778.952	1520476.377	5672162.346	2600626.851
	5792723.459	7790697.739	8171974.589	8376178.706	5298798.607	10594913.41	5724350.361	6449992.626	6902593.996	6392293.252	10132844.18	3879744.825	6991288.761	6750487.835	5296629.046	6176350.031	5343927.461	725260.5716	3390652.651	4248807.782	4762569.236	4714819.529	6885080.559	4757307.613	4612847.872	6537725.463	341134.8919	6323449.497	388153.4045	4192359.444	3343226.794	5762944.552	10708988.38	147430.0542	4492015.561	3052686.45	5638359.983	4013213.882	6491114.64	391296.8547	6186073.157	6663477.007	6026695.461	5550327.278	6569609.863
	10987357.38	19398961.25	37010894.06	12273299.32	20773322.45	23247965.31	19501421.19	15965037.28	16780477.78	17546144.99	16808006.56	19587043.63	9764385.634	19027276.14	17567226.76	22187975.35	18930960.87	58523607.6	22478039	16167284.97	20141348.72	18266355.28	14032167.06	15750224.41	34974240.46	16753477.26	17180486.22	16521894.87	15879450.08	18939485.36	15770198.29	17580625.46	26080583.3	15414637.44	15711817.26	18596987.78	14560188.61	15432218.86	18848317.41	17317986.2	17638203.2	15350077.55	18190090.25	17081009.09	28285350.18
	319962.2388	162211.2916	143932.8042	163374.1594	294299.6205	377735.9555	98418.87123	83295.01671	137323.356	197827.1036	173024.5468	191885.794	143346.4057	143402.4959	166513.0546	164129.8562	148320.0612	116935.2856	138585.6295	158771.9037	139684.6459	158072.1314	289980.7272	168112.8348	94940.91721	187468.5014	118722.8408	129659.6713	139494.1934	66292.74563	72923.57787	22595.63971	782704.458	80893.46164	140262.4197	50536.8054	69132.96021	63456.49262	39373.51627	104410.4146	201190.2566	209331.6472	113731.5696	162988.8987	202742.1741
	1554821.276	4081999.694	4170261.242	4155936.333	3914772.686	3318541.756	4255717.209	3578066.241	3555286.215	3782295.839	2686543.758	4015482.972	4517620.073	4727780.341	4537260.808	4267617.456	4015772.4	3727729.715	3210272.094	3415600.104	3869940.818	3991604.203	1194272.907	2233347.444	3227234.617	5534951.575	3449768.01	4443869.612	3633319.667	3242677.354	2452989.464	839325.4987	3456596.391	2718215.096	4182537.278	3453619.547	3308631.072	3487201.088	2896899.91	902103.8472	4765839.644	3552018.385	3726121.539	3944468.333	3767921.663
	3266286.106	3689260.045	3017062.641	3704891.269	2743606.03	4765338.392	4309531.845	4175432.151	4906134.709	3055702.928	7297113.164	2511117.683	3393509.299	3696808.186	4433089.27	3551294.531	2959066.058	3468159.779	3729169.186	2336421.126	2775905.865	3118292.908	2427907.584	2459269.013	2439945.16	3652175.302	3912466.95	3567533.263	3943016.627	2887748.189	2509708.664	3559513.821	2623224.935	2519602.794	6219753.58	3297126.018	2752194.983	2580967.191	4769680.647	3279336.446	3324775.964	3534811.931	3558392.673	3261935.133	3432426.376
	44991.03942	0	36601.07241	0	0	46135.53002	73745.11441	60737.41065	0	98643.81321	40520.22184	0	35647.40489	321368.9391	184906.7449	52403.7088	138904.4299	0	49412.50424	179253.8459	0	38115.74675	376555.8639	0	180462.8811	89109.84744	179614.4507	99628.45936	179489.9188	103644.0916	291681.1258	55642.23823	1097548.361	65620.31218	42788.4023	162609.0255	106533.0222	30888.53277	151973.2118	86563.94818	434218.6675	291750.7279	444795.8434	454025.1425	479183.8578
	139085262.9	162734740.9	167475444.3	154500767.2	157600994.6	160223504.7	186442455.9	168957774.2	191997805.5	162404136.2	276040592.1	148701595.5	157253916.3	175680483.5	200454759.5	194283467.6	157489059.1	190931763.6	173092521.7	133077849.8	162792477.7	164201840.7	149581610	150849392.1	149882139.1	209655452.6	208604556.1	177561257.5	163390638.3	183054289	124989620.5	174861068.1	202892652.1	160736917.6	212638990.5	156713202	151949206.4	152677632.8	196699878.6	156140284.9	162513850.6	177849763.6	164815141.2	155483896.8	164508129.1
	5850600.306	1168148.77	5498864.32	1221814.626	1193125.318	834351.779	890515.8428	1160442.29	865508.2179	1213742.022	2068057.507	1354731.462	2815133.651	1083092.014	1136749.172	1117076.1	1623359.636	1156951.052	881561.2149	3050660.895	6420113.485	2959168.948	3534004.535	1953384.351	1754712.849	4220537.875	4512316.486	487261.2889	1139466.757	3673078.174	21708954.1	2938422.017	3275132.587	2304028.487	8299279.843	3057220.382	7047578.224	4404399.675	1118813.552	3937974.848	9972537.349	9259781.185	9666334.212	10559912.55	10326143.07
	35522753.49	43065888.47	17567608.66	44472182.09	19322769.14	49003920.3	46295969.39	55762624.64	53391671.66	40353414.6	24757467.42	50040940.58	47956150.6	43548968.68	36633648.98	40273801.13	45381552.41	41761942.62	18843540.91	44710813.24	48994784.15	42479599.57	29786627.06	34779023.86	35993775.85	35545470.11	58700355.45	42168319.04	41327330.88	37490246.17	37230206.99	48178666.04	27858217.93	14504400.95	37568857.24	45734714.08	39393517.54	48763416.23	38647834.26	43126878.1	41987848.99	39494900.69	42211496.81	38482155.1	38250437.39
	941307.0617	787675.9223	1173861.738	655621.0187	1342306.444	564037.3958	3582631.729	1122736.349	621781.9601	752776.6929	1056192.889	1483494.821	834352.8137	1101454.226	803786.0242	1124367.09	1117225.593	1045739.288	2633928.595	919614.7033	1129725.991	637639.644	2199966.037	1130918.425	1102256.895	1293425.15	818138.2679	1196358.664	1089405.068	1768057.766	2328965.365	916324.2573	595300.6847	2017400.443	3690484.929	1119331.979	1215318.359	1586686.658	1096807.497	1140967.508	2116038.827	1072743.935	997347.6594	2396828.505	3256601.815
	393139.3074	640256.1911	473372.9614	1307907.958	768229.7018	1154459.455	2118058.111	643863.0901	904167.3513	721793.8997	319674.0759	1248279.278	593249.6179	1257982.449	777325.8524	743742.632	1116068.63	730394.5957	724574.2151	929115.2283	1782212.767	1128148.715	684610.4736	625273.4042	418838.221	1170006.793	771940.5876	1833247.127	515273.2792	1606645.797	346237.6566	575315.4687	171577.0644	1164008.892	1046178.3	782634.9182	748084.7006	718481.2828	590638.8393	519008.1342	543931.7398	627739.5824	374010.5156	487923.579	465789.3154
	3195005.719	7313163.14	3426061.184	2230507.573	1379155.433	2703253.317	2486122.389	2982411.514	3219302.308	1531106.304	4112348.316	1766345.427	1897107.763	1990629.471	2844777.417	1192676.849	1891082.398	1921899.004	1057403.825	902387.5488	1865133.113	1990428.464	3154203.402	2146002.863	1777418.771	1777093.168	1783882.361	1425562.184	1345731.9	1633040.176	2294125.291	2206868.695	3295320.789	1776216.57	2159944.399	2132909.805	2813324.077	1007216.697	1694214.678	1042398.018	1822639.154	1739976.838	2235031.919	1901349.359	1958033.465
	216415.4623	160611.8539	224547.4756	256968.6598	231529.5511	251989.9845	143395.9422	251013.0235	174086.2177	328506.825	332206.2007	256496.8384	180939.5469	114285.225	211958.4923	341598.2705	211187.079	214305.1209	224977.7899	250382.054	178644.5211	209733.4462	377583.2693	352840.4114	439550.6297	257699.0197	468922.8436	299867.1886	182927.3219	270018.4701	286803.6909	303933.3452	451696.3445	322363.0838	215313.9911	306163.0368	202666.9565	213404.2691	187560.3004	243989.2802	76684.73927	65794.34586	41779.92388	86753.26685	125167.4974
	397037790.9	574054490.2	415124923.1	481827988.6	800398676.1	745726100.4	589509430.3	591949470.3	577335855.5	645722806.4	427652909.9	604402575.1	836618309.6	706032963.8	554590827.8	691204012.2	620135539.9	602896798	666549424.1	490259665.9	654206547.5	566297860.3	395433928.7	592468810.3	570592160.3	572337674.7	597831667.1	510867726.7	619874837.7	638123681.6	731939671.5	751283883.1	437464657.5	657925689.3	542918333.3	637198061.2	692951777.2	776397806.1	617191133.1	698122344.4	564143571.9	602980067.3	576111325.5	610158905.1	658495312.5
	849527.4909	194658.6967	519051.4586	448522.8636	480136.6315	438691.8144	761214.0448	296563.8604	739792.7405	712087.2702	374939.2211	407842.6513	194761.5185	572218.0306	418014.0235	256349.4733	535143.5995	497351.706	304323.7218	394166.6508	634873.2077	201805.614	270931.9564	382433.5871	223984.3613	596954.1786	603089.8125	497565.7032	502816.4	524153.4697	113074.3085	199550.8513	164686.0686	314754.712	213442.7172	364005.5603	257514.0814	335717.6774	173185.2919	320651.5788	291233.2432	425893.8191	310643.1761	409910.7436	379511.7346
	18208952.51	24374398.23	31269821.58	18343275.38	40219439.24	22652431.5	30902231.95	23897723.16	24029348.04	27521368.28	42958866.83	26039736.5	42649697.22	26371836.1	25776488.67	42038639.27	27819131.95	35353716.59	28872043.22	19865684.36	26983487.1	26746868.94	37775848.61	25191248.51	15449623.16	18757050.27	29480585.81	30644456.4	27673556.68	25587392.95	20066577.74	30585651.52	72712451.53	30318150.23	27527471.89	26808627.61	26877114.28	31052622.37	29782051.31	26195233.29	26950315.56	25426411.24	27090179.72	26705612.27	24889686.84
	5130245.853	24400422.48	5906107.771	6154552.987	5718669.693	9708461.741	6309221.26	5921140.503	9190815.462	7162992.474	8151263.792	4875552.35	7306756.784	6668279.018	7616850.249	5858277.422	20018343.3	24675220.03	5670414.682	7046144.371	5681533.12	8153687.684	5107570.531	5300924.107	8457031.555	10347714.33	10187156.27	11130222.9	7656181.437	10821304.53	4775465.935	6476402.595	4779221.808	4817136.488	11135339.12	22354419.58	15732311.29	4891311.595	9877567.375	6921411.926	23163253.8	6169052.339	7836519.376	4688111.436	37812889.14
	0	0	0	27415.82927	0	31095.73784	23559.55246	0	30213.6515	0	0	0	78654.65768	0	0	0	0	0	28609.29779	173222.6161	0	34674.74356	0	28296.35562	0	35111.40432	0	0	0	61422.50439	128942.7283	0	0	0	57253.67249	0	119781.5115	0	34912.28324	65477.22744	371056.0038	401453.3639	496805.4488	435808.8212	372901.1384
	334981.7728	583101.8674	487296.8434	553091.3783	428288.4296	354933.587	397974.2556	325510.9633	201303.9245	153427.9208	900522.0524	298395.5521	884730.5182	634941.0417	697641.092	521797.1317	526757.1582	82473.3322	120616.6757	126283.2716	59221.6962	397732.4715	93536.80016	102952.1166	131446.3022	242629.9471	479341.1845	248107.3177	54642.63552	28734.45031	212490.796	481827.7139	935605.3541	372358.679	398371.6347	416984.5455	260776.5514	362331.3173	93309.3714	89567.65126	522163.0929	387491.9065	424193.0408	357220.75	545491.4265
	19997284.71	9963632.364	50314658.72	13355443.49	11216928.33	14910271.12	19416215	13048281.54	12695475.17	17015442.55	16261178.92	11464911.58	13153238.28	11137831.9	11883405.59	11534672.6	13015019.5	11726844.81	26257078.87	12673550.41	15302996.76	13376829.71	15155835.5	23445540.71	18710114.01	19707302.34	17879342.38	13076748.02	8961436.087	12198807.47	20540082.54	10457784.38	26812230.58	12771400.2	11541527.97	11296750.6	14028572.44	11784095.55	8967411.492	10207142.76	95930492.52	96784284.97	103495120.4	102123711.2	102758724.2
	766042.9923	451921.8612	663785.4747	296551.957	314021.4823	675742.7638	822492.73	556610.2252	868403.5326	540733.3461	322436.5734	465393.5648	265738.0657	678904.1161	520817.2227	435312.3781	323551.8157	525376.3629	761612.175	658462.376	1038480.623	828328.1369	963562.5129	471563.1546	647294.8506	635118.4521	585174.9469	553963.1876	454011.8346	510533.0875	654044.4537	579857.4148	306987.6533	595781.93	606099.6138	888036.3914	610546.9623	731884.0904	917465.7918	874515.6898	525668.668	489238.198	786843.2793	850485.9354	381495.7758
	63037028.99	77448037.57	67674140.79	57160189.93	86322426.82	64023032.2	63202925.58	72697508.24	70540512.44	65785209.34	41912102.81	64842810.48	73507700.4	72175714.78	67611009.44	61075644.22	73991282.76	57297551.11	76541918.48	75740048.46	78234381.25	71024662.88	30730083.12	86337246.82	74795880.27	88996741.49	85915336.4	96343127.97	82884603.46	63505804.37	55672835.61	55968720.49	45592641.82	50689311.79	56545408.16	56431983.17	60440167.33	51365040.89	43126177.67	58065523.6	62671226.4	61871692.12	62109309.52	68161961.5	64508610.67
	2891649.31	2542680.787	2244140.924	2390392.426	2551890.114	2919869.956	2087552.631	2290542.399	2619527.69	2578527.917	2443692.68	2580316.885	2274147.857	2069629.664	1949113.407	1879824.902	2121417.094	2393226.669	1837716.272	2058782.857	2666791.648	2156581.28	2584290.831	2608217.321	2236939.533	2171285.551	1974013.179	2301108.305	2059272.129	2446207.258	1875101.408	2493371.318	2721565.987	1981116.455	1937603.084	2170335.338	2246634.134	2902068.16	2233840.701	1834614.837	1953453.843	1822752.97	2082130.535	2102570.305	1943505.208
	1228227.493	133985.9368	717032.1148	288949.8136	832921.6523	379870.126	396721.2355	503155.9443	274125.5401	507114.5265	2592303.036	550194.9095	876227.2972	467073.5987	370136.1768	939755.7622	399148.3695	405946.5212	156428.8094	872906.836	276882.3557	462273.16	2786954.685	933897.3879	358601.0175	401056.9366	553752.4992	619040.7681	171343.5706	501358.1033	1082139.724	0	4042340.358	432753.8161	263645.924	859489.0733	468533.7362	855041.2851	327296.1756	510766.7028	691073.6169	429540.9236	409339.488	598538.3575	803836.6845
	21243937.64	13615061.37	13324055.71	13419037.58	12985096.79	21148536.81	12972122.23	11328152.25	23481895.57	5221613.335	9525588.18	24081550.3	22677548.73	22165182.63	6331931.009	12856225.77	11290181.6	24122305.26	14083104.7	12347108.89	13012474.62	22016504.46	13735484.94	9881015.136	22437121.48	14043838.01	24291104.89	6741615.034	22039940.78	23473035.8	11288449.63	11444312.96	12201897.4	8092130.672	9574422.698	15699143.26	21300201.55	7556083.271	23096159.41	8343663.036	21927678.68	9438597.146	8030704.804	13385122.75	21980057.95
	741928.2554	491118.1105	1035627.232	291238.6143	329752.6468	870238.8831	428992.0562	421311.1663	464834.1893	954149.4676	515008.1921	464186.266	259390.679	889767.8328	1700948.863	1337720.874	334711.4879	318426.1834	398053.9462	352126.9749	457741.9771	741079.7645	1664260.884	726838.6252	657311.5839	808426.5276	850245.701	1580106.155	616396.3682	609492.4855	1224677.48	861018.7719	2870869.713	936496.1412	720654.86	1138957.74	565100.5214	605008.8793	1114433.287	1095883.916	1287163.106	574785.7846	481474.4166	493723.6456	513502.3453
	6450874.056	10553548.15	8042587.194	8414191.271	8386976.024	10947977.59	7723275.89	8088359.139	234086.6025	6361011.376	2213857.602	6472524.709	7212348.908	6774316.127	8584794.653	6640782.985	5437423.239	2959484.976	4618859.037	3615924.704	5474914.655	5872834.054	3231145.94	4839712.913	4645399.245	5655742.145	5634134.438	4755436.85	5651913.936	140831.3398	4482349.58	217846.4887	136296.5243	4393958.759	226512.1528	4096765.914	4206458.188	5727055.152	247738.1252	4804735.644	5692300.093	5842076.738	5698028.27	6470299.513	5377323.144
	9797260.469	4659373.366	8407795.186	6283601.216	8946006.695	9933920.841	6014714.172	5294231.51	7995102.519	5731488.472	5205852.663	4640588.093	5448999.086	4625352.272	4014388.705	6334270.279	5186391.364	6812023.677	6613341.419	3913280.738	5086587.02	4787028.928	2174721.244	3238916.628	5415871.315	7159106.513	4735331.711	4946004.371	3054388.211	4727767.451	5624901.472	7000054.023	3350416.948	5935107.152	7383571.48	6227878.899	6602398.912	6078209.711	5885036.686	5690488.293	5010364.216	5391552.775	4849883.079	5210155.102	5336738.484
	206577554.9	266234342.4	221223656.8	280758379.4	194635440.1	297208099.2	99924866.42	198239304.9	257302585.4	276596388.1	207640444.4	294833577.1	251047785.4	113110773	248306667	241396965.4	294117890.6	228504299.8	142245019.3	285580101.4	216784910.8	223887820.4	184693514.3	201399842	239455289.6	208544712.7	220857318.1	231001840.7	256802666.5	244672270.1	241631893.8	228965273.3	231022045	254134974.4	242160559.1	201500032.2	243497341.6	261628647.7	214073908.6	312803562.9	190237341.6	269413289	258445947.2	204283902.3	213097498.4
	3680923.585	17648785.75	5563873.431	9558851.286	6547152.368	6769446.409	14886948.01	15640556.67	12129896.38	10383118.95	1090684.971	2539127.953	5063019.8	12634371.82	12038364.01	10968035.96	9773123.497	6759192.251	8190940.728	9555668.708	6217552.431	6036917.732	4400060.248	9808665.354	15397138.3	3288864.203	4347983.966	3584665.892	2553105.971	4408519.583	8958343.534	7872043.734	2608605.786	8043582.584	6666005.52	7465119.143	5937525.898	5616277.871	9402315.351	9947968.462	6145254.408	6552437.894	5996332.449	5786933.964	5701110.183
	5918658.828	4266365.087	4751923.345	7873259.09	6998859.38	4538527.526	8962315.681	7048583.718	4334743.751	6819251.61	8494667.656	6250238.546	5643467.904	6602783.755	5714438.438	5336289.836	7490847.956	6314005.388	6678815.602	6075193.558	4922536.157	5571384.396	5943004.757	4062561.712	6242083.272	4004972.541	5971104.803	4299132.35	4386984.706	3136240.289	5914400.187	3257905.059	3483215.194	2879673.828	2604009.2	4063226.052	1658248.332	3597508.071	3734304.242	4195287.161	5539287.291	5233628.601	5231864.185	5265028.669	5955554.611
	14532558.46	15118904.8	13823998.49	15513976.1	15236094.87	16906888.37	15462905.54	14168504.16	15159551.29	26102950.21	4326430.131	15154243.33	17633727.71	14482291.13	14167186.57	14175479.04	11184348.46	15827775.87	20608678.07	7528564.542	9486413.358	15135322.92	36283792.13	18270389.82	14573714.66	66591146.21	28828145.14	14345628.32	15441182.14	9240538.951	9550009.987	30360990.69	14367509.62	11473181.87	14001214.09	15169703.77	15297627.6	13836492.38	31109216.67	15122281.54	13514965.08	3068583.038	14552750.97	15082227.21	14973703.09
	1234758.25	1268622.825	2472831.795	1642296.061	3291414.393	1950406.086	2658054.265	2430376.36	968469.1928	875010.7422	427709.767	1944379.521	801094.1349	1168607.355	1483940.586	1246635.412	578748.7624	371609.9595	1076348.988	1937894.814	526738.1496	928145.1976	412128.8688	1850082.145	821959.0874	2415909.777	1566451.41	1663198.883	1577333.58	938718.3063	493571.5564	520666.1549	66576.87906	814778.4904	1039977.997	779631.602	261622.6026	1033055.884	575341.7995	940712.2676	1130518.113	737066.3509	1176461.48	1098443.991	861612.819
	5495006.228	6066759.799	4081485.717	6600729.121	6616994.321	5756395.216	4074401.143	5624006.935	6876120.469	3729374.028	4351922.779	5236206.873	6143849.398	5877006.729	6708723.67	7021683.877	6302201.91	6888041.71	6324701.932	5533120.946	5564673.375	5139648.462	4587915.596	7100366.141	5819353.947	8741503.949	8088849.685	6562982.776	5513513.648	6867397.156	5020978.46	4987398.116	4627173.297	3527523.867	4579175.431	5662415.065	3171915.974	3277434.484	4320811.994	4484424.457	4601914.074	5916668.434	4233182.122	4639424.009	4075485.62
	12498384.33	13415903.06	11132287.77	14917751.2	119514938.3	8337348.285	16231285.34	13171501.71	13637141.67	14959784.25	23300751.71	14251786.61	17223829.77	15996286.66	14259314.64	16467934	13982405.93	14374752.02	14188974.27	11205616.94	13770057.11	16028984.28	10692853.83	11718241.03	12034936.38	14570030.71	15642970.86	14896206.26	15129458.97	13691489.37	10489504.11	12503932.24	16927093.13	4770087.999	24905124.6	20562935.49	14224069.7	16641815.38	17160051.27	14471218.8	8439159.326	17939551.67	9597306.611	10136661.13	17723241.66
	19650790	6836426.416	6393600.292	9181843.221	18030744.28	35242600.59	8828302.422	4133202.046	6505333.595	11485606.18	6821075.03	7733437.13	13227058.49	5808033.723	17304980.1	16530855.79	4005185.164	22333574.68	8482762.799	3892996.269	5768780.023	15344244.44	11382667	6049102.492	9271451.381	6080906.867	29782749.48	11933772.86	6547475.608	11367037.09	24261630.02	24686133.73	8971427.107	26953247.34	26081303.19	21065054.29	5374721.08	12374278.08	26965520.32	22596654.24	4130163.428	3110120.67	5059787.649	3154271.106	3315044.826
	3681900.823	2740740.872	3961368.633	2298017.545	2602703.548	4034064.95	2965705.265	4089983.202	3092357.571	1774790.467	3262540.968	1190775.1	1873320.556	2310725.861	6254247.542	1798486.533	2488329.589	3007837.254	6000954.605	2213854.992	4952893.4	1894245.372	4156631.725	2572383.589	1975909.793	2498747.736	5959257.646	1590606.497	1796459.32	1987816.964	2385188.299	1213544.25	4746794.254	1984394.398	2343670.034	4191874.989	4209388.734	1293136.095	1814634.139	1198208.47	1958666.758	1081230.707	2613582.697	2805718.458	1689890.781
	2364184.63	1312017.038	1769740.181	894271.7258	427228.8863	3557301.855	2105465.933	2482988.205	2130100.636	217541.9484	21077265.28	1390083.844	271712.3201	6189697.095	1217717.147	1056296.023	1073490.996	1123162.698	1781045.858	2115018.246	1597932.678	596882.6675	3666071.414	1188381.151	1399673.216	2166837.453	1599811.654	466495.993	2278292.334	1991730.928	1645008.789	754914.3907	10091341.13	697155.5218	5678770.52	3234203.905	1854383.901	509209.0549	1497914.49	1358483.046	1420804.519	713577.7564	2118629.87	1523466.199	2109939.252
	46472702.32	46514118.66	32852937.63	53969281.18	34845625.87	52415115.38	36365990.04	46574909.16	30796790.94	43834152.8	45747334.24	45795479.55	48389606.64	51161946.99	43682457.76	39944614.61	37111978.74	41177302.68	46854538.88	38532306.55	34101648.89	49732923.68	51807069.42	31042596.29	50469971.75	34143270.73	34438390.67	45851815.59	32643808.73	35068234.26	35308172.29	45380087.54	40644593.02	42537894.34	34034376.93	34473230.2	45086780.77	50216843.47	41466345.33	48885160.19	32870758.87	31544271.45	40060397.07	45530114.78	49173341.29
	2359998.873	3106876.86	3151810.391	3056967.951	3498954.488	3593238.77	2825104.978	1946402.769	2738209.682	3572770.257	1725546.137	2325282.482	3078418.422	2716472.004	4849606.297	2458491.688	3400296.581	3127589.716	2476742.261	1976284.635	2969034.638	4000271.262	2978642.45	1160463.337	2635616.191	2150678.316	4401910.811	3006111.337	3568210.347	3477824.612	2480541.607	5522588.264	1597792.184	3315355.227	4993826.672	3777875.429	3277689.722	3455703.868	3821775.4	4716987.779	2757972.044	2805784.146	3041149.123	3001518.291	3088182.384
	796658.8967	924198.5435	991663.7465	1003639.21	888287.7588	712304.2134	884639.2334	1003849.131	807652.2456	987306.3796	1051950.43	1169479.963	754166.8221	936580.6273	1161030.059	802662.5346	831146.2474	949733.5581	1194801.966	681868.6709	779265.3977	982256.2154	814783.1951	1103754.395	671617.3193	1027221.369	938176.695	1101402.407	870899.9674	1012170.668	853163.3677	1037620.952	645637.4042	1054935.367	1175968.544	917193.047	1028904.203	985323.6425	876805.9421	1048094.934	735788.9534	907905.1377	841503.5753	879316.8523	865327.2874
	28659516.8	20992628.71	21995585.69	24901744.91	20146744.42	22761634.04	27973966.96	22627807.73	29293580.91	30496179.6	17118912.71	26983296.37	24814658.2	26507129.64	24149302.54	25404173.19	26452253.13	23238113.11	27329865.86	25245109.01	22571846.13	20705471.51	24736399.5	26137109.86	26885199.44	27237502.62	29303073.21	23477782.34	22636204.1	26260149.78	29230488.29	23708028.52	2050092.134	27616994.76	21518518.12	24509732.14	24758144.27	24018668.87	31663447.05	17722975.7	28406835.51	28851417.41	23551868.12	29445890.31	26408561.7
	1620666.628	643310.2151	3088058.378	1558516.129	735397.7088	1514019.161	1416385.777	1139752.715	2488085.049	1072737.217	1416369.086	1569251.523	1329664.277	1681701.519	1810482.619	1873767.346	1631096.766	2160585.823	1049148.739	1171239.582	1563506.178	1348137.154	1574609.661	1637537.481	1682629.223	609147.8202	1509894.872	1570013.296	1041098.496	1504038.711	1603019.882	1573260.778	1252930.315	505036.1628	476582.5595	1076868.559	1543454.839	1733539.498	1769156.52	1432301.466	1945552.938	1778621.946	1680243.734	1662108.841	1894259.198
	877969.1434	1723573.381	2513520.566	1650641.683	923911.2969	784698.1964	978992.3547	794364.9594	497728.6972	1091489.764	4816370.818	477827.306	1548667.982	1151497.05	3036434.752	1877244.303	1601129.609	480283.6161	727509.9495	340042.5192	538247.9216	945884.6296	1662475.497	110153.1762	641646.9764	651902.4435	1064816.204	726518.643	399006.141	148301.759	640668.749	1102757.529	4199756.857	1246597.882	842684.6335	1132460.038	652969.8563	1127528.228	361419.2228	1540641.635	1124733.789	1061702.291	672851.92	1731211.919	1687511.7
	6853940.689	10465910.72	12601019.6	12404733.1	20720925.15	14087609.83	15159982.33	13342870.44	6660487.43	6824586.039	2801429.118	9568862.906	8870189.031	11770277.43	12560681.68	6689009.14	5817039.095	5929235.632	8838857.798	12474950.06	6848731.02	7330348.496	6047811.527	8287526.348	5326580.095	7994357.056	11122679.3	13043734.3	13220841.07	8846482.377	5122967.678	7655203.389	3631560.247	7922277.621	7937290.291	6420449.192	7529480.717	9311248.134	5612882.673	9205413.219	8542046.508	7742118.331	7992071.825	8591287.424	8598534.047
	72853.13026	36100.75654	200026.1306	126080.6986	0	29107.01101	73781.99602	31022.92807	59304.1993	252582.8829	44402.69901	79718.66474	33682.70989	40241.01982	284467.981	99363.64324	0	206357.6626	0	72821.12365	81037.28568	95150.52494	100801.0518	60650.09646	34278.38519	273213.4475	93641.42724	77149.9361	0	196735.9366	100583.372	176369.7954	40741.01146	0	91243.40897	32708.21264	52512.24757	0	490515.6669	268683.1528	253167.8287	532704.3569	598274.0373	712525.0179	786187.8781
	1164546.951	784095.0393	1018666.283	384692.9392	365201.0272	561583.2773	1027003.802	636054.961	883793.0141	610889.2023	555429.4056	795041.5855	251689.1943	1936206.661	1407434.044	523314.1114	1025920.981	771544.8088	1745530.997	1304844.071	1171073.648	1117354.044	3197793.2	1676568.31	1200467.395	1097952.473	1363522.779	413505.1339	1089275.859	1081058.888	2627807.366	1000970.021	9001881.293	1176422.138	947472.9412	2366540.667	1184905.899	820384.5263	728067.9973	1528353.513	1932845.821	1908706.41	1873592.695	1816140.438	3198974.281
	1337763.712	2968827.142	3244786.863	1456514.41	587115.16	4193239.83	2328338.093	1275281.696	548870.274	1623658.965	148285728.7	555492.8078	928468.2893	4210293.79	6374555.845	3877324.585	735625.6326	957690.2592	1585315.088	1196872.328	1722190.527	1578345.541	186139131.4	2670393.642	1098587.822	1239499.909	1255016.312	1654604.796	1589457.721	1236352.333	1696529.105	610310.0791	99885904.28	1117948.86	294131.5624	750989.6109	1691183.204	1388252.969	177999.2282	135484.413	5334126.562	4154725.581	5971460.832	9293709.736	4780322.954
	96520066.08	105125527.8	94736605.75	89721330.62	114811435.5	129218619.7	103129305.9	95934439.32	90186470.62	97929256.3	113378081.4	118114306.9	70456324.58	100175214.9	108389362.7	121755191.4	108246443.5	100000876.2	61149023.21	102031274	99311357.38	111686458	99036080.59	101083066	85164063.96	111093263.1	115218285.6	123907530.1	112853525.4	102178306.1	80510624.64	94364067.04	123306967.2	95813637.02	111190824.6	110411182.8	79881556.38	101375519	49735706.43	100079544.3	80241805.95	106475430.1	91899672.75	91110590.23	110630002.8
[truncated: 6,565 more rows]
